# Supplementary material for: Understanding structure-guided variant effect predictions using 3D convolutional neural networks
Source: Front Mol Biosci. 2023 Jul 5;10:1204157. doi: 10.3389/fmolb.2023.1204157 (PMC10354367; doi:10.3389/fmolb.2023.1204157)
Supplement: Supplementary file 1 [file Table2.xlsx]

## Sheet: Sheet1
Supplementary Table S2: Details of variants consistently misclassified across 10 folds. Partially solvent-exposed and partially buried accessibility estimates are clubbed into "Solvent-exposed" and "Buried", respectively.
Variant PDB	DeepRank-Mut outcome	True label	SASA
1A1L:A:155:Arginine->Cysteine	Benign	1	Solvent-exposed
1AGR:A:173:Aspartate->Glutamate	Pathogenic	0	Buried
1AK2:A:18:Arginine->Glycine	Pathogenic	0	Solvent-exposed
1AK2:A:26:Glycine->Arginine	Pathogenic	0	Solvent-exposed
1AO3:A:31:Alanine->Proline	Benign	1	Buried
1AUV:B:230:Alanine->Valine	Benign	1	Solvent-exposed
1AYA:A:72:Alanine->Glycine	Benign	1	Solvent-exposed
1AYB:A:61:Aspartate->Asparagine	Benign	1	Solvent-exposed
1AYC:A:72:Alanine->Valine	Benign	1	Solvent-exposed
1AYD:A:73:Threonine->Isoleucine	Benign	1	Solvent-exposed
1B0F:A:87:Arginine->Leucine	Benign	1	Solvent-exposed
1B3K:C:361:Valine->Methionine	Pathogenic	0	Buried
1B3O:A:269:Aspartate->Asparagine	Pathogenic	0	Solvent-exposed
1B3O:B:226:Aspartate->Asparagine	Benign	1	Solvent-exposed
1B3O:B:269:Aspartate->Asparagine	Pathogenic	0	Buried
1B3U:B:219:Valine->Methionine	Benign	1	Buried
1B5S:A:359:Valine->Alanine	Benign	1	Solvent-exposed
1B7T:A:353:Alanine->Valine	Pathogenic	0	Buried
1B7T:A:516:Leucine->Arginine	Pathogenic	0	Buried
1B7T:A:762:Phenylalanine->Cysteine	Pathogenic	0	Buried
1BF5:A:631:Valine->Alanine	Benign	1	Buried
1BG1:A:637:Valine->Alanine	Benign	1	Solvent-exposed
1BHH:B:189:Glycine->Alanine	Benign	1	Solvent-exposed
1BI7:B:58:Arginine->Glutamine	Benign	1	Solvent-exposed
1BJT:A:751:Asparagine->Isoleucine	Pathogenic	0	Solvent-exposed
1BKR:A:97:Threonine->Asparagine	Benign	1	Solvent-exposed
1BKX:A:52:Glycine->Serine	Benign	1	Solvent-exposed
1BLX:B:158:Leucine->Serine	Pathogenic	0	Buried
1BP1:A:226:Glycine->Aspartate	Pathogenic	0	Buried
1BP1:A:260:Aspartate->Glycine	Pathogenic	0	Solvent-exposed
1BP1:A:324:Proline->Serine	Pathogenic	0	Buried
1BR1:C:414:Valine->Isoleucine	Benign	1	Solvent-exposed
1BR1:E:111:Glycine->Serine	Pathogenic	0	Buried
1BR1:E:698:Alanine->Valine	Pathogenic	0	Buried
1BR1:G:280:Glutamine->Histidine	Pathogenic	0	Buried
1BR1:G:98:Alanine->Valine	Pathogenic	0	Buried
1BR2:A:445:Arginine->Histidine	Benign	1	Solvent-exposed
1BR2:C:98:Alanine->Valine	Pathogenic	0	Buried
1BR2:D:164:Methionine->Isoleucine	Benign	1	Buried
1BR2:D:530:Arginine->Glutamine	Pathogenic	0	Solvent-exposed
1BR4:C:111:Glycine->Serine	Pathogenic	0	Buried
1BR4:G:111:Glycine->Serine	Pathogenic	0	Buried
1BR4:G:98:Alanine->Valine	Pathogenic	0	Buried
1BYU:A:72:Phenylalanine->Leucine	Benign	1	Solvent-exposed
1BYW:A:87:Leucine->Proline	Benign	1	Solvent-exposed
1BZ8:B:104:Arginine->Histidine	Pathogenic	0	Buried
1C1G:A:233:Lysine->Glutamine	Benign	1	Solvent-exposed
1C1G:C:652:Aspartate->Asparagine	Benign	1	Solvent-exposed
1C1G:C:771:Asparagine->Aspartate	Benign	1	Solvent-exposed
1C1G:C:849:Methionine->Threonine	Benign	1	Solvent-exposed
1C1G:D:1071:Aspartate->Glutamate	Benign	1	Solvent-exposed
1C1G:D:985:Arginine->Tryptophan	Benign	1	Solvent-exposed
1C2J:A:117:Arginine->Histidine	Benign	1	Solvent-exposed
1C2K:A:211:Glycine->Arginine	Benign	1	Buried
1C44:A:123:Leucine->Histidine	Benign	1	Solvent-exposed
1C5X:B:210:Threonine->Methionine	Benign	1	Buried
1CGJ:I:42:Arginine->Glutamine	Benign	1	Solvent-exposed
1CKL:C:62:Arginine->Cysteine	Pathogenic	0	Solvent-exposed
1CKL:D:62:Arginine->Cysteine	Pathogenic	0	Solvent-exposed
1CS4:C:259:Glutamate->Glutamine	Benign	1	Solvent-exposed
1CVS:D:174:Valine->Isoleucine	Pathogenic	0	Buried
1CVS:D:237:Glycine->Serine	Benign	1	Solvent-exposed
1CVS:D:252:Proline->Arginine	Benign	1	Solvent-exposed
1CVS:D:264:Asparagine->Lysine	Benign	1	Solvent-exposed
1CZS:A:61:Aspartate->Histidine	Benign	1	Solvent-exposed
1D1A:A:349:Alanine->Valine	Pathogenic	0	Buried
1D1C:A:258:Isoleucine->Threonine	Pathogenic	0	Buried
1D1C:A:349:Alanine->Valine	Pathogenic	0	Buried
1D5R:A:140:Leucine->Phenylalanine	Benign	1	Solvent-exposed
1D5T:A:158:Phenylalanine->Serine	Benign	1	Solvent-exposed
1D5T:A:413:Threonine->Alanine	Pathogenic	0	Buried
1DBH:A:266:Threonine->Lysine	Benign	1	Solvent-exposed
1DBH:A:352:Histidine->Arginine	Pathogenic	0	Solvent-exposed
1DBH:A:433:Glutamate->Lysine	Benign	1	Solvent-exposed
1DBH:A:548:Serine->Arginine	Benign	1	Solvent-exposed
1DD1:B:500:Isoleucine->Valine	Benign	1	Buried
1DDV:A:45:Tyrosine->Cysteine	Pathogenic	0	Solvent-exposed
1DFL:A:147:Glutamate->Lysine	Benign	1	Solvent-exposed
1DFL:B:452:Arginine->Cysteine	Benign	1	Solvent-exposed
1DFL:B:607:Valine->Methionine	Benign	1	Solvent-exposed
1DFL:W:68:Asparagine->Histidine	Benign	1	Solvent-exposed
1DFL:Z:29:Aspartate->Glutamate	Benign	1	Solvent-exposed
1DJH:B:392:Histidine->Aspartate	Pathogenic	0	Solvent-exposed
1DJS:A:252:Serine->Cysteine	Benign	1	Solvent-exposed
1DVR:A:195:Glycine->Glutamate	Pathogenic	0	Solvent-exposed
1E0O:B:252:Serine->Cysteine	Benign	1	Solvent-exposed
1E0O:B:354:Serine->Proline	Benign	1	Solvent-exposed
1E0O:D:238:Glycine->Serine	Benign	1	Solvent-exposed
1E0O:D:354:Serine->Proline	Benign	1	Solvent-exposed
1E1Z:P:426:Proline->Leucine	Benign	1	Buried
1E2S:P:426:Proline->Leucine	Benign	1	Buried
1E3F:A:30:Valine->Methionine	Benign	1	Buried
1E3S:D:116:Arginine->Glutamine	Benign	1	Solvent-exposed
1EA6:B:52:Threonine->Proline	Pathogenic	0	Solvent-exposed
1EAI:B:24:Arginine->Glutamine	Benign	1	Solvent-exposed
1EGD:A:205:Glycine->Alanine	Pathogenic	0	Solvent-exposed
1EGD:D:241:Aspartate->Glycine	Benign	1	Solvent-exposed
1ELC:A:24:Arginine->Tryptophan	Benign	1	Solvent-exposed
1EV2:E:175:Valine->Isoleucine	Pathogenic	0	Buried
1EV2:E:253:Proline->Arginine	Benign	1	Solvent-exposed
1EV2:E:265:Asparagine->Lysine	Benign	1	Solvent-exposed
1EV2:F:265:Asparagine->Lysine	Benign	1	Solvent-exposed
1EVT:C:264:Asparagine->Lysine	Benign	1	Solvent-exposed
1EWF:A:226:Glycine->Aspartate	Pathogenic	0	Buried
1EWF:A:260:Aspartate->Glycine	Pathogenic	0	Solvent-exposed
1EWF:A:324:Proline->Serine	Pathogenic	0	Buried
1EY2:A:219:Asparagine->Lysine	Benign	1	Solvent-exposed
1EY2:A:225:Arginine->Histidine	Benign	1	Solvent-exposed
1EY3:F:159:Glutamine->Arginine	Benign	1	Solvent-exposed
1F0U:A:32:Serine->Phenylalanine	Benign	1	Buried
1F2I:J:4133:Lysine->Glutamine	Benign	1	Solvent-exposed
1F2I:L:6104:Proline->Serine	Benign	1	Solvent-exposed
1F41:A:90:Histidine->Asparagine	Pathogenic	0	Solvent-exposed
1F75:A:69:Threonine->Proline	Pathogenic	0	Buried
1F86:B:104:Arginine->Histidine	Pathogenic	0	Solvent-exposed
1F92:A:104:Alanine->Threonine	Benign	1	Buried
1FMK:A:387:Leucine->Methionine	Benign	1	Buried
1FNF:A:1350:Proline->Leucine	Pathogenic	0	Solvent-exposed
1FQ9:C:251:Serine->Tryptophan	Benign	1	Solvent-exposed
1FQ9:D:153:Proline->Leucine	Benign	1	Buried
1FQ9:D:254:Arginine->Tryptophan	Benign	1	Solvent-exposed
1FVR:A:987:Arginine->Tryptophan	Benign	1	Solvent-exposed
1G1C:B:38:Glutamate->Lysine	Pathogenic	0	Solvent-exposed
1G76:A:197:Arginine->Cysteine	Benign	1	Solvent-exposed
1G83:A:229:Glutamine->Arginine	Benign	1	Solvent-exposed
1GK4:E:378:Arginine->Leucine	Pathogenic	0	Solvent-exposed
1GNP:A:14:Valine->Isoleucine	Benign	1	Buried
1GNQ:A:15:Glycine->Valine	Pathogenic	0	Buried
1GPL:A:147:Histidine->Aspartate	Pathogenic	0	Buried
1GPL:A:167:Glycine->Aspartate	Pathogenic	0	Buried
1GXC:A:180:Arginine->Histidine	Pathogenic	0	Solvent-exposed
1GXD:A:615:Serine->Tryptophan	Pathogenic	0	Solvent-exposed
1H2U:Y:91:Arginine->Glutamine	Benign	1	Solvent-exposed
1H30:A:351:Arginine->Histidine	Benign	1	Solvent-exposed
1H3Q:A:1:Methionine->Threonine	Benign	1	Solvent-exposed
1H6G:A:540:Arginine->Cysteine	Pathogenic	0	Solvent-exposed
1H7U:A:301:Lysine->Asparagine	Benign	1	Solvent-exposed
1H7U:A:52:Threonine->Proline	Pathogenic	0	Solvent-exposed
1HCI:A:611:Tryptophan->Cysteine	Pathogenic	0	Buried
1HCI:A:622:Aspartate->Asparagine	Pathogenic	0	Solvent-exposed
1HCI:B:611:Tryptophan->Cysteine	Pathogenic	0	Buried
1HDD:D:8:Phenylalanine->Leucine	Benign	1	Solvent-exposed
1HG4:E:490:Leucine->Proline	Benign	1	Buried
1HKC:A:233:Glycine->Aspartate	Pathogenic	0	Buried
1HKC:A:288:Proline->Serine	Pathogenic	0	Solvent-exposed
1HLG:A:255:Arginine->Histidine	Pathogenic	0	Buried
1HLU:A:161:Threonine->Alanine	Benign	1	Buried
1HPT:A:42:Arginine->Glutamine	Benign	1	Solvent-exposed
1HU8:B:205:Aspartate->Valine	Benign	1	Solvent-exposed
1HV5:A:201:Glutamate->Lysine	Pathogenic	0	Buried
1HV5:D:201:Glutamate->Lysine	Pathogenic	0	Buried
1HY1:C:178:Valine->Methionine	Benign	1	Buried
1HZF:A:1112:Glycine->Aspartate	Pathogenic	0	Solvent-exposed
1I4E:B:2355:Phenylalanine->Leucine	Pathogenic	0	Buried
1I5I:A:45:Tyrosine->Cysteine	Pathogenic	0	Buried
1I5I:A:62:Tyrosine->Cysteine	Pathogenic	0	Solvent-exposed
1I6I:A:167:Arginine->Cysteine	Benign	1	Solvent-exposed
1I7X:B:668:Proline->Leucine	Pathogenic	0	Solvent-exposed
1IAQ:B:61:Glutamine->Arginine	Benign	1	Solvent-exposed
1IC2:B:62:Glutamate->Glutamine	Benign	1	Solvent-exposed
1IC2:C:50:Leucine->Valine	Pathogenic	0	Buried
1IC8:A:121:Serine->Proline	Benign	1	Solvent-exposed
1IC8:B:107:Leucine->Valine	Benign	1	Solvent-exposed
1IFR:A:465:Glycine->Aspartate	Benign	1	Buried
1IFR:A:482:Arginine->Tryptophan	Benign	1	Solvent-exposed
1IFR:A:530:Leucine->Phenylalanine	Benign	1	Buried
1IGR:A:416:Methionine->Valine	Pathogenic	0	Buried
1II4:F:175:Valine->Isoleucine	Pathogenic	0	Buried
1II4:H:265:Asparagine->Lysine	Benign	1	Solvent-exposed
1IIL:E:238:Glycine->Serine	Benign	1	Solvent-exposed
1IIL:E:252:Serine->Tryptophan	Benign	1	Solvent-exposed
1IJR:A:63:Asparagine->Aspartate	Benign	1	Solvent-exposed
1IJY:B:81:Arginine->Cysteine	Benign	1	Solvent-exposed
1IKN:D:224:Alanine->Valine	Pathogenic	0	Buried
1IMJ:A:8:Arginine->Cysteine	Pathogenic	0	Solvent-exposed
1IQH:A:104:Alanine->Threonine	Benign	1	Buried
1IVH:C:282:Alanine->Valine	Benign	1	Buried
1IVH:D:282:Alanine->Valine	Benign	1	Buried
1IXV:A:109:Threonine->Isoleucine	Pathogenic	0	Buried
1IY0:A:298:Methionine->Isoleucine	Benign	1	Buried
1IY1:A:240:Leucine->Phenylalanine	Benign	1	Solvent-exposed
1IY2:A:240:Leucine->Phenylalanine	Benign	1	Buried
1J1D:E:248:Phenylalanine->Valine	Benign	1	Solvent-exposed
1J1E:C:162:Arginine->Glutamine	Benign	1	Solvent-exposed
1J1E:E:248:Phenylalanine->Valine	Benign	1	Solvent-exposed
1J1E:E:262:Asparagine->Serine	Benign	1	Solvent-exposed
1J1E:F:157:Alanine->Valine	Benign	1	Solvent-exposed
1J8A:A:124:Proline->Leucine	Benign	1	Buried
1J95:B:61:Threonine->Isoleucine	Benign	1	Solvent-exposed
1J9C:H:152:Alanine->Valine	Benign	1	Buried
1JAI:A:36:Isoleucine->Methionine	Benign	1	Solvent-exposed
1JCN:B:226:Aspartate->Asparagine	Benign	1	Solvent-exposed
1JGG:B:335:Alanine->Glutamate	Benign	1	Buried
1JK2:A:165:Cysteine->Tyrosine	Benign	1	Buried
1JNX:X:1672:Histidine->Proline	Benign	1	Solvent-exposed
1JNX:X:1717:Phenylalanine->Valine	Pathogenic	0	Solvent-exposed
1JNX:X:1760:Isoleucine->Methionine	Pathogenic	0	Solvent-exposed
1JNX:X:1764:Leucine->Proline	Benign	1	Solvent-exposed
1JNX:X:1782:Tryptophan->Cysteine	Pathogenic	0	Solvent-exposed
1JNX:X:1782:Tryptophan->Leucine	Pathogenic	0	Solvent-exposed
1JPA:A:654:Arginine->Proline	Benign	1	Solvent-exposed
1JS3:B:25:Glutamate->Lysine	Benign	1	Solvent-exposed
1JS6:A:25:Glutamate->Lysine	Benign	1	Solvent-exposed
1JS6:B:25:Glutamate->Lysine	Benign	1	Solvent-exposed
1JS6:B:460:Valine->Glycine	Benign	1	Buried
1JWY:A:818:Glutamine->Proline	Benign	1	Solvent-exposed
1JX2:A:269:Isoleucine->Threonine	Pathogenic	0	Buried
1JX2:A:818:Glutamine->Proline	Benign	1	Solvent-exposed
1JX2:A:906:Isoleucine->Methionine	Pathogenic	0	Buried
1JXA:A:397:Isoleucine->Valine	Pathogenic	0	Buried
1K4D:C:25:Histidine->Arginine	Benign	1	Solvent-exposed
1K4V:A:268:Alanine->Threonine	Pathogenic	0	Buried
1K8Q:A:312:Methionine->Isoleucine	Pathogenic	0	Buried
1KB6:A:88:Glycine->Aspartate	Benign	1	Solvent-exposed
1KFU:S:845:Arginine->Glutamine	Pathogenic	0	Solvent-exposed
1KHU:B:433:Proline->Histidine	Pathogenic	0	Solvent-exposed
1KHU:B:436:Isoleucine->Valine	Pathogenic	0	Buried
1KHU:D:436:Isoleucine->Valine	Pathogenic	0	Buried
1KIL:C:48:Valine->Phenylalanine	Benign	1	Solvent-exposed
1KK7:A:53:Glycine->Arginine	Pathogenic	0	Solvent-exposed
1KK7:A:97:Alanine->Valine	Pathogenic	0	Buried
1KKU:A:257:Glutamate->Lysine	Benign	1	Solvent-exposed
1KQL:B:281:Methionine->Threonine	Benign	1	Solvent-exposed
1KR2:B:207:Arginine->Tryptophan	Benign	1	Solvent-exposed
1KSG:A:68:Glycine->Valine	Pathogenic	0	Buried
1KVK:A:309:Glycine->Serine	Benign	1	Solvent-exposed
1KWA:B:521:Glycine->Glutamate	Benign	1	Solvent-exposed
1KWA:B:567:Isoleucine->Threonine	Pathogenic	0	Buried
1KWO:A:353:Alanine->Valine	Pathogenic	0	Buried
1KWO:A:762:Phenylalanine->Cysteine	Pathogenic	0	Buried
1KZY:A:276:Alanine->Proline	Benign	1	Solvent-exposed
1L0B:A:1728:Methionine->Threonine	Pathogenic	0	Buried
1L2O:A:353:Alanine->Valine	Pathogenic	0	Buried
1L2O:A:441:Arginine->Cysteine	Pathogenic	0	Solvent-exposed
1L3W:A:405:Threonine->Arginine	Benign	1	Solvent-exposed
1LFB:A:35:Serine->Arginine	Benign	1	Solvent-exposed
1LKX:D:237:Valine->Glutamate	Benign	1	Buried
1LLM:C:115:Arginine->Glutamine	Benign	1	Solvent-exposed
1LM5:A:2754:Glycine->Arginine	Pathogenic	0	Solvent-exposed
1LM7:B:2294:Alanine->Glycine	Pathogenic	0	Buried
1LOT:B:126:Threonine->Isoleucine	Benign	1	Solvent-exposed
1LXT:B:87:Isoleucine->Valine	Pathogenic	0	Buried
1M3D:A:24:Threonine->Lysine	Benign	1	Solvent-exposed
1M3D:D:24:Threonine->Lysine	Benign	1	Solvent-exposed
1M4K:A:188:Tryptophan->Leucine	Pathogenic	0	Buried
1M7G:B:111:Lysine->Asparagine	Benign	1	Solvent-exposed
1MA9:B:66:Threonine->Isoleucine	Benign	1	Solvent-exposed
1MDU:E:53:Aspartate->Asparagine	Benign	1	Solvent-exposed
1ME7:A:256:Aspartate->Asparagine	Pathogenic	0	Solvent-exposed
1ME8:A:256:Aspartate->Asparagine	Pathogenic	0	Solvent-exposed
1MEY:F:40:Lysine->Arginine	Benign	1	Solvent-exposed
1MG4:A:57:Lysine->Asparagine	Benign	1	Solvent-exposed
1MJ0:A:99:Leucine->Glutamine	Pathogenic	0	Buried
1MJ3:A:39:Glutamate->Lysine	Benign	1	Solvent-exposed
1MMN:A:258:Isoleucine->Threonine	Pathogenic	0	Buried
1MND:A:258:Isoleucine->Threonine	Pathogenic	0	Buried
1MR1:A:361:Arginine->Histidine	Benign	1	Solvent-exposed
1MR1:B:361:Arginine->Histidine	Benign	1	Solvent-exposed
1MRV:A:407:Arginine->Cysteine	Benign	1	Solvent-exposed
1MX2:B:42:Leucine->Serine	Pathogenic	0	Buried
1MZA:A:165:Arginine->Glutamine	Benign	1	Solvent-exposed
1MZN:G:3443:Glycine->Cysteine	Benign	1	Solvent-exposed
1N2K:A:200:Arginine->Histidine	Pathogenic	0	Solvent-exposed
1N5O:X:1705:Leucine->Isoleucine	Pathogenic	0	Buried
1N5O:X:1722:Serine->Cysteine	Pathogenic	0	Buried
1N5O:X:1737:Arginine->Isoleucine	Pathogenic	0	Solvent-exposed
1N5O:X:1746:Histidine->Tyrosine	Benign	1	Solvent-exposed
1N5O:X:1769:Tyrosine->Phenylalanine	Pathogenic	0	Solvent-exposed
1N7F:A:704:Glycine->Glutamate	Benign	1	Solvent-exposed
1N7F:B:704:Glycine->Glutamate	Benign	1	Solvent-exposed
1N7S:D:198:Arginine->Proline	Benign	1	Solvent-exposed
1N7S:D:199:Alanine->Glycine	Benign	1	Buried
1NEU:A:53:Tyrosine->Histidine	Benign	1	Solvent-exposed
1NF3:C:156:Arginine->Glutamine	Benign	1	Solvent-exposed
1NF3:D:200:Glycine->Glutamate	Benign	1	Solvent-exposed
1NFB:B:269:Aspartate->Asparagine	Pathogenic	0	Solvent-exposed
1NPO:A:17:Glycine->Valine	Benign	1	Solvent-exposed
1NPO:C:56:Serine->Tyrosine	Benign	1	Buried
1NQT:H:265:Arginine->Glycine	Benign	1	Solvent-exposed
1NQT:L:441:Serine->Leucine	Benign	1	Solvent-exposed
1NR7:E:265:Arginine->Glycine	Benign	1	Solvent-exposed
1NR7:G:62:Serine->Cysteine	Pathogenic	0	Buried
1NRG:A:95:Arginine->Cysteine	Benign	1	Solvent-exposed
1NUD:A:274:Valine->Leucine	Benign	1	Buried
1NUD:B:194:Arginine->Glycine	Benign	1	Solvent-exposed
1NUF:A:514:Valine->Glutamate	Pathogenic	0	Buried
1NVV:S:655:Proline->Leucine	Pathogenic	0	Solvent-exposed
1NVV:S:965:Alanine->Glycine	Benign	1	Buried
1NVX:S:828:Threonine->Alanine	Pathogenic	0	Buried
1O2U:A:211:Glycine->Valine	Benign	1	Buried
1O2Z:A:196:Glycine->Arginine	Benign	1	Buried
1O35:A:211:Glycine->Valine	Benign	1	Buried
1O3K:A:117:Arginine->Cysteine	Benign	1	Solvent-exposed
1O47:A:60:Histidine->Arginine	Benign	1	Buried
1OAK:A:656:Histidine->Glutamine	Pathogenic	0	Solvent-exposed
1OE9:A:283:Asparagine->Serine	Benign	1	Solvent-exposed
1ON6:A:73:Threonine->Asparagine	Pathogenic	0	Buried
1OO0:B:77:Valine->Leucine	Benign	1	Buried
1OP2:A:207:Glycine->Arginine	Benign	1	Solvent-exposed
1P0P:A:42:Arginine->Histidine	Pathogenic	0	Solvent-exposed
1P49:A:263:Arginine->Histidine	Pathogenic	0	Solvent-exposed
1P7I:C:40:Leucine->Phenylalanine	Benign	1	Buried
1PDN:C:10:Glycine->Serine	Benign	1	Buried
1PK8:B:374:Alanine->Valine	Pathogenic	0	Buried
1PPF:E:85:Valine->Methionine	Benign	1	Solvent-exposed
1PVB:A:51:Glutamine->Arginine	Benign	1	Buried
1PVN:A:256:Aspartate->Asparagine	Pathogenic	0	Solvent-exposed
1Q1U:A:50:Glycine->Serine	Benign	1	Solvent-exposed
1Q1Z:A:240:Valine->Methionine	Pathogenic	0	Buried
1Q20:A:274:Arginine->Glycine	Pathogenic	0	Solvent-exposed
1QAD:A:58:Valine->Aspartate	Benign	1	Solvent-exposed
1QFW:B:74:Arginine->Cysteine	Pathogenic	0	Solvent-exposed
1QID:A:44:Arginine->Histidine	Pathogenic	0	Solvent-exposed
1QKI:D:431:Valine->Glycine	Benign	1	Solvent-exposed
1QKI:E:431:Valine->Glycine	Benign	1	Solvent-exposed
1QO9:A:43:Arginine->Histidine	Pathogenic	0	Solvent-exposed
1QUU:A:224:Tryptophan->Cysteine	Pathogenic	0	Solvent-exposed
1QVI:A:262:Isoleucine->Threonine	Pathogenic	0	Buried
1R0W:A:508:Phenylalanine->Cysteine	Pathogenic	0	Solvent-exposed
1R0X:C:520:Valine->Phenylalanine	Benign	1	Buried
1R0X:D:549:Serine->Arginine	Benign	1	Solvent-exposed
1R0Y:A:576:Glycine->Alanine	Pathogenic	0	Solvent-exposed
1R0Y:D:576:Glycine->Alanine	Pathogenic	0	Solvent-exposed
1R0Z:C:524:Cysteine->Phenylalanine	Pathogenic	0	Buried
1R3J:C:25:Histidine->Arginine	Benign	1	Solvent-exposed
1R7T:A:205:Aspartate->Asparagine	Pathogenic	0	Solvent-exposed
1RFQ:B:114:Alanine->Threonine	Benign	1	Solvent-exposed
1RFQ:B:126:Threonine->Isoleucine	Benign	1	Solvent-exposed
1RKE:B:1049:Arginine->Leucine	Pathogenic	0	Solvent-exposed
1RL3:A:330:Asparagine->Serine	Benign	1	Solvent-exposed
1RLB:C:108:Alanine->Valine	Pathogenic	0	Solvent-exposed
1RPM:A:932:Isoleucine->Methionine	Benign	1	Buried
1RZX:A:159:Arginine->Glutamine	Benign	1	Solvent-exposed
1S3E:A:6:Aspartate->Glutamate	Pathogenic	0	Solvent-exposed
1S5G:A:262:Isoleucine->Threonine	Pathogenic	0	Buried
1S5G:A:376:Glycine->Arginine	Benign	1	Solvent-exposed
1S5G:A:396:Lysine->Glutamate	Benign	1	Solvent-exposed
1S8O:A:154:Cysteine->Tyrosine	Pathogenic	0	Buried
1S9C:I:146:Leucine->Proline	Benign	1	Buried
1SDD:B:1625:Arginine->Histidine	Benign	1	Solvent-exposed
1SEJ:D:23:Glycine->Arginine	Benign	1	Solvent-exposed
1SH5:A:19:Lysine->Glutamine	Benign	1	Solvent-exposed
1SH5:B:222:Glutamate->Lysine	Benign	1	Solvent-exposed
1SH6:A:19:Lysine->Glutamine	Benign	1	Solvent-exposed
1SJI:A:170:Phenylalanine->Leucine	Pathogenic	0	Buried
1SJI:A:225:Histidine->Arginine	Pathogenic	0	Solvent-exposed
1SJI:B:170:Phenylalanine->Leucine	Pathogenic	0	Buried
1SJI:B:57:Valine->Methionine	Pathogenic	0	Solvent-exposed
1SNX:B:456:Alanine->Threonine	Benign	1	Solvent-exposed
1SQ0:A:636:Arginine->Cysteine	Benign	1	Solvent-exposed
1SR6:A:262:Isoleucine->Threonine	Pathogenic	0	Buried
1SWI:A:7:Aspartate->Asparagine	Benign	1	Solvent-exposed
1T1U:A:322:Valine->Methionine	Benign	1	Buried
1T2U:A:1651:Serine->Cysteine	Pathogenic	0	Solvent-exposed
1T2U:A:1651:Serine->Tyrosine	Pathogenic	0	Solvent-exposed
1T2U:A:1656:Glycine->Valine	Pathogenic	0	Solvent-exposed
1T2U:A:1662:Phenylalanine->Cysteine	Pathogenic	0	Solvent-exposed
1T2U:A:1688:Valine->Alanine	Pathogenic	0	Buried
1T2U:A:1712:Tryptophan->Cysteine	Pathogenic	0	Solvent-exposed
1T2U:A:1716:Tyrosine->Serine	Pathogenic	0	Buried
1T2U:A:1723:Isoleucine->Asparagine	Pathogenic	0	Solvent-exposed
1T2U:A:1770:Glycine->Valine	Benign	1	Solvent-exposed
1T2U:A:1811:Glutamine->Arginine	Benign	1	Solvent-exposed
1T2U:A:1845:Tyrosine->Asparagine	Pathogenic	0	Buried
1T60:D:24:Threonine->Lysine	Benign	1	Solvent-exposed
1T60:X:178:Glycine->Serine	Pathogenic	0	Buried
1T61:A:24:Threonine->Lysine	Benign	1	Solvent-exposed
1T61:C:178:Glycine->Serine	Pathogenic	0	Buried
1T6N:A:60:Isoleucine->Serine	Benign	1	Buried
1T9G:A:241:Aspartate->Glycine	Benign	1	Solvent-exposed
1T9G:C:241:Aspartate->Glycine	Benign	1	Solvent-exposed
1T9R:A:822:Aspartate->Asparagine	Benign	1	Solvent-exposed
1TJ2:A:561:Glycine->Arginine	Pathogenic	0	Solvent-exposed
1TJW:A:180:Valine->Methionine	Benign	1	Buried
1TOH:A:213:Glutamine->Proline	Benign	1	Solvent-exposed
1TOH:A:356:Serine->Proline	Benign	1	Buried
1TR2:B:636:Histidine->Arginine	Pathogenic	0	Solvent-exposed
1TR2:B:682:Leucine->Phenylalanine	Pathogenic	0	Buried
1TR2:B:877:Proline->Leucine	Benign	1	Solvent-exposed
1TSR:A:159:Alanine->Valine	Benign	1	Buried
1TSR:A:273:Arginine->Histidine	Benign	1	Solvent-exposed
1TUP:A:180:Glutamate->Lysine	Benign	1	Solvent-exposed
1TUP:B:235:Asparagine->Serine	Pathogenic	0	Buried
1U6G:C:1023:Arginine->Cysteine	Pathogenic	0	Solvent-exposed
1U6G:C:447:Serine->Arginine	Pathogenic	0	Solvent-exposed
1U6G:C:514:Histidine->Leucine	Pathogenic	0	Solvent-exposed
1U6G:C:618:Arginine->Histidine	Pathogenic	0	Solvent-exposed
1U6G:C:707:Histidine->Arginine	Pathogenic	0	Solvent-exposed
1U6G:C:750:Glycine->Arginine	Pathogenic	0	Solvent-exposed
1U6G:C:840:Leucine->Phenylalanine	Pathogenic	0	Buried
1UEH:A:66:Threonine->Proline	Pathogenic	0	Buried
1UEH:B:66:Threonine->Proline	Pathogenic	0	Buried
1UKW:A:215:Valine->Alanine	Benign	1	Buried
1UN6:C:148:Leucine->Proline	Benign	1	Solvent-exposed
1UXT:A:483:Threonine->Asparagine	Pathogenic	0	Buried
1UZJ:B:2598:Asparagine->Tyrosine	Pathogenic	0	Solvent-exposed
1UZP:A:1563:Cysteine->Serine	Pathogenic	0	Buried
1UZQ:A:1563:Cysteine->Serine	Pathogenic	0	Buried
1V05:A:2724:Valine->Phenylalanine	Pathogenic	0	Buried
1V2P:T:117:Arginine->Cysteine	Benign	1	Solvent-exposed
1V2U:T:117:Arginine->Cysteine	Benign	1	Solvent-exposed
1V4S:A:179:Asparagine->Lysine	Benign	1	Solvent-exposed
1V4S:A:234:Tyrosine->Histidine	Pathogenic	0	Buried
1V9D:B:947:Cysteine->Phenylalanine	Pathogenic	0	Buried
1VFV:A:167:Arginine->Cysteine	Benign	1	Solvent-exposed
1W12:U:53:Isoleucine->Valine	Pathogenic	0	Buried
1W7I:A:143:Alanine->Threonine	Pathogenic	0	Buried
1W7J:A:712:Arginine->Glutamine	Pathogenic	0	Solvent-exposed
1W8J:A:283:Asparagine->Serine	Benign	1	Solvent-exposed
1W8J:A:385:Glutamate->Lysine	Benign	1	Solvent-exposed
1W8J:B:36:Lysine->Arginine	Benign	1	Solvent-exposed
1W8J:C:252:Glutamine->Histidine	Pathogenic	0	Buried
1WER:A:849:Leucine->Serine	Pathogenic	0	Solvent-exposed
1WLH:A:647:Proline->Leucine	Benign	1	Solvent-exposed
1WLH:B:647:Proline->Leucine	Benign	1	Solvent-exposed
1X09:A:66:Threonine->Proline	Pathogenic	0	Buried
1X13:A:1096:Alanine->Aspartate	Benign	1	Solvent-exposed
1X13:B:1096:Alanine->Aspartate	Benign	1	Solvent-exposed
1X14:A:1096:Alanine->Aspartate	Benign	1	Solvent-exposed
1X15:A:1096:Alanine->Aspartate	Benign	1	Solvent-exposed
1X7S:A:30:Valine->Methionine	Benign	1	Buried
1X8S:A:159:Arginine->Glutamine	Benign	1	Solvent-exposed
1X8Y:A:326:Serine->Threonine	Benign	1	Solvent-exposed
1XCM:A:13:Glycine->Aspartate	Benign	1	Solvent-exposed
1XD4:A:1045:Proline->Arginine	Benign	1	Solvent-exposed
1XD4:A:340:Proline->Serine	Pathogenic	0	Buried
1XD4:A:352:Histidine->Arginine	Pathogenic	0	Solvent-exposed
1XD4:A:433:Glutamate->Lysine	Benign	1	Solvent-exposed
1XD4:A:552:Arginine->Lysine	Benign	1	Solvent-exposed
1XD4:A:828:Threonine->Alanine	Pathogenic	0	Buried
1XD4:B:1045:Proline->Arginine	Benign	1	Solvent-exposed
1XD4:B:269:Methionine->Threonine	Benign	1	Buried
1XD4:B:548:Serine->Arginine	Benign	1	Solvent-exposed
1XD4:B:552:Arginine->Glycine	Benign	1	Solvent-exposed
1XD4:B:552:Arginine->Lysine	Benign	1	Solvent-exposed
1XDV:A:433:Glutamate->Lysine	Benign	1	Solvent-exposed
1XDV:B:548:Serine->Arginine	Benign	1	Solvent-exposed
1XFW:T:103:Alanine->Valine	Benign	1	Solvent-exposed
1XMC:B:533:Serine->Arginine	Pathogenic	0	Buried
1XMD:B:207:Histidine->Arginine	Pathogenic	0	Solvent-exposed
1XMI:E:520:Valine->Phenylalanine	Benign	1	Buried
1XTJ:A:415:Proline->Leucine	Benign	1	Solvent-exposed
1XWI:A:334:Aspartate->Glycine	Benign	1	Solvent-exposed
1XX9:B:162:Leucine->Proline	Benign	1	Solvent-exposed
1Y3W:A:117:Arginine->Cysteine	Benign	1	Solvent-exposed
1YQ3:A:189:Arginine->Histidine	Pathogenic	0	Solvent-exposed
1YQ4:A:329:Proline->Arginine	Pathogenic	0	Solvent-exposed
1YRU:B:90:Arginine->Cysteine	Pathogenic	0	Buried
1YVL:B:1378:Arginine->Glutamine	Benign	1	Solvent-exposed
1YZT:A:28:Glycine->Alanine	Benign	1	Solvent-exposed
1Z29:A:203:Glutamate->Aspartate	Pathogenic	0	Buried
1Z2C:B:422:Tyrosine->Cysteine	Pathogenic	0	Solvent-exposed
1Z2C:D:422:Tyrosine->Cysteine	Pathogenic	0	Solvent-exposed
1Z45:A:97:Valine->Methionine	Benign	1	Solvent-exposed
1Z92:B:13:Alanine->Threonine	Benign	1	Solvent-exposed
1ZC0:A:314:Glutamine->Proline	Benign	1	Solvent-exposed
1ZFJ:A:248:Aspartate->Asparagine	Pathogenic	0	Solvent-exposed
1ZHJ:A:340:Arginine->Histidine	Pathogenic	0	Buried
1ZM3:A:221:Threonine->Methionine	Pathogenic	0	Buried
1ZOY:A:424:Alanine->Threonine	Pathogenic	0	Buried
1ZP0:A:142:Glycine->Arginine	Pathogenic	0	Solvent-exposed
1ZP0:A:190:Arginine->Histidine	Pathogenic	0	Solvent-exposed
1ZP0:B:110:Aspartate->Asparagine	Benign	1	Buried
1ZP0:C:24:Arginine->Cysteine	Benign	1	Solvent-exposed
1ZR0:A:117:Arginine->Histidine	Benign	1	Solvent-exposed
1ZSL:A:100:Glycine->Arginine	Benign	1	Buried
1ZSQ:A:143:Serine->Glycine	Benign	1	Solvent-exposed
1ZSQ:A:183:Alanine->Valine	Pathogenic	0	Buried
1ZSQ:A:91:Valine->Isoleucine	Benign	1	Buried
1ZVR:A:183:Alanine->Valine	Pathogenic	0	Buried
1ZVR:A:221:Proline->Serine	Benign	1	Solvent-exposed
1ZVR:A:91:Valine->Isoleucine	Benign	1	Buried
1ZWS:F:20:Glycine->Aspartate	Benign	1	Solvent-exposed
1ZXQ:A:145:Glutamine->Leucine	Pathogenic	0	Solvent-exposed
1ZY7:A:380:Glycine->Serine	Pathogenic	0	Buried
2A07:G:553:Arginine->Cysteine	Benign	1	Solvent-exposed
2A07:H:553:Arginine->Cysteine	Benign	1	Solvent-exposed
2A07:H:553:Arginine->Histidine	Benign	1	Solvent-exposed
2A1T:A:241:Aspartate->Glycine	Benign	1	Solvent-exposed
2A1T:B:241:Aspartate->Glycine	Benign	1	Solvent-exposed
2A41:A:192:Isoleucine->Phenylalanine	Benign	1	Buried
2A5S:A:107:Arginine->Tryptophan	Benign	1	Solvent-exposed
2A62:A:236:Arginine->Tryptophan	Pathogenic	0	Solvent-exposed
2A7S:A:263:Arginine->Glutamine	Pathogenic	0	Solvent-exposed
2AC0:A:240:Serine->Asparagine	Benign	1	Buried
2ADY:A:239:Asparagine->Serine	Benign	1	Solvent-exposed
2AFQ:B:165:Arginine->Glutamine	Benign	1	Solvent-exposed
2AHI:A:181:Arginine->Histidine	Benign	1	Solvent-exposed
2AK2:A:183:Alanine->Aspartate	Benign	1	Solvent-exposed
2AK2:A:192:Histidine->Aspartate	Pathogenic	0	Solvent-exposed
2AMY:A:231:Valine->Methionine	Benign	1	Buried
2AR7:B:166:Alanine->Aspartate	Benign	1	Solvent-exposed
2ATA:B:213:Arginine->Glutamine	Benign	1	Buried
2B2X:A:178:Isoleucine->Asparagine	Benign	1	Buried
2B3O:A:279:Isoleucine->Methionine	Benign	1	Buried
2B9C:A:203:Asparagine->Aspartate	Benign	1	Solvent-exposed
2B9C:B:1192:Glutamate->Lysine	Benign	1	Solvent-exposed
2B9I:A:189:Arginine->Glutamine	Pathogenic	0	Solvent-exposed
2B9I:A:35:Threonine->Isoleucine	Benign	1	Solvent-exposed
2B9J:A:189:Arginine->Glutamine	Pathogenic	0	Solvent-exposed
2BAP:A:155:Cysteine->Tyrosine	Pathogenic	0	Buried
2BAP:B:285:Arginine->Cysteine	Benign	1	Solvent-exposed
2BAP:B:332:Leucine->Arginine	Benign	1	Solvent-exposed
2BB4:A:24:Arginine->Tryptophan	Benign	1	Solvent-exposed
2BBW:A:166:Alanine->Aspartate	Benign	1	Solvent-exposed
2BH9:A:431:Valine->Glycine	Benign	1	Solvent-exposed
2BIN:A:276:Alanine->Proline	Benign	1	Solvent-exposed
2BIQ:A:240:Serine->Asparagine	Benign	1	Buried
2BN2:E:56:Serine->Tyrosine	Benign	1	Buried
2BN2:G:17:Glycine->Valine	Benign	1	Solvent-exposed
2BNH:A:66:Glycine->Alanine	Benign	1	Solvent-exposed
2BNX:A:221:Glycine->Valine	Pathogenic	0	Buried
2BNX:B:446:Arginine->Glutamine	Pathogenic	0	Solvent-exposed
2BOH:B:104:Alanine->Threonine	Benign	1	Buried
2BP3:A:1920:Cysteine->Tyrosine	Benign	1	Solvent-exposed
2BP3:A:1944:Proline->Serine	Benign	1	Solvent-exposed
2BP3:B:1920:Cysteine->Tyrosine	Benign	1	Buried
2BY6:X:117:Arginine->Cysteine	Benign	1	Solvent-exposed
2BZR:C:263:Arginine->Glutamine	Pathogenic	0	Solvent-exposed
2C8L:A:164:Arginine->Histidine	Pathogenic	0	Buried
2CBZ:A:729:Glycine->Arginine	Pathogenic	0	Solvent-exposed
2CBZ:A:744:Cysteine->Phenylalanine	Pathogenic	0	Buried
2CE7:C:402:Isoleucine->Lysine	Benign	1	Solvent-exposed
2CE7:E:208:Threonine->Lysine	Benign	1	Solvent-exposed
2CE7:E:243:Arginine->Tryptophan	Benign	1	Solvent-exposed
2CEA:C:303:Methionine->Isoleucine	Benign	1	Buried
2CEA:E:243:Arginine->Tryptophan	Benign	1	Solvent-exposed
2CKL:B:100:Leucine->Proline	Pathogenic	0	Buried
2CKL:B:106:Phenylalanine->Serine	Pathogenic	0	Buried
2CKL:B:52:Proline->Serine	Pathogenic	0	Solvent-exposed
2CKL:B:55:Leucine->Proline	Benign	1	Solvent-exposed
2CKL:B:98:Arginine->Lysine	Benign	1	Solvent-exposed
2CKL:B:99:Serine->Asparagine	Benign	1	Buried
2CM3:A:26:Glutamate->Aspartate	Benign	1	Solvent-exposed
2D3E:A:203:Asparagine->Aspartate	Benign	1	Solvent-exposed
2D3E:B:281:Methionine->Threonine	Benign	1	Buried
2D3E:C:203:Asparagine->Aspartate	Benign	1	Solvent-exposed
2D3E:C:219:Aspartate->Glutamate	Benign	1	Solvent-exposed
2D3E:C:277:Alanine->Threonine	Benign	1	Buried
2D3E:D:192:Glutamate->Lysine	Benign	1	Solvent-exposed
2D7I:A:325:Aspartate->Alanine	Pathogenic	0	Solvent-exposed
2D7I:A:447:Proline->Threonine	Pathogenic	0	Solvent-exposed
2D7R:A:325:Aspartate->Alanine	Pathogenic	0	Solvent-exposed
2D7R:A:447:Proline->Threonine	Pathogenic	0	Solvent-exposed
2DE9:A:9:Arginine->Glutamine	Benign	1	Solvent-exposed
2DH3:B:469:Glycine->Glutamate	Benign	1	Solvent-exposed
2DHR:C:172:Valine->Phenylalanine	Benign	1	Buried
2DHR:D:240:Leucine->Phenylalanine	Benign	1	Buried
2DHR:E:172:Valine->Phenylalanine	Benign	1	Buried
2DHR:F:240:Leucine->Valine	Benign	1	Buried
2DLI:A:142:Glutamate->Glycine	Pathogenic	0	Solvent-exposed
2DLI:A:69:Methionine->Isoleucine	Pathogenic	0	Buried
2DVW:A:42:Threonine->Methionine	Pathogenic	0	Solvent-exposed
2DWZ:A:179:Alanine->Threonine	Pathogenic	0	Buried
2DX0:A:607:Phenylalanine->Leucine	Benign	1	Solvent-exposed
2DYH:A:521:Alanine->Serine	Benign	1	Buried
2DYN:A:52:Glutamate->Lysine	Benign	1	Solvent-exposed
2DYN:B:52:Glutamate->Lysine	Benign	1	Solvent-exposed
2EFR:A:203:Asparagine->Aspartate	Benign	1	Solvent-exposed
2EFR:B:219:Aspartate->Glutamate	Benign	1	Solvent-exposed
2EFR:D:219:Aspartate->Glutamate	Benign	1	Solvent-exposed
2EFS:A:192:Glutamate->Lysine	Benign	1	Solvent-exposed
2EFS:B:219:Aspartate->Glutamate	Benign	1	Solvent-exposed
2ETA:B:272:Aspartate->Tyrosine	Pathogenic	0	Solvent-exposed
2EVA:A:83:Arginine->Histidine	Benign	1	Solvent-exposed
2F2C:B:151:Isoleucine->Threonine	Pathogenic	0	Buried
2F37:B:271:Aspartate->Tyrosine	Pathogenic	0	Solvent-exposed
2F8V:A:70:Valine->Isoleucine	Pathogenic	0	Buried
2F8V:D:164:Alanine->Valine	Pathogenic	0	Buried
2F8V:D:70:Valine->Isoleucine	Pathogenic	0	Buried
2F8V:Y:63:Arginine->Histidine	Pathogenic	0	Solvent-exposed
2FBR:A:90:Histidine->Asparagine	Pathogenic	0	Solvent-exposed
2FDB:R:3175:Valine->Isoleucine	Pathogenic	0	Buried
2FF3:B:281:Serine->Cysteine	Benign	1	Buried
2FF3:B:28:Arginine->Glycine	Pathogenic	0	Solvent-exposed
2FFD:E:448:Arginine->Lysine	Pathogenic	0	Solvent-exposed
2FJU:B:594:Arginine->Histidine	Pathogenic	0	Solvent-exposed
2FJU:B:631:Methionine->Threonine	Pathogenic	0	Buried
2FJU:B:751:Valine->Glycine	Pathogenic	0	Buried
2FL6:B:229:Asparagine->Lysine	Benign	1	Solvent-exposed
2FOD:A:24:Arginine->Tryptophan	Benign	1	Solvent-exposed
2FT3:A:130:Isoleucine->Valine	Pathogenic	0	Buried
2FT3:E:130:Isoleucine->Valine	Pathogenic	0	Buried
2FUE:A:240:Valine->Methionine	Benign	1	Buried
2FXM:A:868:Alanine->Proline	Benign	1	Solvent-exposed
2FXM:A:901:Alanine->Serine	Benign	1	Buried
2FXM:A:924:Glutamate->Lysine	Benign	1	Solvent-exposed
2FXO:D:868:Alanine->Proline	Benign	1	Solvent-exposed
2FXO:D:869:Arginine->Cysteine	Pathogenic	0	Solvent-exposed
2FXO:D:900:Aspartate->Valine	Benign	1	Solvent-exposed
2G3Y:A:140:Glutamate->Glycine	Benign	1	Solvent-exposed
2G4C:D:232:Glycine->Serine	Pathogenic	0	Buried
2G6B:A:187:Valine->Glycine	Pathogenic	0	Buried
2G7I:A:1206:Arginine->Cysteine	Benign	1	Solvent-exposed
2G83:A:173:Aspartate->Glutamate	Pathogenic	0	Buried
2GD4:C:129:Arginine->Histidine	Pathogenic	0	Solvent-exposed
2GEQ:A:205:Aspartate->Valine	Benign	1	Solvent-exposed
2GIZ:A:160:Proline->Threonine	Pathogenic	0	Buried
2GMH:A:154:Alanine->Valine	Benign	1	Buried
2GMH:A:307:Phenylalanine->Tyrosine	Benign	1	Buried
2GMH:A:327:Alanine->Valine	Benign	1	Solvent-exposed
2GMH:A:475:Proline->Threonine	Benign	1	Solvent-exposed
2GMH:A:97:Aspartate->Valine	Benign	1	Solvent-exposed
2GMJ:A:229:Leucine->Phenylalanine	Benign	1	Buried
2GMJ:A:325:Arginine->Lysine	Benign	1	Buried
2GMJ:A:450:Proline->Leucine	Benign	1	Solvent-exposed
2GMJ:A:66:Arginine->Histidine	Benign	1	Solvent-exposed
2GNI:A:294:Histidine->Tyrosine	Pathogenic	0	Buried
2GPP:B:442:Glycine->Cysteine	Benign	1	Solvent-exposed
2GRA:C:179:Alanine->Threonine	Benign	1	Solvent-exposed
2H0D:B:109:Leucine->Phenylalanine	Benign	1	Buried
2H0D:B:65:Lysine->Glutamate	Pathogenic	0	Solvent-exposed
2H0D:B:88:Proline->Arginine	Pathogenic	0	Solvent-exposed
2H0D:B:99:Serine->Asparagine	Benign	1	Buried
2H1K:A:35:Alanine->Glutamate	Benign	1	Buried
2H1L:U:248:Arginine->Tryptophan	Benign	1	Solvent-exposed
2H42:B:822:Aspartate->Asparagine	Benign	1	Solvent-exposed
2H4T:A:368:Valine->Isoleucine	Pathogenic	0	Buried
2H88:A:329:Proline->Arginine	Pathogenic	0	Solvent-exposed
2HAN:A:36:Arginine->Glutamine	Benign	1	Solvent-exposed
2HD5:A:222:Threonine->Serine	Pathogenic	0	Buried
2HD5:A:341:Serine->Proline	Pathogenic	0	Solvent-exposed
2HEH:A:543:Lysine->Glutamate	Benign	1	Solvent-exposed
2HF3:A:51:Aspartate->Asparagine	Benign	1	Solvent-exposed
2HF4:A:92:Asparagine->Lysine	Benign	1	Solvent-exposed
2HI4:A:206:Glycine->Arginine	Benign	1	Solvent-exposed
2HI4:A:73:Glycine->Arginine	Benign	1	Solvent-exposed
2HMP:A:118:Lysine->Methionine	Benign	1	Solvent-exposed
2HOT:A:40:Leucine->Phenylalanine	Benign	1	Solvent-exposed
2HT6:B:138:Glutamate->Glycine	Benign	1	Solvent-exposed
2HWQ:A:290:Valine->Methionine	Benign	1	Solvent-exposed
2HYD:B:219:Glutamate->Glycine	Benign	1	Solvent-exposed
2HZ4:C:433:Alanine->Threonine	Benign	1	Buried
2I13:A:67:Arginine->Cysteine	Benign	1	Buried
2I2R:C:100:Threonine->Isoleucine	Pathogenic	0	Solvent-exposed
2I37:B:14:Asparagine->Serine	Benign	1	Solvent-exposed
2I4I:A:293:Serine->Proline	Benign	1	Solvent-exposed
2I6S:A:714:Arginine->Cysteine	Pathogenic	0	Solvent-exposed
2IDX:B:62:Threonine->Methionine	Pathogenic	0	Solvent-exposed
2IEP:B:156:Lysine->Arginine	Benign	1	Solvent-exposed
2IFG:A:213:Leucine->Proline	Benign	1	Buried
2IFG:B:110:Alanine->Aspartate	Benign	1	Buried
2ILL:A:50:Tyrosine->Serine	Benign	1	Solvent-exposed
2ING:X:1657:Leucine->Arginine	Benign	1	Solvent-exposed
2ING:X:1685:Threonine->Alanine	Benign	1	Solvent-exposed
2ING:X:1691:Threonine->Arginine	Benign	1	Solvent-exposed
2ING:X:1742:Asparagine->Lysine	Pathogenic	0	Buried
2ING:X:1750:Lysine->Threonine	Pathogenic	0	Solvent-exposed
2IOO:A:1172:Arginine->Histidine	Benign	1	Buried
2ISD:B:392:Histidine->Aspartate	Pathogenic	0	Solvent-exposed
2IT1:B:91:Threonine->Methionine	Benign	1	Solvent-exposed
2IUG:A:55:Glycine->Arginine	Benign	1	Solvent-exposed
2J1W:A:156:Arginine->Proline	Benign	1	Solvent-exposed
2J1W:B:181:Arginine->Histidine	Benign	1	Solvent-exposed
2J1X:A:181:Arginine->Histidine	Benign	1	Solvent-exposed
2J1Y:A:248:Arginine->Cysteine	Benign	1	Solvent-exposed
2J1Y:A:278:Proline->Serine	Benign	1	Buried
2J1Z:A:175:Arginine->Histidine	Benign	1	Buried
2J1Z:A:180:Glutamate->Lysine	Benign	1	Solvent-exposed
2J1Z:B:248:Arginine->Histidine	Benign	1	Solvent-exposed
2J20:A:156:Arginine->Proline	Benign	1	Solvent-exposed
2J21:A:180:Glutamate->Lysine	Benign	1	Solvent-exposed
2J3S:B:2118:Isoleucine->Valine	Pathogenic	0	Buried
2J3S:B:2122:Aspartate->Valine	Benign	1	Solvent-exposed
2J3S:B:2139:Arginine->Cysteine	Benign	1	Solvent-exposed
2J3W:C:1:Methionine->Threonine	Benign	1	Solvent-exposed
2JAK:A:344:Glutamate->Lysine	Benign	1	Solvent-exposed
2JGD:A:271:Leucine->Glycine	Pathogenic	0	Buried
2JGD:A:384:Valine->Alanine	Pathogenic	0	Buried
2JGD:B:271:Leucine->Glycine	Pathogenic	0	Buried
2JGY:B:289:Aspartate->Glycine	Benign	1	Solvent-exposed
2JK5:C:82:Tyrosine->Histidine	Benign	1	Solvent-exposed
2MYS:A:245:Arginine->Histidine	Benign	1	Solvent-exposed
2MYS:A:265:Isoleucine->Threonine	Pathogenic	0	Buried
2MYS:A:411:Glutamate->Lysine	Benign	1	Solvent-exposed
2MYS:A:589:Aspartate->Alanine	Pathogenic	0	Solvent-exposed
2NPF:A:221:Threonine->Methionine	Pathogenic	0	Buried
2NUP:A:487:Histidine->Glutamine	Pathogenic	0	Solvent-exposed
2NUT:A:487:Histidine->Glutamine	Pathogenic	0	Solvent-exposed
2NZ8:B:1382:Threonine->Asparagine	Benign	1	Solvent-exposed
2NZI:A:244:Arginine->Tryptophan	Benign	1	Solvent-exposed
2NZT:A:641:Isoleucine->Valine	Benign	1	Solvent-exposed
2NZT:B:737:Glycine->Aspartate	Benign	1	Solvent-exposed
2O49:A:397:Alanine->Valine	Benign	1	Buried
2O4A:A:397:Alanine->Valine	Benign	1	Buried
2O4A:A:413:Glutamate->Lysine	Benign	1	Solvent-exposed
2O7H:C:7:Aspartate->Asparagine	Benign	1	Solvent-exposed
2O8B:A:127:Asparagine->Serine	Pathogenic	0	Solvent-exposed
2O8B:A:167:Aspartate->Histidine	Pathogenic	0	Solvent-exposed
2O8B:A:3:Valine->Leucine	Pathogenic	0	Buried
2O8B:B:1329:Serine->Leucine	Pathogenic	0	Solvent-exposed
2O8B:B:1334:Arginine->Glutamine	Benign	1	Solvent-exposed
2O8B:B:509:Valine->Alanine	Pathogenic	0	Buried
2O8C:A:272:Alanine->Valine	Pathogenic	0	Buried
2O8C:A:554:Serine->Threonine	Benign	1	Solvent-exposed
2O8C:A:596:Asparagine->Serine	Pathogenic	0	Buried
2O8C:A:660:Aspartate->Glycine	Benign	1	Solvent-exposed
2O8C:A:695:Valine->Methionine	Benign	1	Buried
2O8C:B:1087:Proline->Arginine	Pathogenic	0	Solvent-exposed
2O8C:B:496:Cysteine->Tyrosine	Pathogenic	0	Buried
2O8D:A:127:Asparagine->Serine	Pathogenic	0	Solvent-exposed
2O8D:A:272:Alanine->Valine	Pathogenic	0	Buried
2O8D:A:46:Histidine->Glutamine	Pathogenic	0	Buried
2O8D:A:554:Serine->Cysteine	Benign	1	Solvent-exposed
2O8D:A:636:Alanine->Proline	Benign	1	Solvent-exposed
2O8D:B:1087:Proline->Arginine	Pathogenic	0	Solvent-exposed
2O8D:B:1329:Serine->Leucine	Pathogenic	0	Solvent-exposed
2O8D:B:468:Arginine->Histidine	Pathogenic	0	Solvent-exposed
2O8D:B:496:Cysteine->Tyrosine	Pathogenic	0	Buried
2O8E:A:554:Serine->Glycine	Benign	1	Solvent-exposed
2O8E:A:636:Alanine->Proline	Benign	1	Solvent-exposed
2O8E:B:1087:Proline->Arginine	Pathogenic	0	Solvent-exposed
2O8E:B:496:Cysteine->Tyrosine	Pathogenic	0	Buried
2O8E:B:509:Valine->Alanine	Pathogenic	0	Buried
2O8E:B:687:Cysteine->Tyrosine	Pathogenic	0	Buried
2O8E:B:795:Isoleucine->Threonine	Pathogenic	0	Buried
2O8F:A:127:Asparagine->Serine	Pathogenic	0	Solvent-exposed
2O8F:A:167:Aspartate->Histidine	Pathogenic	0	Solvent-exposed
2O8F:A:198:Glutamate->Glycine	Pathogenic	0	Buried
2O8F:A:46:Histidine->Glutamine	Pathogenic	0	Buried
2O8F:A:554:Serine->Cysteine	Benign	1	Solvent-exposed
2O8F:A:554:Serine->Glycine	Benign	1	Solvent-exposed
2O8F:B:1087:Proline->Arginine	Pathogenic	0	Solvent-exposed
2O8F:B:468:Arginine->Histidine	Pathogenic	0	Solvent-exposed
2O8F:B:795:Isoleucine->Threonine	Pathogenic	0	Buried
2OBH:A:85:Asparagine->Histidine	Benign	1	Solvent-exposed
2OC2:A:582:Threonine->Methionine	Pathogenic	0	Solvent-exposed
2OCE:A:566:Proline->Alanine	Pathogenic	0	Solvent-exposed
2OCJ:A:273:Arginine->Histidine	Benign	1	Solvent-exposed
2OCJ:D:280:Arginine->Lysine	Benign	1	Solvent-exposed
2ODP:A:573:Arginine->Glutamine	Pathogenic	0	Solvent-exposed
2OMU:A:251:Leucine->Valine	Pathogenic	0	Buried
2OMY:B:25:Lysine->Glutamate	Benign	1	Solvent-exposed
2OMZ:B:25:Lysine->Glutamate	Benign	1	Solvent-exposed
2OO4:B:1567:Arginine->Tryptophan	Pathogenic	0	Solvent-exposed
2OS8:A:12:Tyrosine->Cysteine	Pathogenic	0	Solvent-exposed
2OTG:A:396:Lysine->Glutamate	Benign	1	Solvent-exposed
2OXE:A:166:Histidine->Aspartate	Pathogenic	0	Buried
2P2C:T:44:Aspartate->Valine	Benign	1	Solvent-exposed
2P4I:A:1043:Threonine->Isoleucine	Benign	1	Solvent-exposed
2P7T:C:82:Tyrosine->Histidine	Benign	1	Solvent-exposed
2P8V:A:51:Tyrosine->Cysteine	Pathogenic	0	Solvent-exposed
2P9L:B:291:Isoleucine->Threonine	Benign	1	Solvent-exposed
2PA1:A:19:Glycine->Arginine	Benign	1	Buried
2PA2:B:153:Arginine->Histidine	Benign	1	Solvent-exposed
2PAV:A:66:Threonine->Isoleucine	Benign	1	Solvent-exposed
2PCX:A:239:Asparagine->Serine	Benign	1	Solvent-exposed
2PRT:A:394:Arginine->Leucine	Benign	1	Buried
2Q0A:B:590:Arginine->Histidine	Benign	1	Solvent-exposed
2Q0B:B:549:Asparagine->Lysine	Benign	1	Solvent-exposed
2Q0R:A:99:Glutamate->Lysine	Benign	1	Solvent-exposed
2Q1N:B:66:Threonine->Isoleucine	Benign	1	Solvent-exposed
2Q31:A:322:Proline->Arginine	Benign	1	Solvent-exposed
2Q31:A:66:Threonine->Isoleucine	Benign	1	Solvent-exposed
2QC1:B:144:Methionine->Threonine	Pathogenic	0	Buried
2QDP:A:119:Arginine->Tryptophan	Pathogenic	0	Solvent-exposed
2QEL:C:119:Threonine->Methionine	Pathogenic	0	Buried
2QKS:B:166:Arginine->Glutamine	Benign	1	Solvent-exposed
2QMS:A:459:Glutamate->Aspartate	Benign	1	Solvent-exposed
2QPA:A:213:Leucine->Phenylalanine	Benign	1	Buried
2QPA:B:213:Leucine->Phenylalanine	Benign	1	Solvent-exposed
2QPA:B:251:Arginine->Serine	Benign	1	Solvent-exposed
2QPW:A:104:Alanine->Valine	Pathogenic	0	Buried
2QQO:A:593:Aspartate->Glycine	Pathogenic	0	Solvent-exposed
2QRV:C:278:Arginine->Cysteine	Benign	1	Solvent-exposed
2QRV:E:745:Arginine->Cysteine	Benign	1	Solvent-exposed
2QRV:E:797:Methionine->Valine	Benign	1	Buried
2QTO:D:74:Threonine->Alanine	Pathogenic	0	Buried
2QVS:B:340:Asparagine->Serine	Benign	1	Solvent-exposed
2QYK:A:499:Valine->Methionine	Benign	1	Solvent-exposed
2R03:A:319:Tyrosine->Aspartate	Pathogenic	0	Solvent-exposed
2R0O:B:135:Valine->Methionine	Benign	1	Buried
2R16:A:820:Arginine->Cysteine	Pathogenic	0	Solvent-exposed
2R3V:A:377:Valine->Isoleucine	Benign	1	Buried
2R3V:D:309:Glycine->Serine	Benign	1	Solvent-exposed
2R42:A:377:Valine->Isoleucine	Benign	1	Buried
2R65:A:254:Leucine->Phenylalanine	Benign	1	Solvent-exposed
2R65:B:290:Arginine->Cysteine	Benign	1	Solvent-exposed
2R65:D:254:Leucine->Valine	Benign	1	Buried
2R65:E:291:Glutamate->Alanine	Benign	1	Solvent-exposed
2R6G:B:162:Serine->Leucine	Pathogenic	0	Buried
2R7E:B:1966:Arginine->Glutamine	Benign	1	Solvent-exposed
2R83:B:367:Isoleucine->Threonine	Benign	1	Solvent-exposed
2R9R:H:287:Arginine->Histidine	Benign	1	Solvent-exposed
2R9R:H:376:Methionine->Isoleucine	Benign	1	Solvent-exposed
2RCU:B:368:Valine->Isoleucine	Pathogenic	0	Buried
2SHP:B:110:Glutamate->Lysine	Benign	1	Solvent-exposed
2TMA:A:233:Lysine->Glutamine	Benign	1	Solvent-exposed
2TMA:A:50:Leucine->Valine	Pathogenic	0	Solvent-exposed
2TMA:B:192:Glutamate->Lysine	Benign	1	Solvent-exposed
2TMA:B:219:Aspartate->Glutamate	Benign	1	Solvent-exposed
2TOH:A:206:Leucine->Proline	Benign	1	Solvent-exposed
2UXW:A:113:Phenylalanine->Leucine	Benign	1	Buried
2UXW:A:188:Glycine->Serine	Benign	1	Buried
2UXW:A:289:Glycine->Arginine	Benign	1	Solvent-exposed
2UXW:A:349:Alanine->Glutamate	Benign	1	Buried
2UXW:A:392:Valine->Alanine	Benign	1	Buried
2UXW:A:437:Methionine->Valine	Benign	1	Solvent-exposed
2UXW:A:490:Alanine->Proline	Benign	1	Solvent-exposed
2UXW:A:87:Valine->Alanine	Benign	1	Buried
2V26:A:568:Histidine->Arginine	Pathogenic	0	Buried
2V27:B:185:Leucine->Valine	Benign	1	Buried
2V2U:B:132:Leucine->Phenylalanine	Pathogenic	0	Buried
2V4Z:A:173:Aspartate->Glutamate	Pathogenic	0	Buried
2V51:B:112:Proline->Leucine	Benign	1	Solvent-exposed
2V51:B:38:Proline->Arginine	Benign	1	Solvent-exposed
2V51:D:192:Isoleucine->Phenylalanine	Benign	1	Buried
2V7C:A:502:Glutamate->Aspartate	Benign	1	Buried
2V8Q:E:108:Leucine->Phenylalanine	Benign	1	Buried
2V98:B:44:Arginine->Histidine	Pathogenic	0	Solvent-exposed
2VAF:A:1170:Phenylalanine->Leucine	Pathogenic	0	Buried
2VAF:A:1225:Histidine->Arginine	Pathogenic	0	Solvent-exposed
2VB6:A:568:Histidine->Arginine	Pathogenic	0	Solvent-exposed
2VIG:E:328:Threonine->Serine	Pathogenic	0	Buried
2VPJ:A:477:Valine->Isoleucine	Benign	1	Buried
2VUK:B:179:Histidine->Proline	Benign	1	Solvent-exposed
2VUS:P:699:Leucine->Phenylalanine	Benign	1	Solvent-exposed
2VYP:A:197:Glycine->Serine	Benign	1	Solvent-exposed
2W0P:B:2317:Proline->Serine	Benign	1	Solvent-exposed
2W18:A:1165:Serine->Leucine	Pathogenic	0	Buried
2W81:B:341:Arginine->Histidine	Pathogenic	0	Buried
2WD5:A:502:Glutamate->Lysine	Benign	1	Solvent-exposed
2WD5:B:647:Methionine->Valine	Benign	1	Buried
2WFX:A:95:Alanine->Valine	Pathogenic	0	Buried
2WGX:B:181:Arginine->Histidine	Benign	1	Solvent-exposed
2WL1:A:694:Methionine->Isoleucine	Benign	1	Solvent-exposed
2WL1:A:695:Lysine->Arginine	Benign	1	Solvent-exposed
2WOG:B:229:Asparagine->Lysine	Benign	1	Solvent-exposed
2WP3:O:47:Lysine->Arginine	Benign	1	Solvent-exposed
2WQY:A:189:Arginine->Histidine	Pathogenic	0	Solvent-exposed
2WQY:A:511:Arginine->Tryptophan	Benign	1	Solvent-exposed
2WQZ:B:593:Leucine->Phenylalanine	Pathogenic	0	Buried
2WXG:A:333:Valine->Methionine	Benign	1	Solvent-exposed
2WXK:A:1021:Glutamate->Lysine	Benign	1	Solvent-exposed
2WXM:A:522:Glutamate->Lysine	Benign	1	Solvent-exposed
2X0W:A:180:Glutamate->Lysine	Benign	1	Solvent-exposed
2X9H:A:349:Alanine->Valine	Pathogenic	0	Buried
2XCG:A:6:Aspartate->Glutamate	Pathogenic	0	Solvent-exposed
2XEL:A:271:Glutamine->Histidine	Pathogenic	0	Buried
2XEU:A:54:Isoleucine->Threonine	Pathogenic	0	Buried
2XK3:A:65:Proline->Glutamine	Benign	1	Solvent-exposed
2XMG:A:42:Arginine->Histidine	Pathogenic	0	Solvent-exposed
2XQI:A:42:Arginine->Histidine	Pathogenic	0	Solvent-exposed
2XRC:B:101:Glycine->Arginine	Benign	1	Solvent-exposed
2XRC:B:322:Isoleucine->Threonine	Benign	1	Solvent-exposed
2XRC:C:101:Glycine->Arginine	Benign	1	Solvent-exposed
2XRC:C:300:Isoleucine->Threonine	Benign	1	Buried
2XRC:C:345:Isoleucine->Threonine	Benign	1	Solvent-exposed
2XRC:D:101:Glycine->Arginine	Benign	1	Solvent-exposed
2XSN:A:236:Leucine->Proline	Benign	1	Solvent-exposed
2XSN:A:243:Glutamine->Proline	Benign	1	Solvent-exposed
2XSN:C:236:Leucine->Proline	Benign	1	Solvent-exposed
2XSN:D:236:Leucine->Proline	Benign	1	Solvent-exposed
2XSN:D:243:Glutamine->Proline	Benign	1	Solvent-exposed
2XTT:B:195:Serine->Phenylalanine	Benign	1	Buried
2XWT:C:68:Proline->Serine	Benign	1	Solvent-exposed
2XY9:A:582:Threonine->Methionine	Pathogenic	0	Solvent-exposed
2Y0R:X:391:Lysine->Glutamate	Benign	1	Solvent-exposed
2Y1M:C:404:Cysteine->Tyrosine	Pathogenic	0	Solvent-exposed
2Y4I:C:67:Aspartate->Asparagine	Benign	1	Solvent-exposed
2Y8I:X:258:Isoleucine->Threonine	Pathogenic	0	Buried
2Y9U:A:549:Isoleucine->Threonine	Benign	1	Buried
2Y9U:A:569:Glycine->Valine	Benign	1	Solvent-exposed
2Y9U:A:580:Serine->Phenylalanine	Benign	1	Solvent-exposed
2Y9Z:A:913:Glutamate->Valine	Pathogenic	0	Solvent-exposed
2YBG:C:273:Arginine->Histidine	Benign	1	Solvent-exposed
2YCX:B:96:Proline->Threonine	Pathogenic	0	Solvent-exposed
2YCY:B:96:Proline->Threonine	Pathogenic	0	Solvent-exposed
2YF0:A:365:Methionine->Valine	Pathogenic	0	Buried
2YF0:A:414:Alanine->Aspartate	Pathogenic	0	Buried
2YFY:A:164:Arginine->Histidine	Pathogenic	0	Buried
2YIY:A:83:Arginine->Histidine	Benign	1	Solvent-exposed
2YJ5:A:450:Histidine->Glutamine	Benign	1	Solvent-exposed
2YJE:A:322:Proline->Arginine	Benign	1	Solvent-exposed
2YJF:E:112:Proline->Leucine	Benign	1	Solvent-exposed
2YJF:E:183:Arginine->Glutamine	Benign	1	Solvent-exposed
2YPA:A:222:Lysine->Arginine	Benign	1	Solvent-exposed
2YPR:B:73:Glycine->Arginine	Benign	1	Buried
2YYZ:A:162:Serine->Leucine	Pathogenic	0	Solvent-exposed
2Z5I:A:281:Methionine->Threonine	Benign	1	Solvent-exposed
2Z5I:G:281:Methionine->Threonine	Benign	1	Solvent-exposed
2Z7F:E:111:Serine->Leucine	Benign	1	Solvent-exposed
2Z82:A:370:Asparagine->Serine	Pathogenic	0	Buried
2Z8I:B:429:Asparagine->Aspartate	Pathogenic	0	Buried
2ZAO:A:215:Leucine->Phenylalanine	Benign	1	Solvent-exposed
2ZDN:A:89:Isoleucine->Leucine	Benign	1	Solvent-exposed
2ZFJ:A:167:Arginine->Cysteine	Benign	1	Solvent-exposed
2ZFM:A:167:Arginine->Cysteine	Benign	1	Solvent-exposed
2ZW3:A:63:Valine->Alanine	Benign	1	Buried
2ZW3:A:83:Phenylalanine->Leucine	Pathogenic	0	Solvent-exposed
2ZW3:B:153:Valine->Isoleucine	Pathogenic	0	Solvent-exposed
2ZW3:B:203:Isoleucine->Threonine	Pathogenic	0	Solvent-exposed
2ZW3:B:27:Valine->Isoleucine	Pathogenic	0	Buried
2ZW3:B:83:Phenylalanine->Leucine	Pathogenic	0	Solvent-exposed
2ZW3:C:153:Valine->Isoleucine	Pathogenic	0	Solvent-exposed
2ZW3:C:199:Serine->Threonine	Pathogenic	0	Buried
2ZW3:C:203:Isoleucine->Threonine	Pathogenic	0	Solvent-exposed
2ZW3:C:27:Valine->Isoleucine	Pathogenic	0	Solvent-exposed
2ZW3:D:199:Serine->Threonine	Pathogenic	0	Buried
2ZW3:D:203:Isoleucine->Threonine	Pathogenic	0	Solvent-exposed
2ZW3:D:83:Phenylalanine->Leucine	Pathogenic	0	Solvent-exposed
2ZW3:D:97:Tyrosine->Serine	Pathogenic	0	Solvent-exposed
2ZW3:E:127:Arginine->Histidine	Pathogenic	0	Solvent-exposed
2ZW3:E:153:Valine->Isoleucine	Pathogenic	0	Solvent-exposed
2ZW3:E:199:Serine->Threonine	Pathogenic	0	Buried
2ZW3:F:153:Valine->Isoleucine	Pathogenic	0	Solvent-exposed
2ZW3:F:97:Tyrosine->Serine	Pathogenic	0	Solvent-exposed
2ZXE:A:110:Leucine->Valine	Benign	1	Solvent-exposed
2ZXE:A:679:Aspartate->Asparagine	Pathogenic	0	Solvent-exposed
3A01:F:141:Arginine->Histidine	Pathogenic	0	Solvent-exposed
3A0I:X:188:Alanine->Threonine	Benign	1	Buried
3A7C:A:370:Asparagine->Serine	Pathogenic	0	Buried
3A8B:A:89:Isoleucine->Leucine	Benign	1	Solvent-exposed
3A8Y:C:369:Valine->Leucine	Pathogenic	0	Buried
3ABV:A:466:Threonine->Isoleucine	Pathogenic	0	Buried
3AE1:A:190:Arginine->Histidine	Pathogenic	0	Solvent-exposed
3AE2:A:414:Serine->Leucine	Pathogenic	0	Buried
3AE5:A:424:Alanine->Threonine	Pathogenic	0	Buried
3AE5:A:466:Threonine->Isoleucine	Pathogenic	0	Buried
3AEB:A:330:Proline->Arginine	Pathogenic	0	Solvent-exposed
3AED:A:414:Serine->Leucine	Pathogenic	0	Buried
3AEE:A:190:Arginine->Histidine	Pathogenic	0	Solvent-exposed
3AEE:A:587:Tyrosine->Phenylalanine	Pathogenic	0	Solvent-exposed
3AEF:A:142:Glycine->Arginine	Pathogenic	0	Solvent-exposed
3AFC:B:365:Arginine->Tryptophan	Pathogenic	0	Solvent-exposed
3AFC:B:401:Alanine->Valine	Pathogenic	0	Buried
3AK4:D:97:Arginine->Histidine	Pathogenic	0	Solvent-exposed
3B3K:B:290:Valine->Methionine	Benign	1	Solvent-exposed
3B7B:A:913:Histidine->Tyrosine	Benign	1	Buried
3B7O:A:261:Leucine->Phenylalanine	Benign	1	Solvent-exposed
3B8E:C:303:Serine->Phenylalanine	Pathogenic	0	Buried
3B96:A:397:Methionine->Valine	Benign	1	Buried
3B96:A:47:Valine->Alanine	Benign	1	Buried
3B96:A:507:Valine->Methionine	Benign	1	Buried
3B9P:A:684:Aspartate->Glycine	Benign	1	Solvent-exposed
3B9P:A:734:Isoleucine->Lysine	Benign	1	Solvent-exposed
3BEG:A:217:Glutamate->Glycine	Pathogenic	0	Solvent-exposed
3BG8:A:472:Valine->Methionine	Benign	1	Buried
3BIX:D:629:Leucine->Phenylalanine	Pathogenic	0	Buried
3BN6:A:148:Arginine->Histidine	Benign	1	Solvent-exposed
3BUZ:B:195:Glutamate->Lysine	Benign	1	Solvent-exposed
3BX5:A:109:Methionine->Threonine	Pathogenic	0	Buried
3BXJ:A:475:Alanine->Threonine	Pathogenic	0	Buried
3BXJ:A:486:Isoleucine->Threonine	Benign	1	Solvent-exposed
3BXJ:A:536:Leucine->Proline	Benign	1	Buried
3BXJ:B:475:Alanine->Threonine	Pathogenic	0	Buried
3BXJ:B:486:Isoleucine->Threonine	Benign	1	Solvent-exposed
3BXJ:B:496:Glycine->Arginine	Benign	1	Buried
3BZ7:A:349:Alanine->Valine	Pathogenic	0	Buried
3BZ8:A:14:Tyrosine->Cysteine	Pathogenic	0	Solvent-exposed
3BZC:A:566:Proline->Alanine	Pathogenic	0	Buried
3C0G:B:161:Glycine->Arginine	Benign	1	Buried
3C16:C:261:Arginine->Cysteine	Pathogenic	0	Solvent-exposed
3C3Q:A:319:Tyrosine->Aspartate	Pathogenic	0	Solvent-exposed
3C5C:C:44:Arginine->Glycine	Pathogenic	0	Solvent-exposed
3C5N:B:347:Arginine->Glutamine	Benign	1	Solvent-exposed
3C6K:C:114:Proline->Leucine	Benign	1	Buried
3C98:A:100:Arginine->Tryptophan	Benign	1	Solvent-exposed
3C98:A:140:Tyrosine->Cysteine	Pathogenic	0	Solvent-exposed
3C98:A:190:Arginine->Glutamine	Benign	1	Buried
3C98:A:262:Aspartate->Glutamate	Pathogenic	0	Solvent-exposed
3C98:A:447:Glycine->Serine	Pathogenic	0	Solvent-exposed
3CDZ:B:2255:Methionine->Threonine	Pathogenic	0	Buried
3CES:D:427:Arginine->Cysteine	Benign	1	Solvent-exposed
3CF0:J:500:Proline->Serine	Benign	1	Solvent-exposed
3CHW:A:237:Glutamate->Lysine	Benign	1	Solvent-exposed
3CO7:F:195:Proline->Serine	Benign	1	Solvent-exposed
3CU1:C:175:Valine->Isoleucine	Pathogenic	0	Buried
3CW3:A:45:Leucine->Phenylalanine	Pathogenic	0	Buried
3CWG:B:1271:Alanine->Valine	Benign	1	Buried
3D06:A:175:Arginine->Histidine	Benign	1	Solvent-exposed
3D07:B:273:Arginine->Histidine	Benign	1	Solvent-exposed
3D0A:B:273:Arginine->Histidine	Benign	1	Solvent-exposed
3D0A:D:181:Arginine->Histidine	Benign	1	Solvent-exposed
3D9H:A:153:Leucine->Serine	Pathogenic	0	Buried
3D9H:A:84:Cysteine->Arginine	Pathogenic	0	Buried
3DAK:D:226:Proline->Alanine	Pathogenic	0	Buried
3DB5:B:104:Alanine->Valine	Pathogenic	0	Buried
3DBA:A:104:Arginine->Serine	Benign	1	Solvent-exposed
3DBA:B:104:Arginine->Histidine	Benign	1	Solvent-exposed
3DBA:B:104:Arginine->Serine	Benign	1	Solvent-exposed
3DF0:B:243:Arginine->Cysteine	Pathogenic	0	Solvent-exposed
3DFV:C:366:Arginine->Glutamine	Benign	1	Solvent-exposed
3DJT:B:90:Histidine->Asparagine	Pathogenic	0	Solvent-exposed
3DLQ:R:222:Leucine->Proline	Pathogenic	0	Solvent-exposed
3DM0:A:344:Arginine->Proline	Benign	1	Solvent-exposed
3DMK:B:308:Proline->Leucine	Benign	1	Solvent-exposed
3DMK:B:487:Leucine->Isoleucine	Pathogenic	0	Buried
3DSH:A:418:Glutamate->Lysine	Benign	1	Solvent-exposed
3DVJ:A:103:Alanine->Valine	Benign	1	Solvent-exposed
3DWB:A:397:Asparagine->Serine	Pathogenic	0	Solvent-exposed
3DWB:A:656:Glycine->Arginine	Benign	1	Solvent-exposed
3E04:A:174:Proline->Arginine	Benign	1	Solvent-exposed
3E04:C:73:Valine->Methionine	Pathogenic	0	Solvent-exposed
3E88:A:407:Arginine->Cysteine	Benign	1	Solvent-exposed
3E88:A:428:Proline->Serine	Pathogenic	0	Buried
3E92:A:145:Aspartate->Valine	Benign	1	Solvent-exposed
3EAZ:A:124:Glycine->Arginine	Benign	1	Solvent-exposed
3EE6:B:466:Valine->Glycine	Benign	1	Solvent-exposed
3EG5:D:422:Tyrosine->Cysteine	Pathogenic	0	Buried
3EO3:C:696:Valine->Methionine	Benign	1	Buried
3EON:A:232:Proline->Serine	Benign	1	Solvent-exposed
3EQR:A:203:Methionine->Valine	Benign	1	Buried
3EX7:H:53:Isoleucine->Serine	Benign	1	Buried
3EXJ:A:156:Alanine->Valine	Benign	1	Buried
3F5N:B:110:Asparagine->Serine	Pathogenic	0	Buried
3F5W:C:63:Proline->Leucine	Pathogenic	0	Solvent-exposed
3F6U:H:75:Arginine->Cysteine	Benign	1	Solvent-exposed
3F7D:A:368:Glutamate->Aspartate	Benign	1	Buried
3FB6:C:36:Leucine->Proline	Benign	1	Solvent-exposed
3FFK:B:227:Methionine->Isoleucine	Benign	1	Solvent-exposed
3FGU:A:455:Valine->Methionine	Benign	1	Solvent-exposed
3FKC:A:79:Alanine->Threonine	Benign	1	Solvent-exposed
3FTG:A:160:Leucine->Proline	Benign	1	Buried
3FVZ:A:542:Serine->Tryptophan	Pathogenic	0	Buried
3FVZ:A:566:Aspartate->Glycine	Pathogenic	0	Solvent-exposed
3FW0:A:542:Serine->Tryptophan	Pathogenic	0	Buried
3FW0:A:566:Aspartate->Glycine	Pathogenic	0	Solvent-exposed
3G1N:A:4308:Leucine->Proline	Benign	1	Solvent-exposed
3GD7:A:1303:Asparagine->Lysine	Benign	1	Buried
3GD7:B:1251:Serine->Asparagine	Benign	1	Solvent-exposed
3GKI:A:165:Alanine->Aspartate	Benign	1	Buried
3GKI:A:169:Asparagine->Isoleucine	Benign	1	Solvent-exposed
3GKI:A:177:Cysteine->Tyrosine	Benign	1	Buried
3GKJ:A:165:Alanine->Aspartate	Benign	1	Buried
3GKJ:A:169:Asparagine->Isoleucine	Benign	1	Solvent-exposed
3GNG:A:262:Aspartate->Histidine	Pathogenic	0	Solvent-exposed
3GOI:A:179:Asparagine->Lysine	Benign	1	Solvent-exposed
3GOI:A:315:Leucine->Phenylalanine	Benign	1	Buried
3GOI:A:452:Valine->Leucine	Benign	1	Buried
3GRW:A:249:Serine->Tryptophan	Benign	1	Solvent-exposed
3GSI:A:728:Phenylalanine->Serine	Pathogenic	0	Buried
3GXP:B:363:Arginine->Cysteine	Benign	1	Solvent-exposed
3H1D:A:4364:Isoleucine->Leucine	Benign	1	Buried
3H1V:X:335:Valine->Glutamate	Benign	1	Buried
3H1V:X:455:Valine->Glutamate	Benign	1	Buried
3H4M:B:212:Proline->Glutamine	Benign	1	Solvent-exposed
3H8D:C:1203:Aspartate->Asparagine	Pathogenic	0	Solvent-exposed
3H9V:A:319:Glycine->Arginine	Pathogenic	0	Buried
3HAZ:A:592:Alanine->Threonine	Pathogenic	0	Buried
3HB1:D:386:Arginine->Glutamine	Benign	1	Solvent-exposed
3HBW:B:1108:Glycine->Serine	Benign	1	Solvent-exposed
3HCT:A:106:Proline->Alanine	Pathogenic	0	Buried
3HCT:A:106:Proline->Arginine	Pathogenic	0	Buried
3HCT:A:117:Leucine->Proline	Pathogenic	0	Solvent-exposed
3HCT:A:71:Proline->Threonine	Pathogenic	0	Solvent-exposed
3HCT:A:91:Lysine->Isoleucine	Benign	1	Solvent-exposed
3HCU:A:130:Leucine->Arginine	Benign	1	Solvent-exposed
3HCU:A:130:Leucine->Glutamine	Pathogenic	0	Solvent-exposed
3HCU:A:130:Leucine->Valine	Pathogenic	0	Solvent-exposed
3HCU:A:91:Lysine->Isoleucine	Benign	1	Solvent-exposed
3HCU:C:106:Proline->Alanine	Pathogenic	0	Buried
3HCU:C:69:Glutamate->Alanine	Pathogenic	0	Solvent-exposed
3HCU:C:69:Glutamate->Lysine	Pathogenic	0	Solvent-exposed
3HCU:C:69:Glutamate->Valine	Pathogenic	0	Solvent-exposed
3HCU:C:72:Isoleucine->Valine	Pathogenic	0	Buried
3HCU:C:74:Leucine->Glutamine	Pathogenic	0	Buried
3HCU:C:81:Valine->Alanine	Benign	1	Buried
3HCU:C:91:Lysine->Threonine	Pathogenic	0	Solvent-exposed
3HD6:A:238:Alanine->Proline	Pathogenic	0	Buried
3HD6:A:279:Methionine->Lysine	Pathogenic	0	Solvent-exposed
3HD6:A:348:Glycine->Cysteine	Pathogenic	0	Buried
3HKL:A:413:Methionine->Isoleucine	Pathogenic	0	Buried
3HKO:A:16:Isoleucine->Threonine	Benign	1	Buried
3HM8:C:532:Glycine->Valine	Benign	1	Solvent-exposed
3HOB:A:2234:Phenylalanine->Leucine	Pathogenic	0	Buried
3HU1:C:353:Isoleucine->Threonine	Benign	1	Buried
3HU1:D:227:Proline->Serine	Benign	1	Solvent-exposed
3HU1:F:353:Isoleucine->Threonine	Benign	1	Buried
3HX4:A:331:Arginine->Cysteine	Benign	1	Solvent-exposed
3I5F:A:280:Glutamine->Histidine	Pathogenic	0	Buried
3I5H:A:682:Glycine->Alanine	Pathogenic	0	Solvent-exposed
3I5H:B:27:Glutamine->Arginine	Benign	1	Solvent-exposed
3I5I:A:682:Glycine->Alanine	Pathogenic	0	Solvent-exposed
3I6W:C:169:Phenylalanine->Leucine	Pathogenic	0	Solvent-exposed
3I6W:D:180:Arginine->Histidine	Pathogenic	0	Solvent-exposed
3I6W:F:169:Phenylalanine->Leucine	Pathogenic	0	Buried
3I6W:F:193:Leucine->Proline	Pathogenic	0	Buried
3I6W:G:169:Phenylalanine->Leucine	Pathogenic	0	Solvent-exposed
3I6W:G:304:Methionine->Threonine	Pathogenic	0	Solvent-exposed
3I6W:H:169:Phenylalanine->Leucine	Pathogenic	0	Buried
3ICU:A:147:Asparagine->Serine	Pathogenic	0	Buried
3ICU:A:191:Methionine->Threonine	Pathogenic	0	Buried
3ID8:A:234:Tyrosine->Histidine	Pathogenic	0	Buried
3IDH:A:46:Arginine->Methionine	Benign	1	Solvent-exposed
3IFQ:A:142:Arginine->Histidine	Pathogenic	0	Solvent-exposed
3IGK:A:159:Alanine->Valine	Benign	1	Buried
3IGL:A:180:Glutamate->Lysine	Benign	1	Solvent-exposed
3IGL:A:181:Arginine->Histidine	Benign	1	Solvent-exposed
3IMU:A:119:Threonine->Methionine	Pathogenic	0	Solvent-exposed
3IMX:A:397:Arginine->Leucine	Benign	1	Solvent-exposed
3ISQ:A:225:Arginine->Leucine	Pathogenic	0	Solvent-exposed
3ISW:B:2293:Cysteine->Tyrosine	Benign	1	Buried
3IU3:K:13:Alanine->Threonine	Benign	1	Solvent-exposed
3JRR:A:195:Histidine->Leucine	Pathogenic	0	Buried
3JRR:B:195:Histidine->Leucine	Pathogenic	0	Buried
3JUH:A:48:Glycine->Serine	Benign	1	Solvent-exposed
3JVZ:D:659:Tyrosine->Cysteine	Benign	1	Solvent-exposed
3JW0:D:659:Tyrosine->Cysteine	Benign	1	Solvent-exposed
3JWQ:B:822:Aspartate->Asparagine	Benign	1	Solvent-exposed
3JWQ:C:822:Aspartate->Asparagine	Benign	1	Solvent-exposed
3JXJ:A:255:Arginine->Cysteine	Benign	1	Solvent-exposed
3JXJ:B:218:Arginine->Cysteine	Benign	1	Solvent-exposed
3K2M:B:196:Asparagine->Histidine	Benign	1	Solvent-exposed
3K44:B:162:Alanine->Proline	Benign	1	Solvent-exposed
3K44:D:123:Serine->Arginine	Pathogenic	0	Solvent-exposed
3K6N:A:52:Arginine->Glutamine	Benign	1	Solvent-exposed
3K9V:B:316:Leucine->Phenylalanine	Pathogenic	0	Buried
3K9Y:B:316:Leucine->Phenylalanine	Pathogenic	0	Buried
3KB5:A:311:Valine->Methionine	Pathogenic	0	Buried
3KBU:B:1884:Alanine->Valine	Pathogenic	0	Solvent-exposed
3KDP:A:672:Aspartate->Asparagine	Pathogenic	0	Solvent-exposed
3KDP:A:672:Aspartate->Valine	Pathogenic	0	Solvent-exposed
3KF4:B:337:Alanine->Threonine	Benign	1	Solvent-exposed
3KFU:C:415:Arginine->Glycine	Pathogenic	0	Solvent-exposed
3KFU:D:415:Arginine->Glycine	Pathogenic	0	Solvent-exposed
3KGS:A:90:Histidine->Asparagine	Pathogenic	0	Solvent-exposed
3KIN:B:369:Arginine->Tryptophan	Pathogenic	0	Solvent-exposed
3KJN:B:464:Proline->Leucine	Pathogenic	0	Buried
3KJQ:B:464:Proline->Leucine	Pathogenic	0	Buried
3KKA:D:948:Glycine->Arginine	Benign	1	Solvent-exposed
3KKA:E:948:Glycine->Arginine	Benign	1	Solvent-exposed
3KKO:A:24:Valine->Isoleucine	Benign	1	Buried
3KLT:A:293:Serine->Leucine	Benign	1	Solvent-exposed
3KMD:D:181:Arginine->Histidine	Benign	1	Solvent-exposed
3KSY:A:102:Proline->Arginine	Benign	1	Solvent-exposed
3KSY:A:340:Proline->Serine	Pathogenic	0	Buried
3KSY:A:433:Glutamate->Lysine	Benign	1	Solvent-exposed
3KVC:A:484:Glycine->Alanine	Pathogenic	0	Buried
3KZ8:B:235:Asparagine->Serine	Pathogenic	0	Solvent-exposed
3KZJ:A:1204:Glycine->Glutamate	Pathogenic	0	Solvent-exposed
3L1P:B:127:Alanine->Glutamate	Benign	1	Buried
3L43:D:271:Arginine->Cysteine	Benign	1	Solvent-exposed
3L4Q:C:555:Asparagine->Lysine	Benign	1	Solvent-exposed
3L4Q:D:555:Asparagine->Lysine	Benign	1	Solvent-exposed
3L4V:A:437:Phenylalanine->Leucine	Pathogenic	0	Buried
3L4X:A:437:Phenylalanine->Leucine	Pathogenic	0	Buried
3L4X:A:515:Valine->Glycine	Benign	1	Solvent-exposed
3L6X:A:688:Glycine->Arginine	Pathogenic	0	Buried
3L6Y:A:688:Glycine->Arginine	Pathogenic	0	Buried
3L9I:A:568:Histidine->Arginine	Pathogenic	0	Solvent-exposed
3LAF:A:210:Asparagine->Lysine	Benign	1	Solvent-exposed
3LBX:B:2019:Serine->Proline	Benign	1	Solvent-exposed
3LBX:B:2023:Alanine->Valine	Benign	1	Solvent-exposed
3LBX:B:2040:Threonine->Isoleucine	Benign	1	Solvent-exposed
3LCY:A:84:Asparagine->Aspartate	Benign	1	Buried
3LCY:C:95:Leucine->Isoleucine	Pathogenic	0	Buried
3LFF:A:109:Methionine->Threonine	Pathogenic	0	Buried
3LGD:B:309:Histidine->Arginine	Pathogenic	0	Solvent-exposed
3LH5:A:794:Glutamine->Arginine	Pathogenic	0	Solvent-exposed
3LIW:A:210:Threonine->Methionine	Benign	1	Buried
3LNF:A:25:Lysine->Glutamate	Benign	1	Solvent-exposed
3LNF:B:141:Threonine->Methionine	Benign	1	Solvent-exposed
3LNG:B:144:Alanine->Threonine	Pathogenic	0	Buried
3LNI:B:25:Lysine->Glutamate	Benign	1	Solvent-exposed
3LNM:B:178:Valine->Phenylalanine	Benign	1	Solvent-exposed
3LNM:B:314:Glycine->Cysteine	Pathogenic	0	Solvent-exposed
3LUT:B:294:Arginine->Histidine	Benign	1	Solvent-exposed
3LUT:B:340:Isoleucine->Valine	Benign	1	Solvent-exposed
3M4T:A:79:Alanine->Threonine	Benign	1	Solvent-exposed
3M6A:C:569:Threonine->Methionine	Benign	1	Solvent-exposed
3M6A:E:569:Threonine->Methionine	Benign	1	Solvent-exposed
3M6A:F:569:Threonine->Methionine	Benign	1	Solvent-exposed
3M6G:A:311:Aspartate->Asparagine	Benign	1	Solvent-exposed
3M8V:A:79:Alanine->Threonine	Benign	1	Solvent-exposed
3M99:A:145:Threonine->Serine	Pathogenic	0	Buried
3MDY:C:413:Arginine->Cysteine	Pathogenic	0	Solvent-exposed
3MJX:A:349:Alanine->Valine	Pathogenic	0	Buried
3MKR:A:127:Tyrosine->Histidine	Pathogenic	0	Buried
3MKR:A:85:Arginine->Histidine	Pathogenic	0	Solvent-exposed
3MLN:E:64:Lysine->Threonine	Benign	1	Solvent-exposed
3MLP:A:376:Alanine->Valine	Benign	1	Buried
3MLP:F:304:Arginine->Glutamine	Pathogenic	0	Solvent-exposed
3MMK:A:80:Aspartate->Asparagine	Benign	1	Solvent-exposed
3MN9:A:174:Alanine->Valine	Benign	1	Buried
3MO6:A:24:Arginine->Glutamine	Benign	1	Solvent-exposed
3MT5:A:365:Histidine->Asparagine	Pathogenic	0	Solvent-exposed
3MU5:A:24:Arginine->Tryptophan	Benign	1	Solvent-exposed
3MWY:W:216:Lysine->Asparagine	Pathogenic	0	Solvent-exposed
3MXW:A:94:Alanine->Valine	Pathogenic	0	Buried
3MYL:X:349:Alanine->Valine	Pathogenic	0	Buried
3MZG:B:21:Threonine->Proline	Pathogenic	0	Solvent-exposed
3MZS:C:119:Glutamate->Aspartate	Pathogenic	0	Solvent-exposed
3MZS:D:119:Glutamate->Aspartate	Pathogenic	0	Solvent-exposed
3N06:B:21:Threonine->Proline	Pathogenic	0	Buried
3N1F:B:99:Alanine->Valine	Pathogenic	0	Buried
3N50:D:303:Arginine->Glutamine	Pathogenic	0	Solvent-exposed
3N5N:X:171:Arginine->Glutamine	Benign	1	Solvent-exposed
3N5N:X:281:Proline->Leucine	Benign	1	Solvent-exposed
3N5N:X:95:Arginine->Tryptophan	Benign	1	Solvent-exposed
3N5N:Y:231:Arginine->Histidine	Benign	1	Solvent-exposed
3N6R:F:272:Arginine->Glutamine	Pathogenic	0	Solvent-exposed
3N6R:H:272:Arginine->Glutamine	Pathogenic	0	Solvent-exposed
3N6R:J:272:Arginine->Glutamine	Pathogenic	0	Solvent-exposed
3N6R:L:272:Arginine->Glutamine	Pathogenic	0	Solvent-exposed
3N9Y:B:118:Glutamate->Aspartate	Pathogenic	0	Solvent-exposed
3NA0:B:157:Glutamate->Aspartate	Pathogenic	0	Buried
3NAF:A:365:Histidine->Asparagine	Pathogenic	0	Solvent-exposed
3NG2:A:180:Cysteine->Arginine	Benign	1	Solvent-exposed
3NMM:D:6:Glutamate->Valine	Benign	1	Solvent-exposed
3NNU:A:184:Alanine->Threonine	Benign	1	Solvent-exposed
3NNV:A:73:Arginine->Histidine	Pathogenic	0	Solvent-exposed
3NSJ:A:339:Aspartate->Asparagine	Benign	1	Solvent-exposed
3O2S:B:20:Methionine->Arginine	Pathogenic	0	Buried
3O4U:A:107:Isoleucine->Valine	Benign	1	Solvent-exposed
3O4X:B:422:Tyrosine->Cysteine	Pathogenic	0	Buried
3O4X:C:155:Cysteine->Tyrosine	Pathogenic	0	Buried
3O4X:C:332:Leucine->Arginine	Benign	1	Solvent-exposed
3O4X:D:446:Arginine->Glutamine	Pathogenic	0	Solvent-exposed
3O8E:B:159:Proline->Leucine	Benign	1	Solvent-exposed
3O8E:D:159:Proline->Leucine	Benign	1	Solvent-exposed
3OAX:A:346:Proline->Leucine	Benign	1	Solvent-exposed
3OBV:B:422:Tyrosine->Cysteine	Pathogenic	0	Buried
3OBV:C:155:Cysteine->Tyrosine	Pathogenic	0	Buried
3OBV:D:155:Cysteine->Tyrosine	Pathogenic	0	Buried
3OBV:F:947:Cysteine->Phenylalanine	Pathogenic	0	Buried
3OCS:A:597:Proline->Alanine	Pathogenic	0	Buried
3OGC:C:25:Histidine->Arginine	Benign	1	Solvent-exposed
3OIB:B:315:Valine->Alanine	Benign	1	Solvent-exposed
3OJ2:C:252:Serine->Cysteine	Benign	1	Solvent-exposed
3OJM:B:252:Serine->Tryptophan	Benign	1	Solvent-exposed
3OJV:C:252:Proline->Arginine	Benign	1	Solvent-exposed
3OJV:C:282:Aspartate->Asparagine	Pathogenic	0	Solvent-exposed
3OJV:D:252:Proline->Arginine	Benign	1	Solvent-exposed
3OJW:A:636:Methionine->Valine	Pathogenic	0	Buried
3OL2:B:389:Arginine->Cysteine	Pathogenic	0	Solvent-exposed
3OMV:B:356:Glycine->Arginine	Benign	1	Solvent-exposed
3OP3:A:297:Glycine->Arginine	Pathogenic	0	Solvent-exposed
3OP3:A:335:Glutamate->Glycine	Pathogenic	0	Buried
3OQC:A:107:Valine->Glutamate	Benign	1	Solvent-exposed
3ORG:C:486:Valine->Methionine	Pathogenic	0	Solvent-exposed
3OTF:A:635:Isoleucine->Threonine	Benign	1	Buried
3OX6:B:125:Arginine->Histidine	Benign	1	Solvent-exposed
3OXU:F:1139:Glutamine->Histidine	Pathogenic	0	Buried
3P11:A:241:Proline->Alanine	Pathogenic	0	Solvent-exposed
3P4T:A:315:Valine->Alanine	Benign	1	Solvent-exposed
3P4T:A:320:Threonine->Serine	Pathogenic	0	Buried
3P57:P:29:Alanine->Threonine	Benign	1	Solvent-exposed
3P7Z:A:1671:Tyrosine->Aspartate	Pathogenic	0	Solvent-exposed
3P7Z:A:1672:Histidine->Glutamine	Pathogenic	0	Buried
3P7Z:B:1672:Histidine->Glutamine	Pathogenic	0	Buried
3P7Z:B:1809:Arginine->Cysteine	Benign	1	Solvent-exposed
3PA3:A:20:Tyrosine->Cysteine	Benign	1	Solvent-exposed
3POY:A:836:Arginine->Cysteine	Pathogenic	0	Solvent-exposed
3PP1:A:149:Glycine->Aspartate	Benign	1	Buried
3PPK:A:464:Glycine->Arginine	Benign	1	Buried
3PPY:A:1597:Arginine->Tryptophan	Benign	1	Solvent-exposed
3PRI:A:499:Lysine->Glutamate	Benign	1	Solvent-exposed
3PS5:A:58:Glycine->Alanine	Benign	1	Solvent-exposed
3PUF:H:119:Aspartate->Glycine	Benign	1	Buried
3PUJ:A:335:Proline->Serine	Benign	1	Solvent-exposed
3PUJ:B:190:Arginine->Glutamine	Benign	1	Buried
3PUR:A:440:Proline->Leucine	Pathogenic	0	Buried
3PVB:A:236:Proline->Serine	Pathogenic	0	Buried
3PWJ:A:144:Lysine->Asparagine	Benign	1	Solvent-exposed
3PXA:A:1680:Isoleucine->Serine	Pathogenic	0	Buried
3PXA:A:1681:Threonine->Proline	Benign	1	Solvent-exposed
3PXA:A:1716:Tyrosine->Asparagine	Pathogenic	0	Solvent-exposed
3PXA:A:1764:Leucine->Proline	Benign	1	Solvent-exposed
3PXA:A:1823:Alanine->Serine	Benign	1	Solvent-exposed
3PXA:A:1843:Alanine->Valine	Pathogenic	0	Buried
3PXA:A:1844:Leucine->Proline	Pathogenic	0	Solvent-exposed
3PXB:A:1681:Threonine->Proline	Benign	1	Solvent-exposed
3PXB:A:1697:Cysteine->Serine	Pathogenic	0	Buried
3PXB:A:1712:Tryptophan->Leucine	Pathogenic	0	Solvent-exposed
3PXB:A:1731:Glutamate->Aspartate	Pathogenic	0	Solvent-exposed
3PXB:A:1772:Phenylalanine->Isoleucine	Pathogenic	0	Solvent-exposed
3PXB:A:1783:Methionine->Lysine	Pathogenic	0	Buried
3PXC:X:1689:Methionine->Valine	Pathogenic	0	Buried
3PXC:X:1731:Glutamate->Alanine	Pathogenic	0	Solvent-exposed
3PXC:X:1735:Glutamate->Valine	Pathogenic	0	Buried
3PXC:X:1789:Alanine->Proline	Benign	1	Buried
3PXD:A:1706:Glycine->Alanine	Pathogenic	0	Buried
3PXD:A:1709:Glycine->Glutamate	Pathogenic	0	Solvent-exposed
3PXD:A:1723:Isoleucine->Asparagine	Pathogenic	0	Solvent-exposed
3PXD:A:1751:Arginine->Glutamine	Pathogenic	0	Solvent-exposed
3PXD:A:1764:Leucine->Proline	Benign	1	Solvent-exposed
3PXD:A:1767:Cysteine->Serine	Pathogenic	0	Buried
3PXD:A:1845:Tyrosine->Serine	Pathogenic	0	Buried
3PXD:A:1854:Leucine->Proline	Benign	1	Solvent-exposed
3PXI:B:571:Arginine->Glycine	Benign	1	Solvent-exposed
3Q05:A:159:Alanine->Valine	Benign	1	Buried
3Q05:C:181:Arginine->Histidine	Benign	1	Solvent-exposed
3Q06:B:181:Arginine->Histidine	Benign	1	Solvent-exposed
3Q06:C:181:Arginine->Histidine	Benign	1	Solvent-exposed
3Q2E:A:1395:Asparagine->Isoleucine	Benign	1	Solvent-exposed
3Q2V:A:144:Alanine->Threonine	Pathogenic	0	Solvent-exposed
3Q2V:A:148:Tyrosine->Cysteine	Pathogenic	0	Buried
3Q2V:A:406:Threonine->Arginine	Benign	1	Solvent-exposed
3Q2V:B:406:Threonine->Arginine	Benign	1	Solvent-exposed
3Q41:A:170:Aspartate->Glutamate	Pathogenic	0	Solvent-exposed
3Q41:A:29:Isoleucine->Threonine	Pathogenic	0	Buried
3Q41:B:170:Aspartate->Glutamate	Pathogenic	0	Solvent-exposed
3Q4Z:B:325:Proline->Leucine	Benign	1	Solvent-exposed
3Q5E:A:225:Phenylalanine->Serine	Benign	1	Solvent-exposed
3Q5E:G:345:Lysine->Threonine	Benign	1	Solvent-exposed
3Q6I:D:268:Valine->Leucine	Benign	1	Buried
3Q76:A:186:Arginine->Serine	Benign	1	Solvent-exposed
3Q77:A:74:Serine->Proline	Pathogenic	0	Solvent-exposed
3Q9P:A:139:Threonine->Isoleucine	Benign	1	Solvent-exposed
3QB4:A:76:Aspartate->Glycine	Pathogenic	0	Solvent-exposed
3QCE:B:1104:Glutamine->Glutamate	Benign	1	Solvent-exposed
3QCW:A:912:Aspartate->Alanine	Pathogenic	0	Solvent-exposed
3QIC:A:271:Leucine->Proline	Benign	1	Solvent-exposed
3QIJ:A:310:Arginine->Glutamine	Pathogenic	0	Solvent-exposed
3QKK:A:406:Arginine->Cysteine	Benign	1	Solvent-exposed
3QL8:A:62:Asparagine->Lysine	Pathogenic	0	Buried
3QLC:B:179:Asparagine->Serine	Benign	1	Solvent-exposed
3QLN:A:246:Arginine->Cysteine	Benign	1	Solvent-exposed
3QOF:B:345:Lysine->Threonine	Benign	1	Solvent-exposed
3QOF:B:416:Arginine->Cysteine	Benign	1	Solvent-exposed
3QOF:C:253:Valine->Isoleucine	Benign	1	Buried
3QP3:B:80:Arginine->Tryptophan	Pathogenic	0	Solvent-exposed
3QP3:C:80:Arginine->Tryptophan	Pathogenic	0	Buried
3QPO:A:539:Threonine->Methionine	Pathogenic	0	Solvent-exposed
3QRF:H:386:Arginine->Histidine	Benign	1	Solvent-exposed
3QRF:I:370:Methionine->Valine	Benign	1	Buried
3QYM:C:239:Aspartate->Valine	Benign	1	Solvent-exposed
3QZ1:A:452:Proline->Serine	Benign	1	Solvent-exposed
3QZ1:B:374:Glycine->Serine	Benign	1	Solvent-exposed
3QZ1:B:482:Proline->Serine	Benign	1	Solvent-exposed
3R05:A:820:Arginine->Cysteine	Pathogenic	0	Solvent-exposed
3R62:B:1206:Arginine->Cysteine	Benign	1	Solvent-exposed
3R6N:B:593:Asparagine->Serine	Pathogenic	0	Solvent-exposed
3R7K:A:314:Valine->Alanine	Benign	1	Buried
3R7K:C:205:Valine->Alanine	Benign	1	Buried
3R7K:D:205:Valine->Alanine	Benign	1	Buried
3RBL:A:25:Glutamate->Lysine	Benign	1	Solvent-exposed
3RBL:B:25:Glutamate->Lysine	Benign	1	Solvent-exposed
3RI1:A:564:Valine->Methionine	Benign	1	Buried
3RJ3:F:1139:Glutamine->Histidine	Pathogenic	0	Buried
3RK3:B:194:Glutamate->Lysine	Pathogenic	0	Solvent-exposed
3RKQ:A:177:Leucine->Phenylalanine	Benign	1	Solvent-exposed
3RL2:A:144:Lysine->Asparagine	Benign	1	Solvent-exposed
3RL7:D:257:Lysine->Methionine	Benign	1	Solvent-exposed
3RPG:C:106:Phenylalanine->Valine	Pathogenic	0	Buried
3RRM:A:371:Arginine->Serine	Benign	1	Solvent-exposed
3RXE:A:35:Serine->Tyrosine	Benign	1	Buried
3RXJ:A:203:Glycine->Arginine	Benign	1	Solvent-exposed
3S2N:A:188:Aspartate->Asparagine	Pathogenic	0	Buried
3S2P:A:62:Asparagine->Lysine	Pathogenic	0	Buried
3S41:A:452:Valine->Leucine	Benign	1	Buried
3S4R:A:158:Arginine->Cysteine	Benign	1	Solvent-exposed
3S4R:B:101:Threonine->Proline	Benign	1	Solvent-exposed
3S4R:B:122:Arginine->Proline	Benign	1	Solvent-exposed
3S4W:A:524:Methionine->Valine	Pathogenic	0	Buried
3S4W:B:1208:Glutamate->Glycine	Pathogenic	0	Buried
3S4Z:B:524:Methionine->Valine	Pathogenic	0	Buried
3S4Z:C:524:Methionine->Valine	Pathogenic	0	Buried
3S51:B:524:Methionine->Valine	Pathogenic	0	Buried
3S51:C:524:Methionine->Valine	Pathogenic	0	Buried
3S8V:A:970:Isoleucine->Valine	Pathogenic	0	Buried
3SFE:A:330:Proline->Arginine	Pathogenic	0	Solvent-exposed
3SFE:A:587:Tyrosine->Phenylalanine	Pathogenic	0	Solvent-exposed
3SGX:A:66:Threonine->Proline	Pathogenic	0	Buried
3SH4:A:167:Serine->Leucine	Pathogenic	0	Buried
3SH5:A:167:Serine->Leucine	Pathogenic	0	Buried
3SJH:A:114:Alanine->Threonine	Benign	1	Solvent-exposed
3SN6:A:265:Arginine->Glutamine	Benign	1	Solvent-exposed
3SNH:A:357:Serine->Phenylalanine	Benign	1	Solvent-exposed
3SNH:A:560:Glutamate->Lysine	Benign	1	Solvent-exposed
3SNH:A:613:Valine->Methionine	Pathogenic	0	Buried
3SNH:A:618:Alanine->Threonine	Benign	1	Buried
3SOV:A:120:Glutamate->Alanine	Pathogenic	0	Buried
3SPJ:A:186:Arginine->Glutamine	Benign	1	Solvent-exposed
3SSU:B:174:Glutamate->Valine	Benign	1	Solvent-exposed
3SWK:B:174:Glutamate->Valine	Benign	1	Solvent-exposed
3SWR:A:860:Glycine->Arginine	Pathogenic	0	Solvent-exposed
3SXL:A:262:Arginine->Glutamine	Benign	1	Solvent-exposed
3T04:D:70:Glycine->Valine	Pathogenic	0	Solvent-exposed
3T2N:A:259:Alanine->Threonine	Benign	1	Buried
3T6A:A:624:Alanine->Valine	Pathogenic	0	Buried
3TGG:A:822:Aspartate->Asparagine	Benign	1	Solvent-exposed
3TGJ:E:117:Arginine->Cysteine	Benign	1	Solvent-exposed
3TH3:H:104:Alanine->Threonine	Benign	1	Buried
3THD:A:136:Proline->Leucine	Pathogenic	0	Buried
3THW:A:127:Asparagine->Serine	Pathogenic	0	Solvent-exposed
3THW:A:46:Histidine->Glutamine	Pathogenic	0	Buried
3THW:A:554:Serine->Threonine	Benign	1	Solvent-exposed
3THX:A:127:Asparagine->Serine	Pathogenic	0	Buried
3THX:A:390:Leucine->Phenylalanine	Pathogenic	0	Buried
3THX:A:660:Aspartate->Glycine	Benign	1	Solvent-exposed
3THY:A:127:Asparagine->Serine	Pathogenic	0	Buried
3THY:A:198:Glutamate->Glycine	Pathogenic	0	Buried
3THY:A:359:Arginine->Serine	Benign	1	Buried
3THY:A:855:Glutamine->Histidine	Pathogenic	0	Solvent-exposed
3THZ:A:127:Asparagine->Serine	Pathogenic	0	Buried
3THZ:A:167:Aspartate->Histidine	Pathogenic	0	Solvent-exposed
3THZ:A:198:Glutamate->Glycine	Pathogenic	0	Buried
3THZ:A:272:Alanine->Valine	Pathogenic	0	Buried
3TKZ:A:61:Aspartate->Asparagine	Benign	1	Solvent-exposed
3TL0:A:62:Tyrosine->Aspartate	Benign	1	Solvent-exposed
3TL3:A:90:Arginine->Histidine	Pathogenic	0	Solvent-exposed
3TNU:A:335:Arginine->Tryptophan	Pathogenic	0	Solvent-exposed
3TON:A:1097:Arginine->Histidine	Pathogenic	0	Buried
3TON:A:1414:Phenylalanine->Leucine	Pathogenic	0	Buried
3TON:A:1500:Valine->Glycine	Benign	1	Solvent-exposed
3TOP:A:1097:Arginine->Histidine	Pathogenic	0	Buried
3TOP:A:1707:Isoleucine->Asparagine	Pathogenic	0	Buried
3TOP:B:1097:Arginine->Histidine	Pathogenic	0	Buried
3TPQ:A:311:Aspartate->Asparagine	Benign	1	Solvent-exposed
3TS8:D:180:Glutamate->Lysine	Benign	1	Solvent-exposed
3TSZ:A:794:Glutamine->Arginine	Pathogenic	0	Solvent-exposed
3TT9:A:487:Isoleucine->Serine	Pathogenic	0	Buried
3TVX:A:499:Valine->Methionine	Benign	1	Buried
3TYY:A:348:Glutamate->Lysine	Benign	1	Solvent-exposed
3TYY:A:350:Arginine->Glutamine	Benign	1	Solvent-exposed
3TYY:A:384:Glutamate->Lysine	Benign	1	Solvent-exposed
3U0Z:B:504:Isoleucine->Threonine	Benign	1	Buried
3U1C:A:62:Glutamate->Glutamine	Benign	1	Solvent-exposed
3U1C:A:92:Isoleucine->Methionine	Benign	1	Solvent-exposed
3U1C:B:95:Valine->Alanine	Benign	1	Solvent-exposed
3U28:A:19:Threonine->Methionine	Benign	1	Solvent-exposed
3U3R:A:105:Leucine->Proline	Pathogenic	0	Buried
3U59:C:95:Valine->Alanine	Benign	1	Solvent-exposed
3U59:D:55:Aspartate->Tyrosine	Benign	1	Solvent-exposed
3U59:D:60:Tyrosine->Cysteine	Benign	1	Solvent-exposed
3U59:D:62:Glutamate->Glutamine	Benign	1	Solvent-exposed
3U59:D:92:Isoleucine->Methionine	Benign	1	Solvent-exposed
3U59:D:92:Isoleucine->Threonine	Benign	1	Solvent-exposed
3U59:D:95:Valine->Alanine	Benign	1	Solvent-exposed
3U6N:A:365:Histidine->Asparagine	Pathogenic	0	Solvent-exposed
3U6N:F:365:Histidine->Asparagine	Pathogenic	0	Solvent-exposed
3U86:A:385:Alanine->Valine	Benign	1	Solvent-exposed
3U87:B:231:Proline->Arginine	Benign	1	Solvent-exposed
3U88:B:385:Alanine->Valine	Benign	1	Solvent-exposed
3U9D:A:28:Arginine->Glycine	Pathogenic	0	Solvent-exposed
3U9S:B:288:Arginine->Glutamine	Pathogenic	0	Solvent-exposed
3U9S:F:288:Arginine->Glutamine	Pathogenic	0	Solvent-exposed
3U9S:J:288:Arginine->Glutamine	Pathogenic	0	Solvent-exposed
3U9T:B:218:Alanine->Threonine	Benign	1	Solvent-exposed
3U9Z:A:315:Lysine->Asparagine	Pathogenic	0	Solvent-exposed
3UAI:A:19:Threonine->Methionine	Benign	1	Solvent-exposed
3UJ0:B:269:Arginine->Tryptophan	Benign	1	Solvent-exposed
3UK3:C:476:Cysteine->Arginine	Benign	1	Solvent-exposed
3UKV:D:611:Leucine->Proline	Benign	1	Solvent-exposed
3UMN:A:436:Alanine->Threonine	Benign	1	Solvent-exposed
3UMN:B:467:Glycine->Aspartate	Benign	1	Solvent-exposed
3UN9:A:843:Alanine->Serine	Pathogenic	0	Buried
3US2:C:315:Alanine->Glutamate	Benign	1	Solvent-exposed
3US2:D:168:Lysine->Glutamate	Benign	1	Solvent-exposed
3UV5:A:1459:Leucine->Proline	Benign	1	Solvent-exposed
3V1T:D:268:Valine->Leucine	Benign	1	Buried
3V4Q:A:326:Serine->Threonine	Benign	1	Solvent-exposed
3V4W:A:331:Arginine->Glutamine	Benign	1	Solvent-exposed
3V5B:A:326:Serine->Threonine	Benign	1	Solvent-exposed
3V5B:A:347:Glutamate->Lysine	Benign	1	Solvent-exposed
3V8O:B:629:Arginine->Cysteine	Pathogenic	0	Solvent-exposed
3V8O:B:693:Aspartate->Alanine	Pathogenic	0	Solvent-exposed
3VD0:D:255:Asparagine->Serine	Pathogenic	0	Solvent-exposed
3VD1:I:228:Aspartate->Valine	Benign	1	Solvent-exposed
3VD1:L:255:Asparagine->Serine	Pathogenic	0	Buried
3VD1:L:304:Alanine->Glutamate	Benign	1	Solvent-exposed
3VF6:A:109:Serine->Proline	Benign	1	Solvent-exposed
3VFD:A:543:Aspartate->Glycine	Benign	1	Solvent-exposed
3VFD:A:593:Isoleucine->Lysine	Benign	1	Solvent-exposed
3VGL:A:292:Valine->Methionine	Benign	1	Buried
3VH8:G:30:Tyrosine->Cysteine	Pathogenic	0	Solvent-exposed
3W3D:A:143:Alanine->Proline	Benign	1	Solvent-exposed
3W5K:B:207:Proline->Serine	Pathogenic	0	Solvent-exposed
3W5K:B:244:Threonine->Methionine	Pathogenic	0	Solvent-exposed
3W5K:B:264:Arginine->Tryptophan	Pathogenic	0	Solvent-exposed
3W82:B:263:Arginine->Lysine	Pathogenic	0	Solvent-exposed
3W9F:B:218:Arginine->Cysteine	Benign	1	Solvent-exposed
3W9F:B:255:Arginine->Histidine	Benign	1	Solvent-exposed
3W9F:B:301:Arginine->Tryptophan	Benign	1	Solvent-exposed
3W9F:D:218:Arginine->Cysteine	Benign	1	Solvent-exposed
3W9F:D:255:Arginine->Histidine	Benign	1	Solvent-exposed
3W9G:B:302:Arginine->Histidine	Benign	1	Solvent-exposed
3W9G:C:301:Arginine->Tryptophan	Benign	1	Solvent-exposed
3W9G:D:301:Arginine->Tryptophan	Benign	1	Solvent-exposed
3WF3:C:136:Proline->Leucine	Pathogenic	0	Buried
3WGU:A:672:Aspartate->Asparagine	Pathogenic	0	Solvent-exposed
3WGU:A:672:Aspartate->Valine	Pathogenic	0	Solvent-exposed
3WHK:A:262:Leucine->Phenylalanine	Benign	1	Solvent-exposed
3WHK:C:204:Proline->Serine	Benign	1	Solvent-exposed
3WHK:D:262:Leucine->Phenylalanine	Benign	1	Solvent-exposed
3WHL:G:223:Proline->Glutamine	Benign	1	Solvent-exposed
3WHQ:B:441:Asparagine->Aspartate	Pathogenic	0	Buried
3WU0:B:394:Arginine->Histidine	Benign	1	Solvent-exposed
3X29:C:85:Valine->Aspartate	Benign	1	Solvent-exposed
3ZD1:A:246:Tyrosine->Cysteine	Pathogenic	0	Buried
3ZIM:A:344:Valine->Methionine	Benign	1	Buried
3ZM0:A:491:Proline->Leucine	Benign	1	Solvent-exposed
3ZM3:A:265:Arginine->Glutamine	Benign	1	Solvent-exposed
3ZME:A:248:Arginine->Tryptophan	Benign	1	Solvent-exposed
3ZNG:A:106:Leucine->Serine	Pathogenic	0	Buried
3ZNS:A:742:Glycine->Glutamate	Pathogenic	0	Buried
3ZNS:B:742:Glycine->Glutamate	Pathogenic	0	Buried
3ZQK:B:1604:Valine->Phenylalanine	Benign	1	Buried
3ZUN:I:188:Leucine->Valine	Benign	1	Buried
3ZUU:B:272:Arginine->Tryptophan	Benign	1	Solvent-exposed
3ZVR:A:341:Glutamate->Lysine	Benign	1	Solvent-exposed
3ZVR:A:357:Serine->Phenylalanine	Benign	1	Solvent-exposed
3ZVR:A:369:Arginine->Leucine	Benign	1	Solvent-exposed
3ZVR:A:372:Phenylalanine->Serine	Benign	1	Solvent-exposed
3ZVR:A:375:Valine->Glutamate	Benign	1	Solvent-exposed
3ZVR:A:488:Threonine->Arginine	Benign	1	Solvent-exposed
3ZVR:A:522:Arginine->Cysteine	Benign	1	Solvent-exposed
3ZVR:A:522:Arginine->Histidine	Benign	1	Solvent-exposed
3ZVR:A:522:Arginine->Leucine	Benign	1	Solvent-exposed
3ZVR:A:562:Lysine->Glutamate	Benign	1	Solvent-exposed
3ZVR:A:570:Leucine->Histidine	Benign	1	Buried
3ZVR:A:621:Leucine->Proline	Benign	1	Solvent-exposed
3ZVR:A:627:Proline->Alanine	Benign	1	Solvent-exposed
3ZWC:A:3:Glutamate->Lysine	Benign	1	Solvent-exposed
3ZXT:A:58:Arginine->Leucine	Benign	1	Solvent-exposed
3ZYC:A:289:Isoleucine->Phenylalanine	Benign	1	Buried
4A04:A:133:Threonine->Isoleucine	Pathogenic	0	Solvent-exposed
4A04:B:133:Threonine->Isoleucine	Pathogenic	0	Solvent-exposed
4A0C:A:514:Histidine->Leucine	Pathogenic	0	Solvent-exposed
4A0C:A:982:Arginine->Glutamine	Pathogenic	0	Solvent-exposed
4A2X:C:866:Cysteine->Arginine	Pathogenic	0	Buried
4A51:B:229:Asparagine->Lysine	Benign	1	Solvent-exposed
4A51:B:310:Proline->Leucine	Benign	1	Buried
4A63:G:297:Cysteine->Tyrosine	Benign	1	Solvent-exposed
4A63:K:197:Histidine->Proline	Benign	1	Solvent-exposed
4A6L:A:107:Glycine->Arginine	Benign	1	Buried
4AA5:A:184:Alanine->Threonine	Benign	1	Solvent-exposed
4ABF:A:117:Arginine->Histidine	Benign	1	Solvent-exposed
4ABG:A:117:Arginine->Histidine	Benign	1	Solvent-exposed
4AC4:A:107:Isoleucine->Valine	Benign	1	Buried
4ACQ:C:1026:Serine->Isoleucine	Pathogenic	0	Solvent-exposed
4ACQ:C:174:Arginine->Threonine	Pathogenic	0	Solvent-exposed
4ACQ:C:259:Proline->Arginine	Pathogenic	0	Solvent-exposed
4ACQ:C:598:Arginine->Leucine	Pathogenic	0	Buried
4ACQ:C:804:Arginine->Histidine	Pathogenic	0	Solvent-exposed
4ACQ:C:831:Serine->Leucine	Pathogenic	0	Solvent-exposed
4ACT:B:104:Arginine->Histidine	Pathogenic	0	Solvent-exposed
4AFZ:B:137:Glycine->Arginine	Benign	1	Solvent-exposed
4AGM:B:158:Arginine->Histidine	Benign	1	Solvent-exposed
4AGO:A:273:Arginine->Histidine	Benign	1	Solvent-exposed
4AGP:B:245:Glycine->Serine	Benign	1	Buried
4AGQ:A:235:Asparagine->Serine	Pathogenic	0	Solvent-exposed
4AGQ:B:181:Arginine->Histidine	Benign	1	Solvent-exposed
4ANJ:A:1030:Serine->Arginine	Pathogenic	0	Solvent-exposed
4AP4:A:160:Histidine->Glutamine	Benign	1	Buried
4AP4:A:163:Cysteine->Tyrosine	Benign	1	Buried
4AP4:A:184:Isoleucine->Lysine	Benign	1	Buried
4AWI:A:143:Histidine->Tyrosine	Pathogenic	0	Buried
4B1Z:B:322:Proline->Arginine	Benign	1	Solvent-exposed
4B1Z:C:351:Threonine->Proline	Benign	1	Solvent-exposed
4B1Z:E:114:Alanine->Threonine	Benign	1	Solvent-exposed
4B2B:C:117:Arginine->Histidine	Benign	1	Solvent-exposed
4B2T:Q:66:Threonine->Methionine	Pathogenic	0	Buried
4B7L:A:270:Methionine->Arginine	Benign	1	Solvent-exposed
4B7L:B:258:Arginine->Histidine	Benign	1	Solvent-exposed
4B7L:B:270:Methionine->Arginine	Benign	1	Solvent-exposed
4B8C:I:838:Leucine->Proline	Benign	1	Solvent-exposed
4BBN:A:889:Isoleucine->Leucine	Benign	1	Buried
4BDT:A:46:Arginine->Histidine	Pathogenic	0	Buried
4BEJ:A:496:Threonine->Arginine	Benign	1	Solvent-exposed
4BEJ:B:473:Arginine->Tryptophan	Benign	1	Solvent-exposed
4BEJ:C:633:Arginine->Leucine	Benign	1	Solvent-exposed
4BEJ:D:242:Isoleucine->Asparagine	Pathogenic	0	Buried
4BEJ:D:372:Glutamate->Glutamine	Benign	1	Solvent-exposed
4BEJ:D:473:Arginine->Tryptophan	Benign	1	Solvent-exposed
4BHN:A:903:Isoleucine->Threonine	Pathogenic	0	Buried
4BHW:B:1506:Glycine->Arginine	Benign	1	Solvent-exposed
4BLA:B:509:Asparagine->Serine	Pathogenic	0	Solvent-exposed
4BNR:B:53:Isoleucine->Valine	Pathogenic	0	Buried
4BQ9:B:907:Aspartate->Glutamate	Pathogenic	0	Buried
4BV9:A:287:Threonine->Isoleucine	Pathogenic	0	Buried
4BV9:B:287:Threonine->Isoleucine	Pathogenic	0	Buried
4BXN:B:236:Histidine->Aspartate	Benign	1	Buried
4BXS:V:1258:Arginine->Histidine	Benign	1	Solvent-exposed
4BYF:C:85:Alanine->Threonine	Pathogenic	0	Buried
4C0P:A:856:Valine->Glutamate	Pathogenic	0	Buried
4C0P:D:856:Valine->Glutamate	Pathogenic	0	Buried
4C0Q:A:856:Valine->Glutamate	Pathogenic	0	Buried
4C0Q:B:317:Glycine->Serine	Pathogenic	0	Solvent-exposed
4C1Q:A:322:Alanine->Valine	Pathogenic	0	Buried
4C29:A:1360:Valine->Alanine	Benign	1	Buried
4C29:A:1419:Histidine->Glutamine	Pathogenic	0	Solvent-exposed
4C2B:A:1360:Valine->Alanine	Benign	1	Buried
4C2B:C:1341:Arginine->Tryptophan	Benign	1	Solvent-exposed
4C2N:A:497:Proline->Threonine	Pathogenic	0	Buried
4C2R:A:78:Serine->Arginine	Benign	1	Solvent-exposed
4C7N:A:33:Histidine->Tyrosine	Pathogenic	0	Solvent-exposed
4C7N:B:34:Histidine->Tyrosine	Pathogenic	0	Solvent-exposed
4CBU:A:52:Aspartate->Asparagine	Benign	1	Solvent-exposed
4CBW:A:163:Threonine->Alanine	Benign	1	Buried
4CBX:A:38:Proline->Arginine	Benign	1	Solvent-exposed
4CBZ:B:100:Proline->Glutamine	Benign	1	Solvent-exposed
4CCD:A:527:Aspartate->Asparagine	Benign	1	Buried
4CCZ:A:52:Arginine->Glutamine	Pathogenic	0	Solvent-exposed
4CD0:A:1382:Arginine->Proline	Benign	1	Solvent-exposed
4CDG:A:643:Arginine->Histidine	Pathogenic	0	Buried
4CG4:A:693:Methionine->Isoleucine	Benign	1	Buried
4CG4:A:760:Arginine->Histidine	Benign	1	Solvent-exposed
4CG4:A:765:Asparagine->Histidine	Benign	1	Solvent-exposed
4CG4:B:679:Methionine->Isoleucine	Benign	1	Solvent-exposed
4CG4:B:725:Valine->Alanine	Benign	1	Solvent-exposed
4CG4:C:694:Methionine->Valine	Benign	1	Solvent-exposed
4CG4:C:726:Valine->Alanine	Benign	1	Solvent-exposed
4CG4:D:765:Asparagine->Histidine	Benign	1	Solvent-exposed
4CG4:E:679:Methionine->Isoleucine	Benign	1	Solvent-exposed
4CG4:E:725:Valine->Alanine	Benign	1	Solvent-exposed
4CG4:E:760:Arginine->Histidine	Benign	1	Solvent-exposed
4CG4:F:680:Methionine->Isoleucine	Benign	1	Solvent-exposed
4CG4:F:694:Methionine->Valine	Benign	1	Solvent-exposed
4CG4:F:726:Valine->Alanine	Benign	1	Solvent-exposed
4CG4:F:766:Asparagine->Histidine	Benign	1	Buried
4CI6:A:331:Alanine->Proline	Benign	1	Solvent-exposed
4CN7:F:164:Arginine->Glutamine	Benign	1	Solvent-exposed
4CZ2:D:533:Leucine->Serine	Pathogenic	0	Buried
4D1E:A:112:Valine->Glycine	Benign	1	Buried
4D1E:A:611:Tryptophan->Cysteine	Pathogenic	0	Buried
4D80:A:146:Methionine->Arginine	Benign	1	Solvent-exposed
4D80:B:302:Aspartate->Glycine	Benign	1	Solvent-exposed
4D80:C:146:Methionine->Arginine	Benign	1	Solvent-exposed
4D80:D:302:Aspartate->Glycine	Benign	1	Solvent-exposed
4D80:E:165:Alanine->Valine	Benign	1	Solvent-exposed
4D81:A:146:Methionine->Arginine	Benign	1	Solvent-exposed
4D82:A:146:Methionine->Arginine	Benign	1	Solvent-exposed
4D82:A:220:Arginine->Serine	Benign	1	Solvent-exposed
4D82:C:218:Glutamate->Alanine	Benign	1	Buried
4D82:C:302:Aspartate->Glycine	Benign	1	Solvent-exposed
4DBQ:A:71:Alanine->Valine	Pathogenic	0	Buried
4DBR:A:342:Alanine->Valine	Pathogenic	0	Buried
4DBR:A:568:Histidine->Arginine	Pathogenic	0	Buried
4DC2:A:472:Proline->Threonine	Pathogenic	0	Solvent-exposed
4DCH:A:201:Alanine->Serine	Benign	1	Solvent-exposed
4DCH:A:234:Tyrosine->Histidine	Pathogenic	0	Buried
4DCK:A:1777:Valine->Phenylalanine	Benign	1	Solvent-exposed
4DCK:A:1784:Glutamate->Lysine	Benign	1	Solvent-exposed
4DCK:A:1805:Alanine->Threonine	Benign	1	Solvent-exposed
4DCK:A:1883:Asparagine->Serine	Benign	1	Buried
4DG6:A:101:Glutamate->Alanine	Pathogenic	0	Buried
4DHY:A:211:Isoleucine->Leucine	Benign	1	Buried
4DLO:B:722:Methionine->Leucine	Pathogenic	0	Solvent-exposed
4DLT:A:36:Isoleucine->Methionine	Benign	1	Solvent-exposed
4DLU:A:59:Alanine->Threonine	Benign	1	Buried
4DLY:A:15:Glycine->Valine	Pathogenic	0	Buried
4DO6:A:160:Serine->Cysteine	Benign	1	Solvent-exposed
4DQW:B:242:Aspartate->Asparagine	Pathogenic	0	Buried
4DT7:D:165:Arginine->Glutamine	Benign	1	Solvent-exposed
4DUR:A:297:Cysteine->Arginine	Pathogenic	0	Solvent-exposed
4DVQ:J:173:Lysine->Arginine	Pathogenic	0	Solvent-exposed
4DX1:A:232:Arginine->Cysteine	Benign	1	Solvent-exposed
4DX1:A:316:Arginine->Histidine	Benign	1	Solvent-exposed
4DX1:B:232:Arginine->Cysteine	Benign	1	Solvent-exposed
4DX1:B:315:Arginine->Tryptophan	Benign	1	Solvent-exposed
4DX2:B:315:Arginine->Tryptophan	Benign	1	Solvent-exposed
4DXW:A:76:Glycine->Arginine	Benign	1	Solvent-exposed
4E7Z:A:568:Histidine->Arginine	Pathogenic	0	Buried
4E7Z:B:568:Histidine->Arginine	Pathogenic	0	Buried
4EA3:A:100:Valine->Methionine	Benign	1	Buried
4ED5:A:24:Valine->Leucine	Benign	1	Buried
4EDQ:A:398:Arginine->Histidine	Pathogenic	0	Buried
4EDQ:B:382:Proline->Serine	Benign	1	Buried
4EF4:A:153:Phenylalanine->Isoleucine	Benign	1	Solvent-exposed
4EFH:A:66:Threonine->Isoleucine	Benign	1	Solvent-exposed
4EGC:A:537:Glutamine->Histidine	Benign	1	Solvent-exposed
4EGC:A:544:Asparagine->Tyrosine	Benign	1	Solvent-exposed
4EGC:A:545:Arginine->Glycine	Benign	1	Solvent-exposed
4EGL:A:157:Arginine->Glutamine	Benign	1	Solvent-exposed
4EIH:A:227:Aspartate->Glycine	Benign	1	Solvent-exposed
4EIW:B:197:Proline->Glutamine	Benign	1	Solvent-exposed
4EJX:A:83:Glycine->Arginine	Benign	1	Solvent-exposed
4EKC:C:340:Valine->Methionine	Benign	1	Buried
4EKD:A:135:Leucine->Arginine	Pathogenic	0	Buried
4EUW:A:123:Leucine->Valine	Benign	1	Solvent-exposed
4F0A:B:325:Cysteine->Phenylalanine	Pathogenic	0	Solvent-exposed
4F0A:B:54:Glutamate->Valine	Pathogenic	0	Buried
4F0G:A:1256:Isoleucine->Threonine	Pathogenic	0	Buried
4F2Z:A:484:Glycine->Alanine	Pathogenic	0	Buried
4F4P:A:572:Proline->Alanine	Pathogenic	0	Buried
4F52:E:254:Proline->Arginine	Pathogenic	0	Solvent-exposed
4F52:F:254:Proline->Arginine	Pathogenic	0	Solvent-exposed
4F52:F:440:Tryptophan->Arginine	Pathogenic	0	Solvent-exposed
4F5D:A:153:Phenylalanine->Isoleucine	Benign	1	Solvent-exposed
4FC0:B:498:Lysine->Asparagine	Benign	1	Solvent-exposed
4FDH:C:150:Serine->Leucine	Benign	1	Solvent-exposed
4FDH:D:173:Lysine->Arginine	Pathogenic	0	Solvent-exposed
4FDH:F:147:Aspartate->Glutamate	Pathogenic	0	Buried
4FDH:J:150:Serine->Leucine	Benign	1	Solvent-exposed
4FDH:L:150:Serine->Leucine	Benign	1	Solvent-exposed
4FDH:L:299:Leucine->Proline	Benign	1	Buried
4FIP:A:238:Alanine->Aspartate	Pathogenic	0	Buried
4FIP:A:347:Lysine->Asparagine	Pathogenic	0	Solvent-exposed
4FK3:B:499:Lysine->Glutamate	Benign	1	Solvent-exposed
4FL2:A:83:Alanine->Threonine	Benign	1	Solvent-exposed
4FNX:A:1382:Arginine->Proline	Benign	1	Solvent-exposed
4FOE:A:468:Arginine->Cysteine	Pathogenic	0	Solvent-exposed
4FPB:A:468:Arginine->Cysteine	Pathogenic	0	Solvent-exposed
4FTJ:A:255:Threonine->Methionine	Pathogenic	0	Solvent-exposed
4FU9:A:233:Arginine->Cysteine	Benign	1	Buried
4G0N:A:15:Glycine->Valine	Pathogenic	0	Buried
4G8O:D:361:Valine->Methionine	Pathogenic	0	Buried
4G9J:A:50:Proline->Arginine	Benign	1	Solvent-exposed
4GA0:A:103:Cysteine->Phenylalanine	Pathogenic	0	Buried
4GA0:A:69:Glutamate->Glycine	Pathogenic	0	Solvent-exposed
4GA2:A:71:Glutamate->Glycine	Pathogenic	0	Solvent-exposed
4GIT:A:570:Threonine->Methionine	Benign	1	Solvent-exposed
4GL2:A:962:Cysteine->Arginine	Pathogenic	0	Buried
4GNK:A:135:Leucine->Arginine	Pathogenic	0	Buried
4GO0:A:804:Glutamate->Glutamine	Benign	1	Buried
4GQG:A:286:Methionine->Threonine	Pathogenic	0	Solvent-exposed
4GS0:A:255:Glutamate->Aspartate	Benign	1	Solvent-exposed
4GS6:A:83:Arginine->Histidine	Benign	1	Solvent-exposed
4GU9:A:521:Alanine->Threonine	Benign	1	Solvent-exposed
4GUO:I:255:Asparagine->Serine	Pathogenic	0	Buried
4GUO:K:228:Aspartate->Valine	Benign	1	Solvent-exposed
4GUO:K:255:Asparagine->Serine	Pathogenic	0	Buried
4GWF:B:72:Alanine->Serine	Benign	1	Buried
4GWF:B:79:Glutamine->Arginine	Benign	1	Solvent-exposed
4GWF:B:88:Leucine->Proline	Benign	1	Solvent-exposed
4H0T:B:269:Methionine->Isoleucine	Benign	1	Solvent-exposed
4H1V:A:242:Isoleucine->Asparagine	Pathogenic	0	Buried
4HAI:A:433:Proline->Leucine	Pathogenic	0	Solvent-exposed
4HAX:B:151:Glycine->Glutamate	Pathogenic	0	Buried
4HC7:A:287:Alanine->Threonine	Benign	1	Solvent-exposed
4HJE:A:181:Arginine->Histidine	Benign	1	Solvent-exposed
4HJE:C:235:Asparagine->Serine	Pathogenic	0	Solvent-exposed
4HL8:A:262:Aspartate->Histidine	Pathogenic	0	Buried
4HL8:A:27:Arginine->Histidine	Pathogenic	0	Solvent-exposed
4HLJ:A:712:Arginine->Histidine	Pathogenic	0	Solvent-exposed
4HNA:K:305:Serine->Phenylalanine	Pathogenic	0	Buried
4HNW:B:111:Proline->Leucine	Pathogenic	0	Solvent-exposed
4HPL:A:1681:Arginine->Histidine	Benign	1	Solvent-exposed
4HQA:A:87:Leucine->Proline	Benign	1	Solvent-exposed
4HQJ:A:260:Methionine->Isoleucine	Pathogenic	0	Buried
4HQJ:A:672:Aspartate->Valine	Pathogenic	0	Solvent-exposed
4HR7:C:83:Glycine->Serine	Benign	1	Solvent-exposed
4HRL:A:131:Leucine->Glutamine	Pathogenic	0	Buried
4HWU:A:103:Glycine->Serine	Benign	1	Solvent-exposed
4HWU:B:84:Arginine->Cysteine	Benign	1	Solvent-exposed
4HYT:A:529:Aspartate->Valine	Pathogenic	0	Solvent-exposed
4I0R:A:605:Methionine->Leucine	Benign	1	Buried
4IBQ:A:276:Alanine->Proline	Benign	1	Solvent-exposed
4IBQ:A:280:Arginine->Lysine	Benign	1	Solvent-exposed
4IBS:A:249:Arginine->Histidine	Benign	1	Solvent-exposed
4IBT:C:181:Arginine->Histidine	Benign	1	Solvent-exposed
4IBU:A:245:Glycine->Serine	Benign	1	Buried
4IBU:D:139:Lysine->Glutamate	Benign	1	Solvent-exposed
4IBW:A:158:Arginine->Histidine	Benign	1	Solvent-exposed
4IBY:A:139:Lysine->Glutamate	Benign	1	Solvent-exposed
4IBY:B:248:Arginine->Cysteine	Benign	1	Solvent-exposed
4IBZ:B:139:Lysine->Glutamate	Benign	1	Solvent-exposed
4IBZ:C:235:Asparagine->Serine	Pathogenic	0	Solvent-exposed
4IC0:D:361:Valine->Methionine	Pathogenic	0	Buried
4IDN:A:416:Arginine->Cysteine	Benign	1	Solvent-exposed
4IDN:B:253:Valine->Isoleucine	Benign	1	Buried
4IDO:B:415:Arginine->Tryptophan	Benign	1	Solvent-exposed
4IGG:A:206:Glutamine->Histidine	Pathogenic	0	Solvent-exposed
4IGG:A:685:Alanine->Proline	Benign	1	Solvent-exposed
4IGG:B:685:Alanine->Proline	Benign	1	Solvent-exposed
4IGI:A:1073:Threonine->Isoleucine	Benign	1	Solvent-exposed
4IHK:A:1073:Threonine->Isoleucine	Benign	1	Solvent-exposed
4IJD:A:322:Alanine->Valine	Pathogenic	0	Buried
4IJT:A:181:Arginine->Histidine	Benign	1	Solvent-exposed
4IRG:A:353:Arginine->Histidine	Benign	1	Solvent-exposed
4IS1:D:497:Lysine->Glutamine	Benign	1	Solvent-exposed
4ISF:A:265:Glutamate->Lysine	Benign	1	Solvent-exposed
4ISG:A:188:Alanine->Threonine	Benign	1	Buried
4ISG:A:314:Leucine->Arginine	Benign	1	Solvent-exposed
4ISO:A:89:Isoleucine->Leucine	Benign	1	Solvent-exposed
4IUA:H:63:Lysine->Glutamate	Benign	1	Solvent-exposed
4IWV:A:65:Threonine->Isoleucine	Benign	1	Solvent-exposed
4J15:A:179:Arginine->Lysine	Pathogenic	0	Solvent-exposed
4J15:B:179:Arginine->Lysine	Pathogenic	0	Solvent-exposed
4J23:A:252:Serine->Cysteine	Benign	1	Solvent-exposed
4J23:A:252:Serine->Tryptophan	Benign	1	Solvent-exposed
4J23:A:253:Proline->Arginine	Benign	1	Solvent-exposed
4J4Q:A:15:Asparagine->Serine	Benign	1	Solvent-exposed
4J97:A:564:Valine->Methionine	Benign	1	Buried
4J99:C:649:Arginine->Tryptophan	Benign	1	Solvent-exposed
4JEH:A:140:Tyrosine->Cysteine	Pathogenic	0	Solvent-exposed
4JEH:A:262:Aspartate->Glutamate	Pathogenic	0	Solvent-exposed
4JEH:A:293:Histidine->Tyrosine	Benign	1	Solvent-exposed
4JEH:A:297:Alanine->Threonine	Benign	1	Solvent-exposed
4JEU:A:293:Histidine->Tyrosine	Benign	1	Solvent-exposed
4JEU:A:464:Arginine->Tryptophan	Pathogenic	0	Solvent-exposed
4JEU:A:570:Threonine->Alanine	Benign	1	Buried
4JGF:B:62:Tyrosine->Cysteine	Pathogenic	0	Solvent-exposed
4JPZ:B:1788:Glutamate->Lysine	Benign	1	Solvent-exposed
4JPZ:B:1882:Arginine->Glutamine	Benign	1	Solvent-exposed
4JPZ:H:1869:Serine->Tyrosine	Benign	1	Solvent-exposed
4JPZ:H:1918:Arginine->Glycine	Pathogenic	0	Buried
4JQ0:D:1786:Leucine->Proline	Benign	1	Solvent-exposed
4JQ0:D:1858:Threonine->Proline	Pathogenic	0	Solvent-exposed
4JQ0:D:1876:Glutamate->Lysine	Benign	1	Solvent-exposed
4JQ0:D:1883:Asparagine->Serine	Benign	1	Solvent-exposed
4JQE:A:213:Isoleucine->Methionine	Benign	1	Buried
4JSN:B:1533:Threonine->Asparagine	Pathogenic	0	Buried
4JSP:B:1533:Threonine->Asparagine	Pathogenic	0	Buried
4JSP:B:1799:Glutamate->Lysine	Benign	1	Solvent-exposed
4JT6:B:1533:Threonine->Asparagine	Pathogenic	0	Buried
4JTA:B:303:Leucine->Valine	Benign	1	Solvent-exposed
4JTA:B:399:Alanine->Valine	Benign	1	Solvent-exposed
4JTC:B:287:Arginine->Cysteine	Benign	1	Solvent-exposed
4JTC:B:287:Arginine->Histidine	Benign	1	Solvent-exposed
4JTD:B:287:Arginine->Cysteine	Benign	1	Solvent-exposed
4JTD:B:287:Arginine->Histidine	Benign	1	Solvent-exposed
4K1O:A:684:Alanine->Proline	Benign	1	Solvent-exposed
4K2R:A:360:Arginine->Proline	Benign	1	Solvent-exposed
4K2R:A:95:Proline->Serine	Benign	1	Solvent-exposed
4K41:A:126:Threonine->Alanine	Benign	1	Solvent-exposed
4K41:A:183:Arginine->Tryptophan	Benign	1	Solvent-exposed
4K42:C:118:Lysine->Methionine	Benign	1	Solvent-exposed
4K42:C:38:Proline->Arginine	Benign	1	Solvent-exposed
4K5B:A:165:Leucine->Serine	Pathogenic	0	Buried
4K5C:A:167:Alanine->Threonine	Pathogenic	0	Buried
4K5Y:C:189:Arginine->Cysteine	Pathogenic	0	Solvent-exposed
4KIN:C:145:Aspartate->Valine	Benign	1	Solvent-exposed
4KLZ:A:57:Alanine->Glycine	Benign	1	Solvent-exposed
4KM5:A:239:Leucine->Proline	Pathogenic	0	Solvent-exposed
4KOD:A:227:Proline->Serine	Benign	1	Solvent-exposed
4KOD:B:350:Proline->Leucine	Benign	1	Solvent-exposed
4KOD:E:227:Proline->Serine	Benign	1	Solvent-exposed
4KOD:I:353:Isoleucine->Threonine	Benign	1	Buried
4KQE:A:515:Glutamate->Lysine	Benign	1	Solvent-exposed
4KRC:A:212:Threonine->Serine	Benign	1	Solvent-exposed
4KSP:A:484:Leucine->Methionine	Benign	1	Solvent-exposed
4KVM:G:117:Arginine->Proline	Benign	1	Solvent-exposed
4KVO:G:121:Histidine->Proline	Benign	1	Solvent-exposed
4KVO:H:117:Arginine->Tryptophan	Benign	1	Solvent-exposed
4KVP:A:276:Alanine->Proline	Benign	1	Solvent-exposed
4KVP:B:248:Arginine->Cysteine	Benign	1	Solvent-exposed
4KVP:D:181:Arginine->Histidine	Benign	1	Solvent-exposed
4KVP:D:248:Arginine->Tryptophan	Benign	1	Solvent-exposed
4L19:A:140:Lysine->Isoleucine	Pathogenic	0	Solvent-exposed
4L1B:A:344:Valine->Methionine	Benign	1	Solvent-exposed
4L6R:A:346:Arginine->Cysteine	Pathogenic	0	Solvent-exposed
4L7B:B:521:Alanine->Serine	Benign	1	Buried
4L9M:A:559:Alanine->Threonine	Benign	1	Solvent-exposed
4LC9:B:132:Aspartate->Glutamate	Benign	1	Solvent-exposed
4LCU:C:119:Glutamine->Glutamate	Benign	1	Solvent-exposed
4LEC:A:177:Tyrosine->Cysteine	Pathogenic	0	Solvent-exposed
4LG4:C:80:Proline->Leucine	Benign	1	Solvent-exposed
4LGM:A:126:Proline->Serine	Benign	1	Solvent-exposed
4LJN:A:287:Glycine->Glutamate	Pathogenic	0	Buried
4LO9:B:248:Arginine->Cysteine	Benign	1	Solvent-exposed
4LO9:C:248:Arginine->Cysteine	Benign	1	Solvent-exposed
4LO9:D:248:Arginine->Tryptophan	Benign	1	Solvent-exposed
4LOE:C:275:Cysteine->Arginine	Benign	1	Buried
4LSZ:F:165:Leucine->Serine	Pathogenic	0	Solvent-exposed
4LTQ:I:187:Methionine->Valine	Pathogenic	0	Solvent-exposed
4LV6:A:50:Threonine->Isoleucine	Benign	1	Solvent-exposed
4M1O:B:18:Alanine->Valine	Benign	1	Buried
4M1S:B:153:Aspartate->Valine	Benign	1	Solvent-exposed
4M1W:C:72:Methionine->Valine	Benign	1	Buried
4M2T:A:1088:Glycine->Serine	Benign	1	Solvent-exposed
4M3L:A:232:Threonine->Methionine	Pathogenic	0	Buried
4M3L:C:232:Threonine->Methionine	Pathogenic	0	Buried
4M48:A:27:Arginine->Glutamine	Benign	1	Buried
4M48:A:382:Alanine->Valine	Benign	1	Buried
4M63:C:281:Serine->Cysteine	Benign	1	Buried
4M63:C:99:Glutamate->Lysine	Benign	1	Solvent-exposed
4M8O:A:439:Leucine->Valine	Benign	1	Solvent-exposed
4M97:A:330:Arginine->Cysteine	Benign	1	Solvent-exposed
4M97:A:375:Aspartate->Glutamate	Benign	1	Solvent-exposed
4MGX:A:693:Aspartate->Alanine	Pathogenic	0	Solvent-exposed
4MLE:A:65:Threonine->Isoleucine	Benign	1	Solvent-exposed
4MS2:D:1068:Arginine->Cysteine	Benign	1	Solvent-exposed
4MTF:B:1128:Proline->Leucine	Benign	1	Solvent-exposed
4MTG:C:1014:Phenylalanine->Serine	Pathogenic	0	Solvent-exposed
4MUC:B:324:Tyrosine->Cysteine	Pathogenic	0	Solvent-exposed
4MVM:D:1014:Phenylalanine->Serine	Pathogenic	0	Solvent-exposed
4MVU:B:1068:Arginine->Cysteine	Benign	1	Solvent-exposed
4MVU:D:1068:Arginine->Cysteine	Benign	1	Solvent-exposed
4MW3:C:1068:Arginine->Cysteine	Benign	1	Solvent-exposed
4MZI:A:180:Glutamate->Lysine	Benign	1	Solvent-exposed
4MZI:A:276:Alanine->Proline	Benign	1	Solvent-exposed
4NBT:A:58:Valine->Leucine	Benign	1	Solvent-exposed
4NEF:D:126:Threonine->Methionine	Benign	1	Solvent-exposed
4NN2:A:229:Histidine->Arginine	Benign	1	Solvent-exposed
4NN2:A:314:Isoleucine->Valine	Benign	1	Solvent-exposed
4NN2:B:314:Isoleucine->Valine	Benign	1	Solvent-exposed
4NQA:A:211:Arginine->Glutamine	Benign	1	Solvent-exposed
4NQQ:A:25:Lysine->Glutamate	Benign	1	Solvent-exposed
4NRV:A:278:Threonine->Isoleucine	Pathogenic	0	Solvent-exposed
4NSX:A:172:Histidine->Proline	Pathogenic	0	Solvent-exposed
4NSX:A:621:Aspartate->Glycine	Pathogenic	0	Buried
4NUQ:A:26:Serine->Alanine	Benign	1	Buried
4NZL:A:191:Arginine->Serine	Benign	1	Solvent-exposed
4O00:A:54:Arginine->Tryptophan	Benign	1	Solvent-exposed
4O2W:C:4032:Valine->Glycine	Benign	1	Buried
4O60:A:210:Alanine->Threonine	Pathogenic	0	Buried
4O93:B:75:Arginine->Histidine	Pathogenic	0	Solvent-exposed
4O9P:B:75:Arginine->Histidine	Pathogenic	0	Solvent-exposed
4OD0:A:52:Arginine->Tryptophan	Pathogenic	0	Solvent-exposed
4OG4:A:385:Alanine->Valine	Benign	1	Solvent-exposed
4OG7:A:385:Alanine->Valine	Benign	1	Solvent-exposed
4OHL:A:261:Leucine->Phenylalanine	Benign	1	Buried
4OJ2:X:126:Threonine->Methionine	Benign	1	Solvent-exposed
4OL0:B:856:Valine->Glutamate	Pathogenic	0	Buried
4OZQ:A:555:Arginine->Cysteine	Benign	1	Solvent-exposed
4P13:A:241:Aspartate->Glycine	Benign	1	Solvent-exposed
4P13:C:241:Aspartate->Glycine	Benign	1	Solvent-exposed
4P3W:A:2218:Glycine->Valine	Benign	1	Solvent-exposed
4P3W:B:2261:Isoleucine->Valine	Pathogenic	0	Buried
4P3W:C:2218:Glycine->Valine	Benign	1	Solvent-exposed
4P3W:D:2218:Glycine->Valine	Benign	1	Solvent-exposed
4P3W:F:2218:Glycine->Valine	Benign	1	Solvent-exposed
4P3W:F:2317:Proline->Serine	Benign	1	Solvent-exposed
4P5Q:A:621:Isoleucine->Threonine	Benign	1	Solvent-exposed
4P7A:A:127:Arginine->Lysine	Benign	1	Solvent-exposed
4P7A:A:128:Alanine->Proline	Benign	1	Buried
4P7A:A:132:Aspartate->Histidine	Pathogenic	0	Solvent-exposed
4P7A:A:226:Arginine->Glutamine	Benign	1	Solvent-exposed
4P7A:A:22:Glycine->Alanine	Pathogenic	0	Buried
4P7A:A:281:Alanine->Valine	Benign	1	Solvent-exposed
4P7A:A:295:Serine->Arginine	Benign	1	Solvent-exposed
4P7A:A:295:Serine->Asparagine	Benign	1	Solvent-exposed
4P7A:A:84:Lysine->Glutamate	Benign	1	Solvent-exposed
4P7H:A:326:Alanine->Proline	Benign	1	Solvent-exposed
4P7H:A:587:Aspartate->Alanine	Pathogenic	0	Solvent-exposed
4P7H:B:442:Arginine->Histidine	Benign	1	Solvent-exposed
4P7H:B:587:Aspartate->Alanine	Pathogenic	0	Solvent-exposed
4PA0:A:15:Tyrosine->Cysteine	Pathogenic	0	Solvent-exposed
4PA0:A:204:Arginine->Cysteine	Benign	1	Solvent-exposed
4PA0:A:276:Glutamine->Histidine	Pathogenic	0	Buried
4PA0:A:606:Valine->Methionine	Benign	1	Buried
4PA0:B:204:Arginine->Cysteine	Benign	1	Solvent-exposed
4PA0:B:289:Isoleucine->Serine	Benign	1	Buried
4PA0:B:723:Arginine->Cysteine	Benign	1	Solvent-exposed
4PA0:B:783:Arginine->Histidine	Benign	1	Solvent-exposed
4PA0:B:860:Arginine->Cysteine	Benign	1	Solvent-exposed
4PBV:D:92:Isoleucine->Valine	Pathogenic	0	Buried
4PBW:D:92:Isoleucine->Valine	Pathogenic	0	Buried
4PCW:C:49:Aspartate->Glycine	Pathogenic	0	Solvent-exposed
4PD3:A:261:Isoleucine->Threonine	Pathogenic	0	Buried
4PD3:A:848:Alanine->Threonine	Benign	1	Solvent-exposed
4PD3:B:983:Glutamate->Lysine	Benign	1	Solvent-exposed
4PD3:B:99:Alanine->Valine	Pathogenic	0	Buried
4PD8:A:371:Serine->Proline	Pathogenic	0	Buried
4PDA:A:371:Serine->Proline	Pathogenic	0	Buried
4PE5:C:170:Aspartate->Glutamate	Pathogenic	0	Solvent-exposed
4PE5:C:29:Isoleucine->Threonine	Pathogenic	0	Buried
4PJ1:A:20:Valine->Isoleucine	Benign	1	Buried
4PJL:A:568:Histidine->Arginine	Pathogenic	0	Solvent-exposed
4PJM:A:568:Histidine->Arginine	Pathogenic	0	Solvent-exposed
4PJN:A:342:Alanine->Valine	Pathogenic	0	Buried
4PJN:A:568:Histidine->Arginine	Pathogenic	0	Solvent-exposed
4PKH:A:269:Methionine->Isoleucine	Benign	1	Solvent-exposed
4PKH:I:114:Alanine->Threonine	Benign	1	Solvent-exposed
4PL8:A:28:Arginine->Glycine	Pathogenic	0	Solvent-exposed
4PPE:A:147:Valine->Aspartate	Benign	1	Solvent-exposed
4PPE:A:184:Isoleucine->Arginine	Benign	1	Solvent-exposed
4PR9:C:1057:Arginine->Histidine	Pathogenic	0	Solvent-exposed
4PV6:F:88:Arginine->Cysteine	Benign	1	Solvent-exposed
4PVG:A:261:Leucine->Phenylalanine	Benign	1	Solvent-exposed
4PVG:A:491:Proline->Serine	Benign	1	Solvent-exposed
4PVG:A:498:Arginine->Tryptophan	Benign	1	Buried
4PWF:A:119:Threonine->Methionine	Pathogenic	0	Solvent-exposed
4PX9:B:195:Isoleucine->Serine	Benign	1	Buried
4PX9:C:345:Valine->Leucine	Benign	1	Buried
4PYP:A:165:Valine->Isoleucine	Benign	1	Buried
4PYP:A:269:Arginine->Cysteine	Pathogenic	0	Solvent-exposed
4Q03:A:15:Glycine->Valine	Pathogenic	0	Buried
4Q0G:A:254:Arginine->Glutamine	Pathogenic	0	Solvent-exposed
4Q57:B:115:Valine->Glycine	Benign	1	Buried
4QBQ:C:548:Methionine->Threonine	Benign	1	Buried
4QD2:J:144:Alanine->Threonine	Pathogenic	0	Buried
4QDR:A:593:Aspartate->Glycine	Pathogenic	0	Solvent-exposed
4QFV:C:210:Alanine->Threonine	Pathogenic	0	Buried
4QFV:D:219:Alanine->Threonine	Pathogenic	0	Buried
4QKX:A:1068:Threonine->Arginine	Pathogenic	0	Buried
4QO1:B:276:Alanine->Proline	Benign	1	Solvent-exposed
4QPN:A:218:Alanine->Proline	Pathogenic	0	Buried
4QPS:C:1030:Proline->Alanine	Pathogenic	0	Buried
4QQG:G:53:Arginine->Glutamine	Benign	1	Solvent-exposed
4QS8:A:110:Methionine->Isoleucine	Benign	1	Buried
4QS8:A:214:Alanine->Threonine	Benign	1	Buried
4QSY:A:72:Alanine->Serine	Benign	1	Solvent-exposed
4QSY:A:79:Glutamine->Arginine	Benign	1	Solvent-exposed
4QTR:A:40:Leucine->Phenylalanine	Benign	1	Solvent-exposed
4QTR:D:31:Arginine->Glycine	Pathogenic	0	Solvent-exposed
4QW2:A:126:Phenylalanine->Serine	Pathogenic	0	Solvent-exposed
4QW2:B:126:Phenylalanine->Serine	Pathogenic	0	Buried
4QXE:A:258:Asparagine->Serine	Pathogenic	0	Buried
4QY4:B:1402:Glycine->Arginine	Benign	1	Solvent-exposed
4R20:A:493:Proline->Serine	Benign	1	Solvent-exposed
4R21:A:493:Proline->Serine	Benign	1	Solvent-exposed
4R5D:A:355:Threonine->Methionine	Pathogenic	0	Solvent-exposed
4R5D:A:380:Asparagine->Serine	Pathogenic	0	Buried
4R8P:L:106:Phenylalanine->Cysteine	Pathogenic	0	Buried
4R8P:L:106:Phenylalanine->Serine	Pathogenic	0	Buried
4R8P:L:106:Phenylalanine->Valine	Pathogenic	0	Buried
4R8P:L:49:Leucine->Phenylalanine	Pathogenic	0	Buried
4R8P:L:55:Leucine->Arginine	Pathogenic	0	Solvent-exposed
4R8P:L:55:Leucine->Glutamine	Pathogenic	0	Solvent-exposed
4R8P:L:80:Leucine->Phenylalanine	Pathogenic	0	Buried
4R8P:N:106:Phenylalanine->Serine	Pathogenic	0	Buried
4R8P:N:49:Leucine->Isoleucine	Pathogenic	0	Buried
4R8P:N:52:Proline->Serine	Pathogenic	0	Solvent-exposed
4R8P:N:53:Isoleucine->Valine	Pathogenic	0	Buried
4R8P:N:65:Lysine->Glutamine	Pathogenic	0	Buried
4R8P:N:99:Serine->Arginine	Pathogenic	0	Buried
4R8P:N:99:Serine->Threonine	Pathogenic	0	Buried
4RCA:A:244:Asparagine->Lysine	Benign	1	Solvent-exposed
4RCH:A:392:Arginine->Glycine	Benign	1	Solvent-exposed
4RDQ:B:13:Arginine->Cysteine	Benign	1	Solvent-exposed
4RDU:A:176:Leucine->Phenylalanine	Benign	1	Buried
4RET:A:529:Aspartate->Valine	Pathogenic	0	Solvent-exposed
4RET:A:672:Aspartate->Asparagine	Pathogenic	0	Solvent-exposed
[truncated: 885 more rows]
