# Supplementary material for: Understanding structure-guided variant effect predictions using 3D convolutional neural networks
Source: Front Mol Biosci. 2023 Jul 5;10:1204157. doi: 10.3389/fmolb.2023.1204157 (PMC10354367; doi:10.3389/fmolb.2023.1204157)
Supplement: Supplementary file 2 [file Table3.xlsx]

## Sheet: AR set
Supplementary Table S3: Details on the pathogenicity predictions for AR and AD test sets using DeepRank-Mut.
Note: The predictions can be only be made on those variants that are mapped to PDB.
ENST ID	variant	PDB mapped	DeepRank-Mut pred	Score	True label
ENST00000003084	ALA455GLU	2BBS:A:455:Alanine->Glutamate	Pathogenic	0.8894	1
ENST00000003084	ALA455GLU	5TFB:A:455:Alanine->Glutamate	Pathogenic	0.9498	1
ENST00000164139	ARG94TRP	3GPB:A:93:Arginine->Tryptophan	Pathogenic	0.8383	1
ENST00000216124	ARG202HIS	1N2K:A:200:Arginine->Histidine	Pathogenic	0.629	0
ENST00000216124	ARG202HIS	1N2L:A:200:Arginine->Histidine	Benign	0.3707	0
ENST00000216124	ARG202HIS	1P49:A:263:Arginine->Histidine	Benign	0.4867	0
ENST00000216124	CYS302TYR	1AUK:A:300:Cysteine->Tyrosine	Pathogenic	1	1
ENST00000216181	ARG702CYS	1MMD:A:686:Arginine->Cysteine	Pathogenic	0.8485	1
ENST00000218516	GLU338LYS	1R47:B:338:Glutamate->Lysine	Pathogenic	0.7829	1
ENST00000224784	ARG185GLN	3U8X:A:183:Arginine->Glutamine	Pathogenic	0.6543	1
ENST00000228510	SER52ASN	2R3V:A:52:Serine->Asparagine	Benign	0.0403	0
ENST00000242592	ARG107CYS	3GQT:C:91:Arginine->Cysteine	Pathogenic	0.8947	1
ENST00000258888	PRO279LEU	3LAF:A:293:Proline->Leucine	Pathogenic	0.8518	1
ENST00000259238	THR59ALA	2FIC:B:69:Threonine->Alanine	Benign	0.317	0
ENST00000263321	THR373LYS	5M8M:A:387:Threonine->Lysine	Pathogenic	0.8625	1
ENST00000264169	ASN78SER	5UJ7:C:78:Asparagine->Serine	Pathogenic	0.7221	0
ENST00000264169	LEU56VAL	5UJ7:C:56:Leucine->Valine	Benign	0.0527	0
ENST00000265620	ARG243GLN	1TL7:C:258:Arginine->Glutamine	Benign	0.2944	1
ENST00000268261	CYS241SER	2AMY:A:241:Cysteine->Serine	Pathogenic	0.9982	1
ENST00000268261	VAL231MET	2AMY:A:231:Valine->Methionine	Benign	0.2753	1
ENST00000268261	VAL231MET	2FUC:A:240:Valine->Methionine	Benign	0.4843	1
ENST00000269228	HIS215ARG	3GKH:A:215:Histidine->Arginine	Benign	0.0518	0
ENST00000269228	HIS215ARG	3GKI:A:215:Histidine->Arginine	Benign	0.0524	0
ENST00000269228	HIS215ARG	3GKJ:A:215:Histidine->Arginine	Benign	0.0537	0
ENST00000269228	ILE858VAL	5U73:A:858:Isoleucine->Valine	Benign	0.0579	0
ENST00000269228	ILE858VAL	5U74:A:858:Isoleucine->Valine	Benign	0.1424	0
ENST00000269228	PRO237SER	3GKH:A:237:Proline->Serine	Benign	0.1664	0
ENST00000269228	PRO237SER	3GKI:A:237:Proline->Serine	Benign	0.3442	0
ENST00000269228	PRO237SER	3GKJ:A:237:Proline->Serine	Benign	0.4299	0
ENST00000271971	ARG368CYS	1DF0:A:375:Arginine->Cysteine	Pathogenic	0.6078	1
ENST00000274813	ARG108CYS	3BIC:A:108:Arginine->Cysteine	Pathogenic	0.7633	1
ENST00000274813	ARG108CYS	6REQ:A:87:Arginine->Cysteine	Pathogenic	0.9582	1
ENST00000278559	ARG411TRP	1DF0:A:417:Arginine->Tryptophan	Benign	0.4846	1
ENST00000282343	GLY143ARG	1T3L:A:117:Glycine->Arginine	Pathogenic	0.8132	1
ENST00000282343	GLY143ARG	1T3S:A:117:Glycine->Arginine	Pathogenic	0.8159	1
ENST00000283871	ARG225HIS	1EYB:A:225:Arginine->Histidine	Pathogenic	0.6041	1
ENST00000286794	ARG83CYS	2X7B:A:100:Arginine->Cysteine	Benign	0.2254	1
ENST00000298139	VAL114ILE	2FBX:A:114:Valine->Isoleucine	Benign	0.1221	0
ENST00000298139	VAL114ILE	2FBY:A:114:Valine->Isoleucine	Benign	0.1061	0
ENST00000298139	VAL114ILE	2FC0:A:114:Valine->Isoleucine	Benign	0.115	0
ENST00000302262	ARG422GLN	5KZX:A:422:Arginine->Glutamine	Benign	0.0494	0
ENST00000302262	ARG422GLN	5NN5:A:422:Arginine->Glutamine	Benign	0.2193	0
ENST00000302262	ARG422GLN	5NN6:A:422:Arginine->Glutamine	Benign	0.1042	0
ENST00000302262	ARG660HIS	5DKZ:A:677:Arginine->Histidine	Pathogenic	0.927	1
ENST00000302262	ARG89CYS	5KZW:A:89:Arginine->Cysteine	Pathogenic	0.9343	0
ENST00000302262	ARG89CYS	5NN3:A:89:Arginine->Cysteine	Pathogenic	0.8962	0
ENST00000302262	ARG89CYS	5NN4:A:89:Arginine->Cysteine	Pathogenic	0.848	0
ENST00000302262	GLY309ARG	3WEM:A:263:Glycine->Arginine	Pathogenic	0.8897	1
ENST00000302262	TRP746SER	3L4Y:A:674:Tryptophan->Serine	Pathogenic	0.9921	1
ENST00000307000	ARG153GLN	6N1K:C:158:Arginine->Glutamine	Benign	0.4874	1
ENST00000307000	TYR409CYS	4ANP:A:414:Tyrosine->Cysteine	Pathogenic	0.9277	1
ENST00000316724	THR59ALA	2FIC:B:69:Threonine->Alanine	Benign	0.317	0
ENST00000318010	ARG631HIS	5DKZ:A:677:Arginine->Histidine	Pathogenic	0.927	1
ENST00000318023	ARG400CYS	1DF0:A:375:Arginine->Cysteine	Pathogenic	0.6078	1
ENST00000318023	ARG442TRP	1DF0:A:417:Arginine->Tryptophan	Benign	0.4846	1
ENST00000324036	CYS30TYR	5KUK:A:52:Cysteine->Tyrosine	Pathogenic	0.994	1
ENST00000324631	GLY171ARG	1T3L:A:117:Glycine->Arginine	Pathogenic	0.8132	1
ENST00000324631	GLY171ARG	1T3S:A:117:Glycine->Arginine	Pathogenic	0.8159	1
ENST00000326317	ARG245HIS	4MIV:A:245:Arginine->Histidine	Pathogenic	0.8517	1
ENST00000326317	SER298PRO	4MIV:A:298:Serine->Proline	Pathogenic	0.8489	1
ENST00000327304	ASP132ALA	2NN6:G:131:Aspartate->Alanine	Pathogenic	0.916	1
ENST00000331925	ARG183GLN	3U8X:A:183:Arginine->Glutamine	Pathogenic	0.6543	1
ENST00000334982	ARG85CYS	2X7B:A:100:Arginine->Cysteine	Benign	0.2254	1
ENST00000340855	CYS53TYR	5FQL:A:53:Cysteine->Tyrosine	Pathogenic	1	0
ENST00000346226	THR59ALA	2FIC:B:69:Threonine->Alanine	Benign	0.317	0
ENST00000348750	THR59ALA	2FIC:B:69:Threonine->Alanine	Benign	0.317	0
ENST00000349748	ARG400CYS	1DF0:A:375:Arginine->Cysteine	Pathogenic	0.6078	1
ENST00000349748	ARG442TRP	1DF0:A:417:Arginine->Tryptophan	Benign	0.4846	1
ENST00000351659	THR59ALA	2FIC:B:69:Threonine->Alanine	Benign	0.317	0
ENST00000352115	GLY171ARG	1T3L:A:117:Glycine->Arginine	Pathogenic	0.8132	1
ENST00000352115	GLY171ARG	1T3S:A:117:Glycine->Arginine	Pathogenic	0.8159	1
ENST00000352848	THR59ALA	2FIC:B:69:Threonine->Alanine	Benign	0.317	0
ENST00000354359	ARG259GLN	1TL7:C:258:Arginine->Glutamine	Benign	0.2944	1
ENST00000354537	ARG342CYS	1DF0:A:375:Arginine->Cysteine	Pathogenic	0.6078	1
ENST00000355112	ARG643HIS	4O3M:A:643:Arginine->Histidine	Benign	0.0374	0
ENST00000355527	GLY303ARG	4QUV:A:264:Glycine->Arginine	Pathogenic	0.9537	1
ENST00000356098	ARG202HIS	1N2K:A:200:Arginine->Histidine	Pathogenic	0.629	0
ENST00000356098	ARG202HIS	1N2L:A:200:Arginine->Histidine	Benign	0.3707	0
ENST00000356098	ARG202HIS	1P49:A:263:Arginine->Histidine	Benign	0.4867	0
ENST00000356098	CYS302TYR	1AUK:A:300:Cysteine->Tyrosine	Pathogenic	1	1
ENST00000356920	ARG883GLN	3U8X:A:183:Arginine->Glutamine	Pathogenic	0.6543	1
ENST00000357568	ARG448CYS	1DF0:A:375:Arginine->Cysteine	Pathogenic	0.6078	1
ENST00000357568	ARG490TRP	1DF0:A:417:Arginine->Tryptophan	Benign	0.4846	1
ENST00000357970	THR59ALA	2FIC:B:69:Threonine->Alanine	Benign	0.317	0
ENST00000361699	PRO333LEU	3LAF:A:293:Proline->Leucine	Pathogenic	0.8518	1
ENST00000361726	GLU146LYS	5ER7:A:147:Glutamate->Lysine	Pathogenic	0.9817	1
ENST00000361981	PRO328LEU	3LAF:A:293:Proline->Leucine	Pathogenic	0.8518	1
ENST00000366666	ARG305CYS	1DF0:A:375:Arginine->Cysteine	Pathogenic	0.6078	1
ENST00000370015	ARG83CYS	2X7B:A:100:Arginine->Cysteine	Benign	0.2254	1
ENST00000370055	PRO328LEU	3LAF:A:293:Proline->Leucine	Pathogenic	0.8518	1
ENST00000370060	PRO333LEU	3LAF:A:293:Proline->Leucine	Pathogenic	0.8518	1
ENST00000371085	ARG258GLN	1TL7:C:258:Arginine->Glutamine	Benign	0.2944	1
ENST00000371095	ARG244GLN	1TL7:C:258:Arginine->Glutamine	Benign	0.2944	1
ENST00000371100	ARG901GLN	1TL7:C:258:Arginine->Glutamine	Benign	0.2944	1
ENST00000371102	ARG887GLN	1TL7:C:258:Arginine->Glutamine	Benign	0.2944	1
ENST00000371589	ARG334CYS	5KIJ:A:334:Arginine->Cysteine	Pathogenic	0.9605	1
ENST00000371953	ASN48LYS	1D5R:A:48:Asparagine->Lysine	Pathogenic	0.6233	1
ENST00000371953	TYR46CYS	5BZZ:A:46:Tyrosine->Cysteine	Pathogenic	0.5299	1
ENST00000373675	PRO269LEU	3LAF:A:293:Proline->Leucine	Pathogenic	0.8518	1
ENST00000374022	GLU146LYS	5ER7:A:147:Glutamate->Lysine	Pathogenic	0.9817	1
ENST00000374029	GLU146LYS	5ER7:A:147:Glutamate->Lysine	Pathogenic	0.9817	1
ENST00000375499	ARG230CYS	3AE6:B:202:Arginine->Cysteine	Pathogenic	0.9435	1
ENST00000375499	ASP138ASN	1ZP0:B:110:Aspartate->Asparagine	Pathogenic	0.9168	1
ENST00000375549	PRO81LEU	3ABV:D:58:Proline->Leucine	Pathogenic	0.523	1
ENST00000375549	PRO81LEU	4YSZ:D:74:Proline->Leucine	Pathogenic	0.524	1
ENST00000376113	THR59ALA	2FIC:B:69:Threonine->Alanine	Benign	0.317	0
ENST00000377315	GLY123ARG	1T3L:A:117:Glycine->Arginine	Pathogenic	0.8132	1
ENST00000377315	GLY123ARG	1T3S:A:117:Glycine->Arginine	Pathogenic	0.8159	1
ENST00000377319	GLY116ARG	1T3L:A:117:Glycine->Arginine	Pathogenic	0.8132	1
ENST00000377319	GLY116ARG	1T3S:A:117:Glycine->Arginine	Pathogenic	0.8159	1
ENST00000377329	GLY117ARG	1T3L:A:117:Glycine->Arginine	Pathogenic	0.8132	1
ENST00000377329	GLY117ARG	1T3S:A:117:Glycine->Arginine	Pathogenic	0.8159	1
ENST00000382844	GLU147LYS	5ER7:A:147:Glutamate->Lysine	Pathogenic	0.9817	1
ENST00000382848	GLU147LYS	5ER7:A:147:Glutamate->Lysine	Pathogenic	0.9817	1
ENST00000390015	ARG422GLN	5KZX:A:422:Arginine->Glutamine	Benign	0.0494	0
ENST00000390015	ARG422GLN	5NN5:A:422:Arginine->Glutamine	Benign	0.2193	0
ENST00000390015	ARG422GLN	5NN6:A:422:Arginine->Glutamine	Benign	0.1042	0
ENST00000390015	ARG660HIS	5DKZ:A:677:Arginine->Histidine	Pathogenic	0.927	1
ENST00000390015	ARG89CYS	5KZW:A:89:Arginine->Cysteine	Pathogenic	0.9343	0
ENST00000390015	ARG89CYS	5NN3:A:89:Arginine->Cysteine	Pathogenic	0.8962	0
ENST00000390015	ARG89CYS	5NN4:A:89:Arginine->Cysteine	Pathogenic	0.848	0
ENST00000390015	GLY309ARG	3WEM:A:263:Glycine->Arginine	Pathogenic	0.8897	1
ENST00000390015	TRP746SER	3L4Y:A:674:Tryptophan->Serine	Pathogenic	0.9921	1
ENST00000392664	CYS49TYR	5KUK:A:52:Cysteine->Tyrosine	Pathogenic	0.994	1
ENST00000392665	CYS30TYR	5KUK:A:52:Cysteine->Tyrosine	Pathogenic	0.994	1
ENST00000392666	CYS30TYR	5KUK:A:52:Cysteine->Tyrosine	Pathogenic	0.994	1
ENST00000392727	SER52ASN	2R3V:A:52:Serine->Asparagine	Benign	0.0403	0
ENST00000392857	ASN78SER	5UJ7:C:78:Asparagine->Serine	Pathogenic	0.7221	0
ENST00000392857	LEU56VAL	5UJ7:C:56:Leucine->Valine	Benign	0.0527	0
ENST00000393040	THR59ALA	2FIC:B:69:Threonine->Alanine	Benign	0.317	0
ENST00000393041	THR59ALA	2FIC:B:69:Threonine->Alanine	Benign	0.317	0
ENST00000393712	ARG83CYS	2X7B:A:100:Arginine->Cysteine	Benign	0.2254	1
ENST00000394412	ASP52ASN	2XT3:A:49:Aspartate->Asparagine	Benign	0.0523	0
ENST00000394412	ASP52ASN	4A14:A:49:Aspartate->Asparagine	Benign	0.0522	0
ENST00000395619	ARG202HIS	1N2K:A:200:Arginine->Histidine	Pathogenic	0.629	0
ENST00000395619	ARG202HIS	1N2L:A:200:Arginine->Histidine	Benign	0.3707	0
ENST00000395619	ARG202HIS	1P49:A:263:Arginine->Histidine	Benign	0.4867	0
ENST00000395619	CYS302TYR	1AUK:A:300:Cysteine->Tyrosine	Pathogenic	1	1
ENST00000395621	ARG202HIS	1N2K:A:200:Arginine->Histidine	Pathogenic	0.629	0
ENST00000395621	ARG202HIS	1N2L:A:200:Arginine->Histidine	Benign	0.3707	0
ENST00000395621	ARG202HIS	1P49:A:263:Arginine->Histidine	Benign	0.4867	0
ENST00000395621	CYS302TYR	1AUK:A:300:Cysteine->Tyrosine	Pathogenic	1	1
ENST00000396324	ARG716CYS	1MMD:A:686:Arginine->Cysteine	Pathogenic	0.8485	1
ENST00000396398	GLU325LYS	1R47:B:338:Glutamate->Lysine	Pathogenic	0.7829	1
ENST00000396398	SER160CYS	1KTB:A:144:Serine->Cysteine	Pathogenic	0.864	1
ENST00000396576	GLY116ARG	1T3L:A:117:Glycine->Arginine	Pathogenic	0.8132	1
ENST00000396576	GLY116ARG	1T3S:A:117:Glycine->Arginine	Pathogenic	0.8159	1
ENST00000397163	ARG448CYS	1DF0:A:375:Arginine->Cysteine	Pathogenic	0.6078	1
ENST00000397163	ARG490TRP	1DF0:A:417:Arginine->Tryptophan	Benign	0.4846	1
ENST00000402937	GLU325LYS	1R47:B:338:Glutamate->Lysine	Pathogenic	0.7829	1
ENST00000402937	SER160CYS	1KTB:A:144:Serine->Cysteine	Pathogenic	0.864	1
ENST00000403363	GLU325LYS	1R47:B:338:Glutamate->Lysine	Pathogenic	0.7829	1
ENST00000403363	SER160CYS	1KTB:A:144:Serine->Cysteine	Pathogenic	0.864	1
ENST00000406938	TYR72HIS	2IG7:B:72:Tyrosine->Histidine	Benign	0.0445	0
ENST00000406938	TYR72HIS	3LQ3:A:72:Tyrosine->Histidine	Benign	0.0503	0
ENST00000407721	GLY303ARG	4QUV:A:264:Glycine->Arginine	Pathogenic	0.9537	1
ENST00000409400	THR59ALA	2FIC:B:69:Threonine->Alanine	Benign	0.317	0
ENST00000409602	ARG846GLN	3U8X:A:183:Arginine->Glutamine	Pathogenic	0.6543	1
ENST00000409619	ARG1824GLN	5MV9:A:1873:Arginine->Glutamine	Pathogenic	0.6667	1
ENST00000409709	ARG1873GLN	5MV9:A:1873:Arginine->Glutamine	Pathogenic	0.6667	1
ENST00000411593	ARG107CYS	3GQT:C:91:Arginine->Cysteine	Pathogenic	0.8947	1
ENST00000429644	TYR329SER	4BZY:B:329:Tyrosine->Serine	Pathogenic	0.917	1
ENST00000429644	TYR329SER	5CLW:B:329:Tyrosine->Serine	Pathogenic	0.8199	1
ENST00000440599	CYS30TYR	5KUK:A:52:Cysteine->Tyrosine	Pathogenic	0.994	1
ENST00000451531	ARG883GLN	3U8X:A:183:Arginine->Glutamine	Pathogenic	0.6543	1
ENST00000453344	ARG116HIS	1N2K:A:200:Arginine->Histidine	Pathogenic	0.629	0
ENST00000453344	ARG116HIS	1N2L:A:200:Arginine->Histidine	Benign	0.3707	0
ENST00000453344	ARG116HIS	1P49:A:263:Arginine->Histidine	Benign	0.4867	0
ENST00000453344	CYS216TYR	1AUK:A:300:Cysteine->Tyrosine	Pathogenic	1	1
ENST00000458637	ARG1835GLN	5MV9:A:1873:Arginine->Glutamine	Pathogenic	0.6667	1
ENST00000464845	ARG83CYS	2X7B:A:100:Arginine->Cysteine	Benign	0.2254	1
ENST00000489715	TYR288SER	4BZY:B:329:Tyrosine->Serine	Pathogenic	0.917	1
ENST00000489715	TYR288SER	5CLW:B:329:Tyrosine->Serine	Pathogenic	0.8199	1
ENST00000525291	PRO42LEU	3ABV:D:58:Proline->Leucine	Pathogenic	0.523	1
ENST00000525291	PRO42LEU	4YSZ:D:74:Proline->Leucine	Pathogenic	0.524	1
ENST00000528182	PRO81LEU	3ABV:D:58:Proline->Leucine	Pathogenic	0.523	1
ENST00000535144	ARG298CYS	5KIJ:A:334:Arginine->Cysteine	Pathogenic	0.9605	1
ENST00000535373	ASN78SER	5UJ7:C:78:Asparagine->Serine	Pathogenic	0.7221	0
ENST00000535373	LEU56VAL	5UJ7:C:56:Leucine->Valine	Benign	0.0527	0
ENST00000539575	SER52ASN	2R3V:A:52:Serine->Asparagine	Benign	0.0403	0
ENST00000540442	ASN4SER	5UJ7:C:78:Asparagine->Serine	Pathogenic	0.7221	0
ENST00000549489	GLY318ARG	3WEM:A:263:Glycine->Arginine	Pathogenic	0.8897	1
ENST00000553106	ARG158GLN	6N1K:C:158:Arginine->Glutamine	Benign	0.4874	1
ENST00000553106	TYR414CYS	4ANP:A:414:Tyrosine->Cysteine	Pathogenic	0.9277	1
ENST00000559488	LEU59PRO	2VDL:B:33:Leucine->Proline	Benign	0.0603	0
ENST00000559488	LEU59PRO	3ZE1:D:33:Leucine->Proline	Benign	0.0543	0
ENST00000559488	LEU59PRO	5HDB:D:33:Leucine->Proline	Benign	0.0559	0
ENST00000560509	ARG643HIS	4O3M:A:643:Arginine->Histidine	Benign	0.0374	0
ENST00000566983	CYS214SER	2AMY:A:241:Cysteine->Serine	Pathogenic	0.9982	1
ENST00000566983	VAL204MET	2AMY:A:231:Valine->Methionine	Benign	0.2753	1
ENST00000566983	VAL204MET	2FUC:A:240:Valine->Methionine	Benign	0.4843	1
ENST00000569958	CYS150SER	2AMY:A:241:Cysteine->Serine	Pathogenic	0.9982	1
ENST00000569958	VAL140MET	2AMY:A:231:Valine->Methionine	Benign	0.2753	1
ENST00000571680	LEU59PRO	2VDL:B:33:Leucine->Proline	Benign	0.0603	0
ENST00000571680	LEU59PRO	3ZE1:D:33:Leucine->Proline	Benign	0.0543	0
ENST00000571680	LEU59PRO	5HDB:D:33:Leucine->Proline	Benign	0.0559	0
ENST00000573283	ARG183GLN	3U8X:A:183:Arginine->Glutamine	Pathogenic	0.6543	1
ENST00000575087	ARG183GLN	3U8X:A:183:Arginine->Glutamine	Pathogenic	0.6543	1
ENST00000575842	ARG183GLN	3U8X:A:183:Arginine->Glutamine	Pathogenic	0.6543	1
ENST00000578689	GLU147LYS	5ER7:A:147:Glutamate->Lysine	Pathogenic	0.9817	1
ENST00000612134	GLY117ARG	1T3L:A:117:Glycine->Arginine	Pathogenic	0.8132	1
ENST00000612134	GLY117ARG	1T3S:A:117:Glycine->Arginine	Pathogenic	0.8159	1
ENST00000615544	ARG183GLN	3U8X:A:183:Arginine->Glutamine	Pathogenic	0.6543	1
ENST00000617363	GLY116ARG	1T3L:A:117:Glycine->Arginine	Pathogenic	0.8132	1
ENST00000617363	GLY116ARG	1T3S:A:117:Glycine->Arginine	Pathogenic	0.8159	1
ENST00000625889	SER52ASN	2R3V:A:52:Serine->Asparagine	Benign	0.0403	0
ENST00000644774	ARG183GLN	3U8X:A:183:Arginine->Glutamine	Pathogenic	0.6543	1
ENST00000645189	GLU147LYS	5ER7:A:147:Glutamate->Lysine	Pathogenic	0.9817	1
ENST00000645287	GLY143ARG	1T3L:A:117:Glycine->Arginine	Pathogenic	0.8132	1
ENST00000645287	GLY143ARG	1T3S:A:117:Glycine->Arginine	Pathogenic	0.8159	1
ENST00000646835	GLU146LYS	5ER7:A:147:Glutamate->Lysine	Pathogenic	0.9817	1
ENST00000647424	GLU146LYS	5ER7:A:147:Glutamate->Lysine	Pathogenic	0.9817	1
ENST00000649178	GLU379LYS	1R47:B:338:Glutamate->Lysine	Pathogenic	0.7829	1

## Sheet: AD set
ENST ID	variant	PDB mapped	DeepRank-Mut pred	Score	True label
ENST00000155840	ARG231CYS	2R9R:B:287:Arginine->Cysteine	Benign	0.3086	1
ENST00000155840	ARG231CYS	4JTD:B:287:Arginine->Cysteine	Benign	0.2659	1
ENST00000160382	ARG386CYS	3M1F:A:335:Arginine->Cysteine	Pathogenic	0.8079	1
ENST00000188312	PRO278LEU	1J6Z:A:258:Proline->Leucine	Pathogenic	0.9476	1
ENST00000211998	LEU432VAL	1ST6:A:432:Leucine->Valine	Benign	0.1337	0
ENST00000211998	PRO877LEU	1ST6:A:877:Proline->Leucine	Benign	0.3607	1
ENST00000211998	PRO877LEU	1TR2:B:877:Proline->Leucine	Benign	0.4034	1
ENST00000216181	ARG702CYS	1MMD:A:686:Arginine->Cysteine	Pathogenic	0.6708	1
ENST00000216181	ARG702CYS	4PJK:A:686:Arginine->Cysteine	Pathogenic	0.6521	1
ENST00000216181	ASN93LYS	1BR2:A:96:Asparagine->Lysine	Pathogenic	0.7888	1
ENST00000216181	ASN93LYS	1D1C:A:98:Asparagine->Lysine	Pathogenic	0.8007	1
ENST00000216181	ASN93LYS	1S5G:A:95:Asparagine->Lysine	Pathogenic	0.7785	1
ENST00000216181	PRO836LEU	2FXM:A:838:Proline->Leucine	Pathogenic	0.5321	1
ENST00000216181	PRO836LEU	2OTG:A:835:Proline->Leucine	Pathogenic	0.5244	1
ENST00000216181	SER96LEU	1SR6:A:98:Serine->Leucine	Pathogenic	0.7549	1
ENST00000216181	SER96LEU	2EC6:A:98:Serine->Leucine	Pathogenic	0.7622	1
ENST00000216181	SER96LEU	3I5F:A:98:Serine->Leucine	Pathogenic	0.6242	1
ENST00000216373	ARG550GLY	3KSY:A:552:Arginine->Glycine	Pathogenic	0.8747	1
ENST00000216373	MET267ARG	1XD4:A:269:Methionine->Arginine	Pathogenic	0.8485	1
ENST00000216373	MET267LYS	1XD4:A:269:Methionine->Lysine	Pathogenic	0.8536	1
ENST00000216373	MET267LYS	3KSY:A:269:Methionine->Lysine	Pathogenic	0.6798	1
ENST00000216373	MET267THR	1XD4:A:269:Methionine->Threonine	Pathogenic	0.8584	1
ENST00000216373	MET267THR	1XDV:B:269:Methionine->Threonine	Pathogenic	0.9746	1
ENST00000216373	SER546ARG	1XD4:A:548:Serine->Arginine	Pathogenic	0.5192	1
ENST00000216373	SER546ARG	1XDV:B:548:Serine->Arginine	Benign	0.1013	1
ENST00000216373	SER546ARG	3KSY:A:548:Serine->Arginine	Pathogenic	0.8394	1
ENST00000217182	ASP91ASN	2BVN:A:80:Aspartate->Asparagine	Pathogenic	0.8619	1
ENST00000217244	LYS198ARG	6GIH:A:198:Lysine->Arginine	Pathogenic	0.8135	1
ENST00000217244	PRO231ARG	3JY0:A:241:Proline->Arginine	Pathogenic	0.8933	1
ENST00000217244	PRO231ARG	5CVG:A:231:Proline->Arginine	Pathogenic	0.8328	1
ENST00000218516	ASP313TYR	3HG4:B:313:Aspartate->Tyrosine	Pathogenic	0.5019	0
ENST00000218548	GLU849LYS	3WGU:A:821:Glutamate->Lysine	Pathogenic	0.8181	1
ENST00000218548	GLU849LYS	4RES:A:821:Glutamate->Lysine	Pathogenic	0.7194	1
ENST00000222254	GLY373ARG	2IUG:A:55:Glycine->Arginine	Benign	0.4614	1
ENST00000222254	GLY373ARG	3EAZ:A:124:Glycine->Arginine	Benign	0.1688	1
ENST00000222254	GLY373ARG	4L23:B:376:Glycine->Arginine	Pathogenic	0.8979	1
ENST00000222329	GLY53ARG	5YBD:X:337:Glycine->Arginine	Pathogenic	0.7448	1
ENST00000224784	ARG185GLN	2FXU:A:183:Arginine->Glutamine	Benign	0.4953	1
ENST00000224784	ARG185GLN	3U8X:A:183:Arginine->Glutamine	Pathogenic	0.7333	1
ENST00000224784	ARG212GLN	3MN9:A:210:Arginine->Glutamine	Benign	0.3232	1
ENST00000230671	ARG37TRP	4M48:A:27:Arginine->Tryptophan	Pathogenic	0.7509	1
ENST00000230671	ARG37TRP	4XP9:C:27:Arginine->Tryptophan	Pathogenic	0.7361	1
ENST00000230671	ARG37TRP	4XPG:A:27:Arginine->Tryptophan	Pathogenic	0.7451	1
ENST00000231790	ARG265CYS	4P7A:A:265:Arginine->Cysteine	Pathogenic	0.8526	1
ENST00000231790	ARG265PRO	4P7A:A:265:Arginine->Proline	Pathogenic	0.8307	1
ENST00000231790	ARG325GLN	4P7A:A:325:Arginine->Glutamine	Benign	0.1718	0
ENST00000231790	GLU102ASP	4P7A:A:102:Glutamate->Aspartate	Pathogenic	0.6566	1
ENST00000231790	GLU268GLY	4P7A:A:268:Glutamate->Glycine	Benign	0.4776	0
ENST00000231790	GLY147GLU	4P7A:A:147:Glycine->Glutamate	Pathogenic	0.8858	1
ENST00000231790	GLY67ARG	4P7A:A:67:Glycine->Arginine	Pathogenic	0.8775	1
ENST00000231790	HIS329PRO	4P7A:A:329:Histidine->Proline	Pathogenic	0.5392	1
ENST00000231790	ILE219VAL	4P7A:A:219:Isoleucine->Valine	Benign	0.1312	0
ENST00000231790	MET35ARG	4P7A:A:35:Methionine->Arginine	Benign	0.3334	1
ENST00000231790	SER247PRO	4P7A:A:247:Serine->Proline	Pathogenic	0.8774	1
ENST00000231790	THR117MET	4P7A:A:117:Threonine->Methionine	Pathogenic	0.8726	1
ENST00000231790	VAL326ALA	4P7A:A:326:Valine->Alanine	Benign	0.4109	0
ENST00000233146	ALA272VAL	2O8C:A:272:Alanine->Valine	Pathogenic	0.8261	0
ENST00000233146	ALA272VAL	2O8D:A:272:Alanine->Valine	Pathogenic	0.8467	0
ENST00000233146	ALA272VAL	3THZ:A:272:Alanine->Valine	Pathogenic	0.6689	0
ENST00000233146	ALA2THR	2O8B:A:2:Alanine->Threonine	Pathogenic	0.5815	0
ENST00000233146	ALA2THR	2O8C:A:2:Alanine->Threonine	Benign	0.3654	0
ENST00000233146	ALA2THR	2O8E:A:2:Alanine->Threonine	Pathogenic	0.5812	0
ENST00000233146	ALA636PRO	2O8C:A:636:Alanine->Proline	Benign	0.2098	1
ENST00000233146	ALA636PRO	2O8D:A:636:Alanine->Proline	Benign	0.1931	1
ENST00000233146	ALA636PRO	2O8E:A:636:Alanine->Proline	Benign	0.326	1
ENST00000233146	ASN596SER	2O8B:A:596:Asparagine->Serine	Pathogenic	0.7558	0
ENST00000233146	ASN596SER	2O8C:A:596:Asparagine->Serine	Pathogenic	0.8418	0
ENST00000233146	ASN596SER	3THX:A:596:Asparagine->Serine	Benign	0.2573	0
ENST00000233146	ASP167HIS	2O8B:A:167:Aspartate->Histidine	Pathogenic	0.8678	0
ENST00000233146	ASP167HIS	2O8F:A:167:Aspartate->Histidine	Pathogenic	0.8575	0
ENST00000233146	ASP167HIS	3THZ:A:167:Aspartate->Histidine	Pathogenic	0.8281	0
ENST00000233146	CYS697ARG	2O8B:A:697:Cysteine->Arginine	Pathogenic	0.9969	1
ENST00000233146	CYS697ARG	2O8C:A:697:Cysteine->Arginine	Pathogenic	0.9974	1
ENST00000233146	CYS697ARG	2O8E:A:697:Cysteine->Arginine	Pathogenic	0.9903	1
ENST00000233146	GLN419LYS	2O8D:A:419:Glutamine->Lysine	Benign	0.2993	0
ENST00000233146	GLN419LYS	2O8F:A:419:Glutamine->Lysine	Benign	0.2344	0
ENST00000233146	GLN419LYS	3THY:A:419:Glutamine->Lysine	Benign	0.205	0
ENST00000233146	GLY162ARG	2O8B:A:162:Glycine->Arginine	Pathogenic	0.8612	1
ENST00000233146	GLY162ARG	2O8C:A:162:Glycine->Arginine	Pathogenic	0.8702	1
ENST00000233146	GLY162ARG	3THZ:A:162:Glycine->Arginine	Pathogenic	0.7079	1
ENST00000233146	HIS46GLN	2O8D:A:46:Histidine->Glutamine	Pathogenic	0.9697	0
ENST00000233146	HIS46GLN	2O8F:A:46:Histidine->Glutamine	Pathogenic	0.9694	0
ENST00000233146	HIS46GLN	3THW:A:46:Histidine->Glutamine	Pathogenic	0.9113	0
ENST00000233146	ILE145MET	2O8C:A:145:Isoleucine->Methionine	Benign	0.4155	0
ENST00000233146	ILE145MET	2O8E:A:145:Isoleucine->Methionine	Benign	0.3363	0
ENST00000233146	ILE145MET	2O8F:A:145:Isoleucine->Methionine	Benign	0.4461	0
ENST00000233146	LEU330PRO	2O8B:A:330:Leucine->Proline	Pathogenic	0.8294	1
ENST00000233146	LEU330PRO	3THX:A:330:Leucine->Proline	Pathogenic	0.8877	1
ENST00000233146	LEU330PRO	3THZ:A:330:Leucine->Proline	Pathogenic	0.7504	1
ENST00000233146	VAL102ILE	2O8C:A:102:Valine->Isoleucine	Benign	0.0242	0
ENST00000233146	VAL102ILE	3THW:A:102:Valine->Isoleucine	Benign	0.0601	0
ENST00000233146	VAL102ILE	3THY:A:102:Valine->Isoleucine	Benign	0.0204	0
ENST00000234420	VAL800LEU	2O8B:B:800:Valine->Leucine	Benign	0.121	0
ENST00000234420	VAL800LEU	2O8C:B:800:Valine->Leucine	Benign	0.1319	0
ENST00000234420	VAL800LEU	2O8F:B:800:Valine->Leucine	Benign	0.1393	0
ENST00000234420	VAL878ALA	2O8B:B:878:Valine->Alanine	Benign	0.2057	0
ENST00000234420	VAL878ALA	2O8C:B:878:Valine->Alanine	Benign	0.2248	0
ENST00000234420	VAL878ALA	2O8D:B:878:Valine->Alanine	Benign	0.2253	0
ENST00000235329	ARG94TRP	5GNT:A:73:Arginine->Tryptophan	Benign	0.4813	1
ENST00000235329	ARG94TRP	5GOM:A:73:Arginine->Tryptophan	Pathogenic	0.5194	1
ENST00000236342	ARG211GLN	1JP3:A:200:Arginine->Glutamine	Pathogenic	0.9197	1
ENST00000236342	ARG211GLN	1X09:A:200:Arginine->Glutamine	Pathogenic	0.7635	1
ENST00000236342	ARG37HIS	2VG0:A:43:Arginine->Histidine	Pathogenic	0.8248	1
ENST00000236342	ARG37HIS	5HC8:A:79:Arginine->Histidine	Pathogenic	0.5791	1
ENST00000236342	THR74PRO	1F75:A:69:Threonine->Proline	Pathogenic	0.8741	0
ENST00000236342	THR74PRO	1UEH:A:66:Threonine->Proline	Pathogenic	0.8816	0
ENST00000236342	THR74PRO	5KH4:A:68:Threonine->Proline	Pathogenic	0.8874	0
ENST00000237014	VAL50MET	3DJS:A:30:Valine->Methionine	Pathogenic	0.8358	1
ENST00000239666	ARG46GLN	1X8S:A:159:Arginine->Glutamine	Pathogenic	0.6114	1
ENST00000243457	ARG218TRP	2QKS:A:166:Arginine->Tryptophan	Pathogenic	0.5944	1
ENST00000243457	ARG218TRP	3SYP:A:230:Arginine->Tryptophan	Pathogenic	0.7482	1
ENST00000251081	THR358ILE	5ERP:A:223:Threonine->Isoleucine	Benign	0.1611	0
ENST00000251081	THR358ILE	5IRY:A:223:Threonine->Isoleucine	Benign	0.1675	0
ENST00000251849	GLY361ALA	3KRJ:A:594:Glycine->Alanine	Pathogenic	0.6753	1
ENST00000251849	HIS105GLN	1C1Y:B:105:Histidine->Glutamine	Benign	0.0298	0
ENST00000254436	GLY47ARG	2CKL:B:83:Glycine->Arginine	Benign	0.4356	0
ENST00000255310	MET154VAL	3V0G:B:274:Methionine->Valine	Pathogenic	0.7113	1
ENST00000256078	ASN116SER	2RGG:A:116:Asparagine->Serine	Pathogenic	0.8348	1
ENST00000256078	ASN116SER	3RS5:A:116:Asparagine->Serine	Pathogenic	0.7913	1
ENST00000256078	ASN116SER	4URX:R:116:Asparagine->Serine	Pathogenic	0.9124	1
ENST00000256078	ASN116SER	6D5H:A:116:Asparagine->Serine	Pathogenic	0.8744	1
ENST00000256078	ASN116SER	6H46:A:116:Asparagine->Serine	Pathogenic	0.8773	1
ENST00000256078	GLN22ARG	1LF0:A:22:Glutamine->Arginine	Pathogenic	0.8151	1
ENST00000256078	GLN22ARG	1NVU:Q:22:Glutamine->Arginine	Pathogenic	0.732	1
ENST00000256078	GLN22ARG	3L8Y:A:22:Glutamine->Arginine	Pathogenic	0.9287	1
ENST00000256078	GLN22ARG	3OIW:A:22:Glutamine->Arginine	Pathogenic	0.8363	1
ENST00000256078	GLN22ARG	4Q21:A:22:Glutamine->Arginine	Pathogenic	0.8903	1
ENST00000256078	GLY12ARG	121P:A:12:Glycine->Arginine	Benign	0.4554	1
ENST00000256078	GLY12ARG	5WDS:A:12:Glycine->Arginine	Benign	0.2026	1
ENST00000256078	GLY12ASP	1ZC4:A:23:Glycine->Aspartate	Benign	0.4473	1
ENST00000256078	GLY12ASP	6GQX:A:12:Glycine->Aspartate	Benign	0.219	1
ENST00000256078	GLY12CYS	5VBE:A:12:Glycine->Cysteine	Benign	0.4383	1
ENST00000256078	GLY12CYS	6E6G:A:12:Glycine->Cysteine	Benign	0.0841	1
ENST00000256078	GLY12SER	1OW3:B:14:Glycine->Serine	Pathogenic	0.9043	1
ENST00000256078	GLY12SER	6GOM:A:12:Glycine->Serine	Pathogenic	0.5842	1
ENST00000256078	GLY13ASP	1JAH:A:13:Glycine->Aspartate	Benign	0.3819	1
ENST00000256078	GLY13CYS	1QRA:A:13:Glycine->Cysteine	Benign	0.1451	1
ENST00000256078	GLY13CYS	5USJ:C:13:Glycine->Cysteine	Pathogenic	0.7693	1
ENST00000256078	ILE36MET	1JAI:A:36:Isoleucine->Methionine	Benign	0.1059	1
ENST00000256078	ILE36MET	4DLT:A:36:Isoleucine->Methionine	Benign	0.1123	1
ENST00000256078	MET72LEU	5UQW:A:72:Methionine->Leucine	Benign	0.1278	1
ENST00000256078	MET72LEU	6D5J:A:72:Methionine->Leucine	Pathogenic	0.9327	1
ENST00000256078	MET72LEU	6E6F:B:72:Methionine->Leucine	Pathogenic	0.8952	1
ENST00000256078	THR58ILE	1LF0:A:58:Threonine->Isoleucine	Pathogenic	0.8555	1
ENST00000256078	THR58ILE	5WDP:A:58:Threonine->Isoleucine	Pathogenic	0.911	1
ENST00000256078	THR58ILE	6BVI:C:58:Threonine->Isoleucine	Pathogenic	0.7828	1
ENST00000256078	VAL14ILE	1GNP:A:14:Valine->Isoleucine	Benign	0.405	1
ENST00000256078	VAL14ILE	5WDO:A:14:Valine->Isoleucine	Benign	0.2478	1
ENST00000256474	ARG107PRO	4BKT:L:107:Arginine->Proline	Pathogenic	0.6456	1
ENST00000256993	ALA216THR	2V6H:A:216:Alanine->Threonine	Benign	0.134	0
ENST00000256993	ALA216THR	3CX2:A:216:Alanine->Threonine	Benign	0.19	0
ENST00000256993	ARG177HIS	2V6H:A:177:Arginine->Histidine	Pathogenic	0.5949	0
ENST00000256993	ARG177HIS	3CX2:A:177:Arginine->Histidine	Pathogenic	0.6571	0
ENST00000256993	ARG177HIS	4EDQ:A:398:Arginine->Histidine	Benign	0.2476	0
ENST00000256993	ARG382TRP	2YXM:A:27:Arginine->Tryptophan	Pathogenic	0.7109	0
ENST00000257430	SER130GLY	1M5I:A:130:Serine->Glycine	Benign	0.097	0
ENST00000258411	GLY165ARG	4F0A:B:121:Glycine->Arginine	Pathogenic	0.5819	0
ENST00000261590	THR335ALA	3Q2W:A:286:Threonine->Alanine	Pathogenic	0.6328	0
ENST00000261590	THR335ALA	5ERD:B:286:Threonine->Alanine	Benign	0.4747	0
ENST00000261590	THR335ALA	5J5J:A:284:Threonine->Alanine	Pathogenic	0.7223	0
ENST00000261590	TYR198CYS	3Q2V:A:148:Tyrosine->Cysteine	Pathogenic	0.8938	0
ENST00000261590	TYR89CYS	3Q2V:A:148:Tyrosine->Cysteine	Pathogenic	0.8938	0
ENST00000261590	VAL158GLY	5EQX:A:107:Valine->Glycine	Pathogenic	0.6591	0
ENST00000261590	VAL158GLY	5J5J:A:107:Valine->Glycine	Benign	0.4512	0
ENST00000261590	VAL392ILE	5IRY:A:341:Valine->Isoleucine	Benign	0.2398	0
ENST00000261590	VAL392ILE	5J5J:A:341:Valine->Isoleucine	Benign	0.0896	0
ENST00000261740	ARG269HIS	6C8F:A:265:Arginine->Histidine	Pathogenic	0.6211	1
ENST00000261740	ARG315TRP	2RFA:A:190:Arginine->Tryptophan	Pathogenic	0.6807	1
ENST00000261740	ARG315TRP	5IWP:A:190:Arginine->Tryptophan	Benign	0.0961	1
ENST00000261769	ALA298THR	3LND:A:142:Alanine->Threonine	Pathogenic	0.567	0
ENST00000261769	ARG224CYS	2OMX:B:70:Arginine->Cysteine	Benign	0.3356	0
ENST00000261769	ARG224CYS	2OMZ:B:70:Arginine->Cysteine	Pathogenic	0.5248	0
ENST00000261769	LYS179GLU	3LNF:A:25:Lysine->Glutamate	Benign	0.3069	1
ENST00000261769	THR560ARG	1L3W:A:405:Threonine->Arginine	Benign	0.2192	1
ENST00000261769	THR560ARG	5ERD:B:415:Threonine->Arginine	Pathogenic	0.6375	1
ENST00000261769	VAL202ILE	3Q2N:A:48:Valine->Isoleucine	Benign	0.192	0
ENST00000262741	GLU384ASP	3S8O:A:87:Glutamate->Aspartate	Benign	0.0997	1
ENST00000262873	ALA400THR	4ZG4:E:329:Alanine->Threonine	Pathogenic	0.837	1
ENST00000262873	ARG288CYS	1DFL:A:242:Arginine->Cysteine	Pathogenic	0.8176	1
ENST00000262873	ARG288CYS	5M05:A:247:Arginine->Cysteine	Benign	0.1724	1
ENST00000262873	ARG720HIS	2X9H:A:654:Arginine->Histidine	Pathogenic	0.9194	1
ENST00000262873	ARG720HIS	3I5H:A:671:Arginine->Histidine	Pathogenic	0.912	1
ENST00000262873	ARG768GLN	5M05:A:731:Arginine->Glutamine	Benign	0.4089	1
ENST00000262873	GLY97ARG	1DFL:A:53:Glycine->Arginine	Benign	0.3402	0
ENST00000262873	GLY97ARG	1KK7:A:53:Glycine->Arginine	Benign	0.4019	0
ENST00000262948	ARG112LEU	3DV3:A:108:Arginine->Leucine	Pathogenic	0.7672	1
ENST00000262948	ARG112LEU	3SLS:A:108:Arginine->Leucine	Pathogenic	0.8356	1
ENST00000262948	TYR134CYS	5EYM:A:130:Tyrosine->Cysteine	Pathogenic	0.8621	1
ENST00000262948	TYR134HIS	3EQG:A:130:Tyrosine->Histidine	Pathogenic	0.9	1
ENST00000262948	TYR134HIS	3ZLS:A:130:Tyrosine->Histidine	Benign	0.3864	1
ENST00000262948	TYR134HIS	4AN2:A:130:Tyrosine->Histidine	Pathogenic	0.9053	1
ENST00000263431	GLN127ARG	1XA6:A:239:Glutamine->Arginine	Pathogenic	0.6708	1
ENST00000263431	GLN127ARG	5UE8:A:593:Glutamine->Arginine	Pathogenic	0.6278	1
ENST00000263431	GLN127ARG	5UE8:B:593:Glutamine->Arginine	Pathogenic	0.8031	1
ENST00000263967	GLU542LYS	2WXK:A:522:Glutamate->Lysine	Benign	0.2008	1
ENST00000263967	GLU542LYS	2WXM:A:522:Glutamate->Lysine	Benign	0.2716	1
ENST00000263967	GLU542LYS	5T28:A:522:Glutamate->Lysine	Benign	0.2174	1
ENST00000263967	GLY914ARG	3NZS:A:945:Glycine->Arginine	Pathogenic	0.8038	1
ENST00000263967	GLY914ARG	3PS6:A:945:Glycine->Arginine	Pathogenic	0.7412	1
ENST00000263967	GLY914ARG	4ANV:A:945:Glycine->Arginine	Pathogenic	0.7704	1
ENST00000263967	VAL344MET	2WXG:A:333:Valine->Methionine	Benign	0.0825	1
ENST00000263967	VAL344MET	4L1B:A:344:Valine->Methionine	Benign	0.4671	1
ENST00000263967	VAL344MET	5SXF:A:344:Valine->Methionine	Pathogenic	0.6135	1
ENST00000264033	GLN367PRO	4A49:A:367:Glutamine->Proline	Benign	0.2424	1
ENST00000264376	TYR63CYS	1I5I:A:62:Tyrosine->Cysteine	Pathogenic	0.9419	0
ENST00000264463	ALA196THR	3LND:A:142:Alanine->Threonine	Pathogenic	0.567	0
ENST00000264657	ARG382TRP	3CWG:B:1382:Arginine->Tryptophan	Pathogenic	0.7804	1
ENST00000264657	ARG382TRP	5D39:A:322:Arginine->Tryptophan	Pathogenic	0.6751	1
ENST00000264731	ARG343GLN	4A63:A:293:Arginine->Glutamine	Pathogenic	0.9209	1
ENST00000264731	ARG343TRP	4XR8:C:273:Arginine->Tryptophan	Pathogenic	0.5638	1
ENST00000264731	GLU248LYS	2J21:A:180:Glutamate->Lysine	Benign	0.4508	1
ENST00000265277	MET173ILE	5HZ1:B:218:Methionine->Isoleucine	Benign	0.2833	1
ENST00000265849	SER46ILE	1H7S:A:46:Serine->Isoleucine	Pathogenic	0.7172	1
ENST00000268919	PRO493LEU	4AP0:A:310:Proline->Leucine	Pathogenic	0.8912	1
ENST00000269305	ARG181HIS	5O1H:A:181:Arginine->Histidine	Benign	0.2409	1
ENST00000269305	ASN235SER	2PCX:A:235:Asparagine->Serine	Pathogenic	0.6904	0
ENST00000269305	ASN235SER	4HJE:A:235:Asparagine->Serine	Pathogenic	0.6843	0
ENST00000269305	GLU180LYS	2J21:A:180:Glutamate->Lysine	Benign	0.4508	1
ENST00000269305	ILE195THR	3D07:A:195:Isoleucine->Threonine	Pathogenic	0.8233	1
ENST00000269881	ARG278CYS	1JHN:A:401:Arginine->Cysteine	Pathogenic	0.8014	0
ENST00000272233	GLY14SER	1OW3:B:14:Glycine->Serine	Pathogenic	0.9043	1
ENST00000272371	ALA53VAL	3L9B:A:53:Alanine->Valine	Benign	0.167	0
ENST00000272371	ARG82CYS	3L9B:A:82:Arginine->Cysteine	Benign	0.0628	0
ENST00000272519	GLY23ARG	121P:A:12:Glycine->Arginine	Benign	0.4554	1
ENST00000272519	GLY23ARG	5WDS:A:12:Glycine->Arginine	Benign	0.2026	1
ENST00000278947	ARG84HIS	5FEB:A:84:Arginine->Histidine	Benign	0.0597	0
ENST00000280904	THR358ILE	5ERP:A:223:Threonine->Isoleucine	Benign	0.1611	0
ENST00000280904	THR358ILE	5IRY:A:223:Threonine->Isoleucine	Benign	0.1675	0
ENST00000283936	ARG207TRP	3SYP:A:230:Arginine->Tryptophan	Pathogenic	0.7482	1
ENST00000286452	ARG115GLN	5LT1:B:203:Arginine->Glutamine	Pathogenic	0.8398	1
ENST00000286452	ARG115GLN	5LT2:A:203:Arginine->Glutamine	Pathogenic	0.8097	1
ENST00000286452	PRO189LEU	4AP0:A:310:Proline->Leucine	Pathogenic	0.8912	1
ENST00000287766	ALA357VAL	4XNU:A:382:Alanine->Valine	Pathogenic	0.5495	1
ENST00000287766	ALA357VAL	4XPG:A:382:Alanine->Valine	Pathogenic	0.7976	1
ENST00000287766	ALA357VAL	4XPH:A:382:Alanine->Valine	Pathogenic	0.8378	1
ENST00000287766	ARG44GLN	4XP1:A:27:Arginine->Glutamine	Benign	0.4568	1
ENST00000287766	ARG44GLN	4XP9:C:27:Arginine->Glutamine	Benign	0.4562	1
ENST00000287766	ARG44GLN	4XPF:A:27:Arginine->Glutamine	Pathogenic	0.5249	1
ENST00000287766	ARG44TRP	4M48:A:27:Arginine->Tryptophan	Pathogenic	0.7509	1
ENST00000287766	ARG44TRP	4XP9:C:27:Arginine->Tryptophan	Pathogenic	0.7361	1
ENST00000287766	ARG44TRP	4XPG:A:27:Arginine->Tryptophan	Pathogenic	0.7451	1
ENST00000287766	GLY297ARG	4M48:A:322:Glycine->Arginine	Pathogenic	0.8549	1
ENST00000287766	GLY297ARG	4XNU:A:322:Glycine->Arginine	Pathogenic	0.8424	1
ENST00000287766	GLY297ARG	4XPB:A:322:Glycine->Arginine	Pathogenic	0.8791	1
ENST00000287766	SER56PRO	4XP9:C:39:Serine->Proline	Pathogenic	0.8798	1
ENST00000287766	SER56PRO	4XPB:A:39:Serine->Proline	Pathogenic	0.842	1
ENST00000287766	SER56PRO	4XPG:A:39:Serine->Proline	Pathogenic	0.8544	1
ENST00000289104	THR68ILE	1LF0:A:58:Threonine->Isoleucine	Pathogenic	0.8555	1
ENST00000289104	THR68ILE	6BVI:C:58:Threonine->Isoleucine	Pathogenic	0.7828	1
ENST00000289228	GLY344SER	2P9I:B:358:Glycine->Serine	Pathogenic	0.8179	1
ENST00000290378	ARG185TRP	1SQK:A:183:Arginine->Tryptophan	Pathogenic	0.8332	1
ENST00000290378	ARG185TRP	3DAW:A:183:Arginine->Tryptophan	Pathogenic	0.8634	1
ENST00000290378	ARG185TRP	4JHD:B:183:Arginine->Tryptophan	Pathogenic	0.7991	1
ENST00000290378	ARG337CYS	3M1F:A:335:Arginine->Cysteine	Pathogenic	0.8079	1
ENST00000290378	ASN94SER	4RWT:A:92:Asparagine->Serine	Benign	0.4365	1
ENST00000292327	ALA57ASP	1S5G:Y:23:Alanine->Aspartate	Pathogenic	0.892	1
ENST00000295731	VAL118MET	3M1N:B:113:Valine->Methionine	Pathogenic	0.8666	1
ENST00000295731	VAL118MET	3N1R:A:114:Valine->Methionine	Pathogenic	0.7688	1
ENST00000296271	ASP190TYR	3C9L:A:190:Aspartate->Tyrosine	Pathogenic	0.9405	1
ENST00000296271	ASP190TYR	4A4M:A:189:Aspartate->Tyrosine	Benign	0.3171	1
ENST00000296271	ASP190TYR	5WKT:A:190:Aspartate->Tyrosine	Pathogenic	0.9022	1
ENST00000296271	PRO171GLN	1U19:A:170:Proline->Glutamine	Pathogenic	0.752	1
ENST00000296271	PRO171GLN	3DQB:A:171:Proline->Glutamine	Pathogenic	0.9295	1
ENST00000296271	PRO171GLN	3PXO:A:171:Proline->Glutamine	Pathogenic	0.9454	1
ENST00000297261	CYS102ARG	3MXW:A:102:Cysteine->Arginine	Pathogenic	0.9865	1
ENST00000299698	ARG802HIS	4ACQ:C:804:Arginine->Histidine	Pathogenic	0.7567	0
ENST00000299698	SER829LEU	4ACQ:C:831:Serine->Leucine	Pathogenic	0.7407	0
ENST00000300036	ARG669CYS	5T45:A:675:Arginine->Cysteine	Pathogenic	0.7438	1
ENST00000302102	ARG756HIS	3N23:A:759:Arginine->Histidine	Pathogenic	0.7326	1
ENST00000302102	ARG756HIS	5AVZ:A:766:Arginine->Histidine	Pathogenic	0.8289	1
ENST00000302102	ARG756HIS	5AW5:A:766:Arginine->Histidine	Pathogenic	0.8259	1
ENST00000302102	ASP923ASN	5AVT:A:933:Aspartate->Asparagine	Benign	0.4538	1
ENST00000302102	ASP923ASN	5AW1:A:933:Aspartate->Asparagine	Benign	0.4574	1
ENST00000302102	ASP923ASN	5AW8:A:933:Aspartate->Asparagine	Benign	0.4472	1
ENST00000302102	GLU818LYS	3WGU:A:821:Glutamate->Lysine	Pathogenic	0.8181	1
ENST00000302102	GLU818LYS	4RES:A:821:Glutamate->Lysine	Pathogenic	0.7194	1
ENST00000302102	GLY947ARG	5AVZ:A:957:Glycine->Arginine	Pathogenic	0.919	1
ENST00000302102	GLY947ARG	5AW2:A:957:Glycine->Arginine	Pathogenic	0.8999	1
ENST00000302640	ARG269TRP	5XA1:A:269:Arginine->Tryptophan	Benign	0.4479	1
ENST00000307102	ARG108LEU	3DV3:A:108:Arginine->Leucine	Pathogenic	0.7672	1
ENST00000307102	ARG108LEU	3SLS:A:108:Arginine->Leucine	Pathogenic	0.8356	1
ENST00000307102	ASP67ASN	2Y4I:C:67:Aspartate->Asparagine	Pathogenic	0.8114	1
ENST00000307102	ASP67ASN	3ORN:A:67:Aspartate->Asparagine	Pathogenic	0.7946	1
ENST00000307102	ASP67ASN	5BX0:A:67:Aspartate->Asparagine	Pathogenic	0.6454	1
ENST00000307102	TYR130CYS	5EYM:A:130:Tyrosine->Cysteine	Pathogenic	0.8621	1
ENST00000307102	TYR130HIS	3EQG:A:130:Tyrosine->Histidine	Pathogenic	0.9	1
ENST00000307102	TYR130HIS	3ZLS:A:130:Tyrosine->Histidine	Benign	0.3864	1
ENST00000307102	TYR130HIS	4AN2:A:130:Tyrosine->Histidine	Pathogenic	0.9053	1
ENST00000308731	THR354ILE	3T04:A:213:Threonine->Isoleucine	Pathogenic	0.7726	1
ENST00000308731	THR354ILE	4DGP:A:73:Threonine->Isoleucine	Pathogenic	0.9103	1
ENST00000310706	ARG142HIS	3IFQ:A:142:Arginine->Histidine	Pathogenic	0.5932	0
ENST00000311189	GLY12ASP	4US0:R:12:Glycine->Aspartate	Pathogenic	0.7504	1
ENST00000311189	GLY12ASP	6GQX:A:12:Glycine->Aspartate	Benign	0.219	1
ENST00000311189	GLY12CYS	5VBE:A:12:Glycine->Cysteine	Benign	0.4383	1
ENST00000311189	GLY12CYS	6E6G:A:12:Glycine->Cysteine	Benign	0.0841	1
ENST00000311189	GLY12SER	1OW3:B:14:Glycine->Serine	Pathogenic	0.9043	1
ENST00000311189	GLY12SER	6GOM:A:12:Glycine->Serine	Pathogenic	0.5842	1
ENST00000311189	GLY13ASP	1JAH:A:13:Glycine->Aspartate	Benign	0.3819	1
ENST00000311189	GLY13ASP	6D5W:Q:13:Glycine->Aspartate	Pathogenic	0.6354	1
ENST00000311189	GLY13CYS	1QRA:A:13:Glycine->Cysteine	Benign	0.1451	1
ENST00000311189	GLY13CYS	5USJ:C:13:Glycine->Cysteine	Pathogenic	0.7693	1
ENST00000311189	THR58ILE	1LF0:A:58:Threonine->Isoleucine	Pathogenic	0.8555	1
ENST00000311189	THR58ILE	6BVI:C:58:Threonine->Isoleucine	Pathogenic	0.7828	1
ENST00000311936	ASN116SER	2RGG:A:116:Asparagine->Serine	Pathogenic	0.8348	1
ENST00000311936	ASN116SER	3RS5:A:116:Asparagine->Serine	Pathogenic	0.7913	1
ENST00000311936	ASN116SER	4URX:R:116:Asparagine->Serine	Pathogenic	0.9124	1
ENST00000311936	ASN116SER	6D5H:A:116:Asparagine->Serine	Pathogenic	0.8744	1
ENST00000311936	ASN116SER	6H46:A:116:Asparagine->Serine	Pathogenic	0.8773	1
ENST00000311936	GLN22ARG	1LF0:A:22:Glutamine->Arginine	Pathogenic	0.8151	1
ENST00000311936	GLN22ARG	1NVU:Q:22:Glutamine->Arginine	Pathogenic	0.732	1
ENST00000311936	GLN22ARG	3L8Y:A:22:Glutamine->Arginine	Pathogenic	0.9287	1
ENST00000311936	GLN22ARG	3OIW:A:22:Glutamine->Arginine	Pathogenic	0.8363	1
ENST00000311936	GLN22ARG	4Q21:A:22:Glutamine->Arginine	Pathogenic	0.8903	1
ENST00000311936	GLY12ASP	1ZC4:A:23:Glycine->Aspartate	Benign	0.4473	1
ENST00000311936	GLY12ASP	3K9N:A:12:Glycine->Aspartate	Benign	0.4995	1
ENST00000311936	GLY12SER	1OW3:B:14:Glycine->Serine	Pathogenic	0.9043	1
ENST00000311936	GLY12SER	6GOM:A:12:Glycine->Serine	Pathogenic	0.5842	1
ENST00000311936	GLY13ASP	1JAH:A:13:Glycine->Aspartate	Benign	0.3819	1
ENST00000311936	GLY13ASP	1XCM:A:13:Glycine->Aspartate	Benign	0.3468	1
ENST00000311936	GLY13CYS	1QRA:A:13:Glycine->Cysteine	Benign	0.1451	1
ENST00000311936	ILE36MET	1JAI:A:36:Isoleucine->Methionine	Benign	0.1059	1
ENST00000311936	ILE36MET	4DLT:A:36:Isoleucine->Methionine	Benign	0.1123	1
ENST00000311936	ILE36MET	6MQG:A:36:Isoleucine->Methionine	Benign	0.3044	1
ENST00000311936	MET72LEU	1PLK:A:72:Methionine->Leucine	Pathogenic	0.6726	1
ENST00000311936	MET72LEU	5UQW:A:72:Methionine->Leucine	Benign	0.1278	1
ENST00000311936	VAL14ILE	1GNP:A:14:Valine->Isoleucine	Benign	0.405	1
ENST00000311936	VAL14ILE	1XCM:A:14:Valine->Isoleucine	Benign	0.265	1
ENST00000311936	VAL14ILE	3KKO:A:24:Valine->Isoleucine	Pathogenic	0.5316	1
ENST00000311936	VAL14ILE	5WDO:A:14:Valine->Isoleucine	Benign	0.2478	1
ENST00000316292	ASP91ASN	2BVN:A:80:Aspartate->Asparagine	Pathogenic	0.8619	1
ENST00000316361	ARG294HIS	3LUT:B:294:Arginine->Histidine	Benign	0.3103	1
ENST00000316361	HIS310ARG	2R9R:B:306:Histidine->Arginine	Pathogenic	0.647	1
ENST00000318560	THR194ILE	3T04:A:213:Threonine->Isoleucine	Pathogenic	0.7726	1
ENST00000320389	SER274LEU	1I6I:A:274:Serine->Leucine	Pathogenic	0.808	1
ENST00000320472	ARG343GLN	4A63:A:293:Arginine->Glutamine	Pathogenic	0.9209	1
ENST00000320472	ARG343TRP	4XR8:C:273:Arginine->Tryptophan	Pathogenic	0.5638	1
ENST00000320574	ASP287GLU	4M8O:A:302:Aspartate->Glutamate	Pathogenic	0.6422	0
ENST00000320574	ASP287GLU	4PTF:A:302:Aspartate->Glutamate	Pathogenic	0.6564	0
ENST00000320574	LEU424VAL	6FWK:A:439:Leucine->Valine	Pathogenic	0.7743	1
ENST00000320574	LEU424VAL	6I8A:A:439:Leucine->Valine	Pathogenic	0.7088	1
ENST00000320694	MET26ILE	2IUG:A:5:Methionine->Isoleucine	Benign	0.1164	0
ENST00000320694	MET26ILE	4WAF:B:326:Methionine->Isoleucine	Benign	0.1197	0
ENST00000322088	ARG182TRP	3FGA:A:182:Arginine->Tryptophan	Pathogenic	0.9164	1
ENST00000329125	PRO69LEU	3PMH:G:53:Proline->Leucine	Benign	0.2661	0
ENST00000329125	PRO69LEU	4C2A:B:53:Proline->Leucine	Benign	0.295	0
ENST00000330287	ARG93GLN	1CZS:A:37:Arginine->Glutamine	Pathogenic	0.6289	1
ENST00000330287	ARG93GLN	1CZT:A:37:Arginine->Glutamine	Pathogenic	0.7457	1
ENST00000330287	ARG93GLN	1CZV:A:37:Arginine->Glutamine	Pathogenic	0.706	1
ENST00000331789	ALA174VAL	1DEJ:A:174:Alanine->Valine	Pathogenic	0.661	1
ENST00000331789	ALA174VAL	1HLU:A:174:Alanine->Valine	Pathogenic	0.6893	1
ENST00000331789	ALA174VAL	2FF3:B:174:Alanine->Valine	Benign	0.4811	1
ENST00000331789	ARG183TRP	1SQK:A:183:Arginine->Tryptophan	Pathogenic	0.8332	1
ENST00000331789	ARG183TRP	3DAW:A:183:Arginine->Tryptophan	Pathogenic	0.8634	1
ENST00000331789	ARG183TRP	4JHD:B:183:Arginine->Tryptophan	Pathogenic	0.7991	1
ENST00000331789	ARG335CYS	3M1F:A:335:Arginine->Cysteine	Pathogenic	0.8079	1
ENST00000331789	GLU195LYS	1NMD:A:195:Glutamate->Lysine	Benign	0.2576	1
ENST00000331789	GLU195LYS	3BUZ:B:195:Glutamate->Lysine	Benign	0.1895	1
ENST00000331789	GLU195LYS	3W3D:A:194:Glutamate->Lysine	Benign	0.2489	1
ENST00000331789	GLY343SER	2P9I:B:358:Glycine->Serine	Pathogenic	0.8179	1
ENST00000331789	PRO258LEU	1J6Z:A:258:Proline->Leucine	Pathogenic	0.9476	1
ENST00000331925	ARG183GLN	2FXU:A:183:Arginine->Glutamine	Benign	0.4953	1
ENST00000331925	ARG183GLN	3U8X:A:183:Arginine->Glutamine	Pathogenic	0.7333	1
ENST00000331925	ARG183TRP	1SQK:A:183:Arginine->Tryptophan	Pathogenic	0.8332	1
ENST00000331925	ARG183TRP	3DAW:A:183:Arginine->Tryptophan	Pathogenic	0.8634	1
ENST00000331925	ARG183TRP	4JHD:B:183:Arginine->Tryptophan	Pathogenic	0.7991	1
ENST00000331925	ARG256TRP	1WUA:A:256:Arginine->Tryptophan	Pathogenic	0.5968	1
ENST00000331925	ARG256TRP	4H03:B:256:Arginine->Tryptophan	Pathogenic	0.7175	1
ENST00000331925	ARG335CYS	3M1F:A:335:Arginine->Cysteine	Pathogenic	0.8079	1
ENST00000331925	LEU236PRO	1H1V:A:236:Leucine->Proline	Pathogenic	0.509	1
ENST00000331925	LEU236PRO	1NMD:A:236:Leucine->Proline	Pathogenic	0.7098	1
ENST00000331925	LEU236PRO	4H0X:B:236:Leucine->Proline	Benign	0.3791	1
ENST00000331925	LYS118MET	4PKI:A:118:Lysine->Methionine	Pathogenic	0.9298	1
ENST00000331925	LYS118MET	4PL7:A:118:Lysine->Methionine	Pathogenic	0.7279	1
ENST00000331925	PRO112LEU	3A5O:C:112:Proline->Leucine	Pathogenic	0.7841	1
ENST00000331925	PRO258LEU	1J6Z:A:258:Proline->Leucine	Pathogenic	0.9476	1
ENST00000332822	PRO170LEU	1M4U:A:170:Proline->Leucine	Benign	0.3654	1
ENST00000332822	PRO35ARG	1M4U:A:35:Proline->Arginine	Pathogenic	0.7652	1
ENST00000335475	ARG104CYS	2R9R:B:287:Arginine->Cysteine	Benign	0.3086	1
ENST00000335475	ARG104CYS	4JTD:B:287:Arginine->Cysteine	Benign	0.2659	1
ENST00000335790	CYS116TYR	2RGT:B:121:Cysteine->Tyrosine	Pathogenic	0.9798	1
ENST00000335790	CYS116TYR	2XJZ:D:115:Cysteine->Tyrosine	Pathogenic	0.9693	1
ENST00000335922	ARG70CYS	4HWU:A:84:Arginine->Cysteine	Pathogenic	0.9103	1
ENST00000336092	ARG48CYS	1J1D:F:79:Arginine->Cysteine	Pathogenic	0.881	0
ENST00000336483	MET56ILE	2IUG:A:5:Methionine->Isoleucine	Benign	0.1164	0
ENST00000336483	MET56ILE	4WAF:B:326:Methionine->Isoleucine	Benign	0.1197	0
ENST00000336727	ARG21GLN	1X8S:A:159:Arginine->Glutamine	Pathogenic	0.6114	1
ENST00000338791	ASP311ASN	6I0M:B:226:Aspartate->Asparagine	Pathogenic	0.8145	1
ENST00000340058	LEU56MET	2X2U:A:56:Leucine->Methionine	Benign	0.0317	0
ENST00000340107	SER249CYS	5W59:B:251:Serine->Cysteine	Pathogenic	0.5969	1
ENST00000341179	ARG237TRP	5D3Q:B:237:Arginine->Tryptophan	Pathogenic	0.9139	1
ENST00000341179	ARG361GLY	3ZVR:A:361:Arginine->Glycine	Pathogenic	0.5469	1
ENST00000341179	ARG361GLY	4BEJ:A:365:Arginine->Glycine	Pathogenic	0.8454	1
ENST00000341179	ARG361GLY	4BEJ:C:365:Arginine->Glycine	Pathogenic	0.8765	1
ENST00000341462	ARG78CYS	4HWU:A:84:Arginine->Cysteine	Pathogenic	0.9103	1
ENST00000341529	ALA187THR	3LND:A:142:Alanine->Threonine	Pathogenic	0.567	0
ENST00000344425	ARG201CYS	2R9R:B:287:Arginine->Cysteine	Benign	0.3086	1
ENST00000344425	ARG201CYS	4JTD:B:287:Arginine->Cysteine	Benign	0.2659	1
ENST00000344462	ARG201CYS	2R9R:B:287:Arginine->Cysteine	Benign	0.3086	1
ENST00000344462	ARG201CYS	4JTD:B:287:Arginine->Cysteine	Benign	0.2659	1
ENST00000344733	ARG21GLN	1X8S:A:159:Arginine->Glutamine	Pathogenic	0.6114	1
ENST00000344887	ARG79CYS	1J1D:F:79:Arginine->Cysteine	Pathogenic	0.881	0
ENST00000345392	ARG107PRO	4BKT:L:107:Arginine->Proline	Pathogenic	0.6456	1
ENST00000345517	ARG211GLN	3MN9:A:210:Arginine->Glutamine	Benign	0.3232	1
ENST00000347559	GLU317LYS	1X8Y:A:317:Glutamate->Lysine	Pathogenic	0.6944	1
ENST00000347559	GLU317LYS	3V4Q:A:317:Glutamate->Lysine	Pathogenic	0.5707	1
ENST00000347559	GLU317LYS	3V4W:A:317:Glutamate->Lysine	Benign	0.3206	1
ENST00000348127	ASP275ASN	6I0M:B:226:Aspartate->Asparagine	Pathogenic	0.8145	1
ENST00000348968	ARG465HIS	3LLM:A:447:Arginine->Histidine	Pathogenic	0.5064	1
ENST00000349736	PRO95ARG	5CVG:A:231:Proline->Arginine	Pathogenic	0.8328	1
ENST00000351677	ALA72GLY	1AYB:A:72:Alanine->Glycine	Benign	0.4384	1
ENST00000351677	ALA72GLY	4GWF:B:72:Alanine->Glycine	Pathogenic	0.7503	1
ENST00000351677	ALA72PRO	4NWG:A:72:Alanine->Proline	Pathogenic	0.7537	1
ENST00000351677	ALA72PRO	6BN5:B:72:Alanine->Proline	Pathogenic	0.7874	1
ENST00000351677	ALA72SER	4NWF:B:72:Alanine->Serine	Pathogenic	0.6018	1
ENST00000351677	ALA72SER	4QSY:A:72:Alanine->Serine	Benign	0.086	1
ENST00000351677	ALA72SER	6BN5:A:72:Alanine->Serine	Pathogenic	0.5729	1
ENST00000351677	ALA72THR	4FL2:A:83:Alanine->Threonine	Benign	0.3056	1
ENST00000351677	ALA72THR	4OHE:A:72:Alanine->Threonine	Pathogenic	0.728	1
ENST00000351677	ARG265GLN	3PS5:A:262:Arginine->Glutamine	Pathogenic	0.7308	1
ENST00000351677	ARG265GLN	4RDD:A:265:Arginine->Glutamine	Benign	0.3077	1
ENST00000351677	ARG498LEU	5I6V:B:498:Arginine->Leucine	Pathogenic	0.8835	1
ENST00000351677	ARG498LEU	5IBM:B:498:Arginine->Leucine	Pathogenic	0.8488	1
ENST00000351677	ASN308ASP	4GFV:B:90:Asparagine->Aspartate	Pathogenic	0.8516	1
ENST00000351677	ASN308SER	3QCL:A:910:Asparagine->Serine	Pathogenic	0.8752	1
ENST00000351677	ASN58HIS	3UF4:A:210:Asparagine->Histidine	Benign	0.3202	1
ENST00000351677	ASN58HIS	4OHL:A:58:Asparagine->Histidine	Pathogenic	0.6721	1
ENST00000351677	ASN58LYS	4GWF:B:58:Asparagine->Lysine	Pathogenic	0.6988	1
ENST00000351677	ASN58LYS	5EHP:A:58:Asparagine->Lysine	Pathogenic	0.868	1
ENST00000351677	ASN58LYS	6BMY:B:58:Asparagine->Lysine	Pathogenic	0.7082	1
ENST00000351677	ASP61GLY	4OHE:A:61:Aspartate->Glycine	Pathogenic	0.8997	1
ENST00000351677	ASP61GLY	6BMU:B:61:Aspartate->Glycine	Pathogenic	0.869	1
ENST00000351677	GLN256ARG	6MDA:B:256:Glutamine->Arginine	Pathogenic	0.8068	1
ENST00000351677	GLN506PRO	1ZC0:A:314:Glutamine->Proline	Pathogenic	0.8702	1
ENST00000351677	GLN506PRO	2QDP:A:314:Glutamine->Proline	Pathogenic	0.799	1
ENST00000351677	GLN506PRO	5OVX:A:516:Glutamine->Proline	Pathogenic	0.8529	1
ENST00000351677	GLN510GLU	6BMX:A:510:Glutamine->Glutamate	Pathogenic	0.7937	1
ENST00000351677	GLN510HIS	4GWF:A:510:Glutamine->Histidine	Pathogenic	0.7804	1
ENST00000351677	GLN510PRO	1ZC0:A:314:Glutamine->Proline	Pathogenic	0.8702	1
ENST00000351677	GLN510PRO	2QDP:A:314:Glutamine->Proline	Pathogenic	0.799	1
ENST00000351677	GLN510PRO	5OVX:A:516:Glutamine->Proline	Pathogenic	0.8529	1
ENST00000351677	GLN79ARG	4QSY:A:79:Glutamine->Arginine	Benign	0.2609	1
ENST00000351677	GLN79ARG	5IBS:B:79:Glutamine->Arginine	Pathogenic	0.6916	1
ENST00000351677	GLN79ARG	6BMW:A:79:Glutamine->Arginine	Pathogenic	0.7317	1
ENST00000351677	GLU139ASP	3S8O:A:87:Glutamate->Aspartate	Benign	0.0997	1
ENST00000351677	GLU258ASP	4HJP:A:255:Glutamate->Aspartate	Benign	0.0982	1
ENST00000351677	GLU258ASP	4OHD:A:258:Glutamate->Aspartate	Pathogenic	0.5974	1
ENST00000351677	GLU258ASP	5EHP:A:258:Glutamate->Aspartate	Pathogenic	0.7811	1
ENST00000351677	GLU69GLN	5IBM:B:69:Glutamate->Glutamine	Pathogenic	0.5785	1
ENST00000351677	GLU69GLN	6BMR:A:69:Glutamate->Glutamine	Benign	0.3486	1
ENST00000351677	GLU76ASP	4NWF:B:76:Glutamate->Aspartate	Pathogenic	0.9003	1
ENST00000351677	GLU76ASP	5EHR:A:76:Glutamate->Aspartate	Pathogenic	0.8645	1
ENST00000351677	GLY268CYS	3ZM0:A:268:Glycine->Cysteine	Pathogenic	0.7249	1
ENST00000351677	GLY268SER	3ZM3:A:268:Glycine->Serine	Pathogenic	0.6572	1
ENST00000351677	GLY268SER	4DGX:A:268:Glycine->Serine	Pathogenic	0.8425	1
ENST00000351677	GLY503ARG	1NWE:A:259:Glycine->Arginine	Pathogenic	0.6156	1
ENST00000351677	ILE282MET	2B3O:A:279:Isoleucine->Methionine	Benign	0.4239	1
ENST00000351677	ILE282VAL	3QCI:A:883:Isoleucine->Valine	Benign	0.2702	1
ENST00000351677	LEU261PHE	4OHL:A:261:Leucine->Phenylalanine	Benign	0.3145	1
ENST00000351677	LEU261PHE	6BN5:B:261:Leucine->Phenylalanine	Benign	0.0465	1
ENST00000351677	PHE71LEU	1TZE:E:125:Phenylalanine->Leucine	Pathogenic	0.928	1
ENST00000351677	PHE71LEU	3S8O:A:125:Phenylalanine->Leucine	Pathogenic	0.7273	1
ENST00000351677	PHE71LEU	5EHP:A:71:Phenylalanine->Leucine	Pathogenic	0.8895	1
ENST00000351677	PRO491HIS	4OHD:A:491:Proline->Histidine	Pathogenic	0.5481	1
ENST00000351677	PRO491HIS	5IBS:B:491:Proline->Histidine	Pathogenic	0.8965	1
ENST00000351677	PRO491SER	5I6V:B:491:Proline->Serine	Pathogenic	0.82	1
ENST00000351677	PRO491SER	5IBM:B:491:Proline->Serine	Pathogenic	0.8829	1
ENST00000351677	PRO491SER	6BMY:B:491:Proline->Serine	Pathogenic	0.7535	1
ENST00000351677	PRO491THR	5EHP:A:491:Proline->Threonine	Pathogenic	0.6568	1
ENST00000351677	PRO491THR	6BMX:A:491:Proline->Threonine	Pathogenic	0.7638	1
ENST00000351677	SER502ALA	6CMS:A:502:Serine->Alanine	Pathogenic	0.8609	1
ENST00000351677	SER502LEU	6ATD:A:502:Serine->Leucine	Pathogenic	0.8786	1
ENST00000351677	SER502THR	5EHR:A:502:Serine->Threonine	Benign	0.3219	1
ENST00000351677	THR411MET	2FJM:A:668:Threonine->Methionine	Benign	0.418	1
ENST00000351677	THR411MET	5IBS:A:411:Threonine->Methionine	Benign	0.2607	1
ENST00000351677	THR411MET	6CMR:A:411:Threonine->Methionine	Benign	0.0268	1
ENST00000351677	THR73ILE	3T04:A:213:Threonine->Isoleucine	Pathogenic	0.7726	1
ENST00000351677	THR73ILE	4DGP:A:73:Threonine->Isoleucine	Pathogenic	0.9103	1
ENST00000351677	TYR279CYS	2A3K:A:125:Tyrosine->Cysteine	Pathogenic	0.8803	1
ENST00000351677	TYR62ASP	1AYD:A:62:Tyrosine->Aspartate	Pathogenic	0.623	1
ENST00000351677	TYR62ASP	3TL0:A:62:Tyrosine->Aspartate	Benign	0.3275	1
ENST00000352904	SER249CYS	5W59:B:251:Serine->Cysteine	Pathogenic	0.5969	1
ENST00000352993	CYS44SER	4R8P:L:72:Cysteine->Serine	Pathogenic	0.9599	1
ENST00000352993	CYS44SER	5FER:D:33:Cysteine->Serine	Pathogenic	0.9238	1
ENST00000352993	CYS47PHE	3RPG:C:75:Cysteine->Phenylalanine	Pathogenic	0.9444	1
ENST00000352993	CYS61GLY	4S3O:B:87:Cysteine->Glycine	Pathogenic	0.9251	1
ENST00000352993	CYS61GLY	5OLM:B:51:Cysteine->Glycine	Pathogenic	0.9332	1
ENST00000352993	LEU22SER	3RPG:C:49:Leucine->Serine	Pathogenic	0.7152	1
ENST00000352993	LEU22SER	4S3O:E:49:Leucine->Serine	Pathogenic	0.7216	1
ENST00000354071	LEU22SER	4S3O:E:49:Leucine->Serine	Pathogenic	0.7216	1
ENST00000354269	ASP301ASN	6I0M:B:226:Aspartate->Asparagine	Pathogenic	0.8145	1
ENST00000354600	ARG249GLN	4A63:A:293:Arginine->Glutamine	Pathogenic	0.9209	1
ENST00000354600	ARG249TRP	4XR8:C:273:Arginine->Tryptophan	Pathogenic	0.5638	1
ENST00000355349	ALA326PRO	1OE9:A:302:Alanine->Proline	Benign	0.4643	1
ENST00000355349	ALA326PRO	4P7H:A:326:Alanine->Proline	Benign	0.4859	1
ENST00000355349	ALA326PRO	5N6A:A:326:Alanine->Proline	Benign	0.3165	1
ENST00000355349	ALA355THR	4ZG4:E:329:Alanine->Threonine	Pathogenic	0.837	1
ENST00000355349	ARG204CYS	4PA0:A:204:Arginine->Cysteine	Benign	0.253	1
ENST00000355349	ARG237TRP	1W8J:C:213:Arginine->Tryptophan	Pathogenic	0.7526	1
ENST00000355349	ARG237TRP	3MNQ:A:232:Arginine->Tryptophan	Pathogenic	0.7692	1
ENST00000355349	ARG237TRP	4BYF:A:156:Arginine->Tryptophan	Pathogenic	0.8838	1
ENST00000355349	ARG243CYS	1DFL:A:242:Arginine->Cysteine	Pathogenic	0.8176	1
ENST00000355349	ARG243CYS	5M05:A:247:Arginine->Cysteine	Benign	0.1724	1
ENST00000355349	ARG403TRP	1D1A:A:397:Arginine->Tryptophan	Pathogenic	0.8303	1
ENST00000355349	ARG403TRP	1FMV:A:397:Arginine->Tryptophan	Pathogenic	0.808	1
ENST00000355349	ARG453CYS	1L2O:A:452:Arginine->Cysteine	Pathogenic	0.6913	1
ENST00000355349	ARG663CYS	5T45:A:675:Arginine->Cysteine	Pathogenic	0.7438	1
ENST00000355349	ARG663HIS	5N6A:A:663:Arginine->Histidine	Benign	0.0678	1
ENST00000355349	ARG671HIS	2X9H:A:654:Arginine->Histidine	Pathogenic	0.9194	1
ENST00000355349	ARG671HIS	3I5H:A:671:Arginine->Histidine	Pathogenic	0.912	1
ENST00000355349	ARG719GLN	5M05:A:731:Arginine->Glutamine	Benign	0.4089	1
ENST00000355349	ARG723CYS	4P7H:A:723:Arginine->Cysteine	Pathogenic	0.5303	1
ENST00000355349	ARG723CYS	5N69:B:723:Arginine->Cysteine	Pathogenic	0.6321	1
ENST00000355349	ARG858CYS	4P7H:A:860:Arginine->Cysteine	Pathogenic	0.8494	1
ENST00000355349	GLU924LYS	4PD3:B:983:Glutamate->Lysine	Benign	0.0466	1
ENST00000355349	GLY584ARG	1W9I:A:575:Glycine->Arginine	Pathogenic	0.7478	1
ENST00000355349	GLY584ARG	4AE3:A:575:Glycine->Arginine	Pathogenic	0.7538	1
ENST00000355349	ILE263THR	1QVI:A:262:Isoleucine->Threonine	Pathogenic	0.9091	0
ENST00000355349	ILE263THR	1S5G:A:262:Isoleucine->Threonine	Pathogenic	0.8604	0
ENST00000355349	ILE263THR	1SR6:A:262:Isoleucine->Threonine	Pathogenic	0.8693	0
ENST00000355349	LYS397GLU	1S5G:A:396:Lysine->Glutamate	Pathogenic	0.6179	1
ENST00000355349	LYS397GLU	2JHR:A:391:Lysine->Glutamate	Benign	0.3212	1
ENST00000355349	LYS397GLU	2OTG:A:396:Lysine->Glutamate	Pathogenic	0.6708	1
ENST00000355349	PRO838LEU	2FXM:A:838:Proline->Leucine	Pathogenic	0.5321	1
ENST00000355349	PRO838LEU	2OTG:A:835:Proline->Leucine	Pathogenic	0.5244	1
ENST00000355349	VAL606MET	3I5H:A:609:Valine->Methionine	Pathogenic	0.6956	1
ENST00000355349	VAL606MET	4PA0:A:606:Valine->Methionine	Pathogenic	0.515	1
ENST00000355497	CYS143TYR	2RGT:B:121:Cysteine->Tyrosine	Pathogenic	0.9798	1
ENST00000355497	CYS143TYR	2XJZ:D:115:Cysteine->Tyrosine	Pathogenic	0.9693	1
ENST00000355667	ARG369TRP	3SNH:A:369:Arginine->Tryptophan	Benign	0.1984	1
ENST00000355667	ARG369TRP	5A3F:B:369:Arginine->Tryptophan	Pathogenic	0.8994	1
ENST00000355667	ARG465TRP	4BEJ:A:473:Arginine->Tryptophan	Pathogenic	0.716	1
ENST00000355667	ARG465TRP	4BEJ:C:473:Arginine->Tryptophan	Pathogenic	0.7997	1
ENST00000355667	ARG522HIS	4BEJ:A:633:Arginine->Histidine	Pathogenic	0.9038	1
ENST00000355667	ARG522HIS	4BEJ:D:633:Arginine->Histidine	Pathogenic	0.9017	1
ENST00000355667	GLU368LYS	3SNH:A:368:Glutamate->Lysine	Pathogenic	0.7092	1
ENST00000355667	GLU368LYS	4BEJ:A:372:Glutamate->Lysine	Pathogenic	0.6603	1
ENST00000355667	GLY358ARG	5A3F:C:358:Glycine->Arginine	Pathogenic	0.6877	1
ENST00000355710	LEU56MET	2X2U:A:56:Leucine->Methionine	Benign	0.0317	0
ENST00000356287	ARG721GLN	5M05:A:731:Arginine->Glutamine	Benign	0.4089	1
ENST00000356287	GLN277HIS	1KK8:A:275:Glutamine->Histidine	Pathogenic	0.8268	0
ENST00000356287	GLN277HIS	1W8J:C:252:Glutamine->Histidine	Pathogenic	0.8801	0
ENST00000356287	GLN277HIS	2XEL:A:271:Glutamine->Histidine	Pathogenic	0.8472	0
ENST00000356287	GLU410LYS	2MYS:A:411:Glutamate->Lysine	Benign	0.3162	1
ENST00000356287	GLU410LYS	4ZG4:E:383:Glutamate->Lysine	Benign	0.3627	1
ENST00000356287	GLY56ARG	1DFL:A:53:Glycine->Arginine	Benign	0.3402	0
ENST00000356287	GLY56ARG	1KK7:A:53:Glycine->Arginine	Benign	0.4019	0
ENST00000356920	ARG883GLN	2FXU:A:183:Arginine->Glutamine	Benign	0.4953	1
ENST00000356920	ARG883GLN	3U8X:A:183:Arginine->Glutamine	Pathogenic	0.7333	1
ENST00000356920	ARG883TRP	1SQK:A:183:Arginine->Tryptophan	Pathogenic	0.8332	1
ENST00000356920	ARG883TRP	3DAW:A:183:Arginine->Tryptophan	Pathogenic	0.8634	1
ENST00000356920	ARG883TRP	4JHD:B:183:Arginine->Tryptophan	Pathogenic	0.7991	1
ENST00000357086	ARG269TRP	5XA1:A:269:Arginine->Tryptophan	Benign	0.4479	1
ENST00000357654	ARG71GLY	2H0D:B:98:Arginine->Glycine	Pathogenic	0.6188	1
ENST00000357654	ARG71GLY	5FER:A:60:Arginine->Glycine	Benign	0.2265	1
ENST00000357654	CYS44SER	4R8P:L:72:Cysteine->Serine	Pathogenic	0.9599	1
ENST00000357654	CYS44SER	5FER:D:33:Cysteine->Serine	Pathogenic	0.9238	1
ENST00000357654	CYS47PHE	3RPG:C:75:Cysteine->Phenylalanine	Pathogenic	0.9444	1
ENST00000357654	CYS61GLY	4S3O:B:87:Cysteine->Glycine	Pathogenic	0.9251	1
ENST00000357654	CYS61GLY	5OLM:B:51:Cysteine->Glycine	Pathogenic	0.9332	1
ENST00000357654	GLU23LYS	3HCT:A:69:Glutamate->Lysine	Benign	0.4216	0
ENST00000357654	GLU23LYS	3HCU:A:69:Glutamate->Lysine	Benign	0.3986	0
ENST00000357654	GLY57ARG	2CKL:B:83:Glycine->Arginine	Benign	0.4356	0
ENST00000357654	LEU22SER	3RPG:C:49:Leucine->Serine	Pathogenic	0.7152	1
ENST00000357654	LEU22SER	4S3O:E:49:Leucine->Serine	Pathogenic	0.7216	1
ENST00000357654	LYS32GLU	2H0D:B:59:Lysine->Glutamate	Pathogenic	0.5362	0
ENST00000357654	LYS32GLU	3RPG:C:59:Lysine->Glutamate	Benign	0.2102	0
ENST00000357654	LYS32GLU	4S3O:B:59:Lysine->Glutamate	Benign	0.2999	0
ENST00000357654	LYS50ASN	3HCT:A:96:Lysine->Asparagine	Benign	0.4493	0
ENST00000357654	LYS50ASN	3HCU:A:96:Lysine->Asparagine	Benign	0.2431	0
ENST00000357654	LYS70ARG	2H0D:B:97:Lysine->Arginine	Benign	0.0783	0
ENST00000357654	LYS70ARG	4S3O:E:97:Lysine->Arginine	Benign	0.0928	0
ENST00000357654	PRO25SER	2CKL:B:52:Proline->Serine	Benign	0.3379	0
ENST00000357654	PRO25SER	3HCU:A:71:Proline->Serine	Benign	0.1824	0
ENST00000357654	THR37ALA	3RPG:C:64:Threonine->Alanine	Pathogenic	0.614	0
ENST00000357654	THR37ALA	5FER:A:26:Threonine->Alanine	Pathogenic	0.5939	0
ENST00000358385	ARG239CYS	3X1D:A:214:Arginine->Cysteine	Pathogenic	0.8394	1
ENST00000358385	ARG239CYS	5VGR:A:235:Arginine->Cysteine	Pathogenic	0.8146	1
ENST00000358385	VAL253ILE	3QOF:C:253:Valine->Isoleucine	Benign	0.3279	1
ENST00000359125	ARG201CYS	2R9R:B:287:Arginine->Cysteine	Benign	0.3086	1
ENST00000359125	ARG201CYS	4JTD:B:287:Arginine->Cysteine	Benign	0.2659	1
ENST00000359597	ARG181HIS	5O1H:A:181:Arginine->Histidine	Benign	0.2409	1
ENST00000359597	ASN235SER	2PCX:A:235:Asparagine->Serine	Pathogenic	0.6904	0
ENST00000359597	ASN235SER	4HJE:A:235:Asparagine->Serine	Pathogenic	0.6843	0
ENST00000359597	GLU180LYS	2J21:A:180:Glutamate->Lysine	Benign	0.4508	1
ENST00000359597	ILE195THR	3D07:A:195:Isoleucine->Threonine	Pathogenic	0.8233	1
ENST00000359637	ARG53CYS	2WII:C:35:Arginine->Cysteine	Pathogenic	0.771	1
ENST00000359637	ARG53CYS	5FOA:E:130:Arginine->Cysteine	Pathogenic	0.7695	1
ENST00000359637	ARG53CYS	5O35:C:53:Arginine->Cysteine	Pathogenic	0.7156	1
ENST00000359692	ARG369TRP	3SNH:A:369:Arginine->Tryptophan	Benign	0.1984	1
ENST00000359692	ARG369TRP	5A3F:B:369:Arginine->Tryptophan	Pathogenic	0.8994	1
ENST00000359692	ARG465TRP	4BEJ:A:473:Arginine->Tryptophan	Pathogenic	0.716	1
ENST00000359692	ARG465TRP	4BEJ:C:473:Arginine->Tryptophan	Pathogenic	0.7997	1
ENST00000359692	ARG518HIS	4BEJ:A:633:Arginine->Histidine	Pathogenic	0.9038	1
ENST00000359692	ARG518HIS	4BEJ:D:633:Arginine->Histidine	Pathogenic	0.9017	1
ENST00000359692	GLU368LYS	3SNH:A:368:Glutamate->Lysine	Pathogenic	0.7092	1
ENST00000359692	GLU368LYS	4BEJ:A:372:Glutamate->Lysine	Pathogenic	0.6603	1
ENST00000359692	GLY358ARG	5A3F:C:358:Glycine->Arginine	Pathogenic	0.6877	1
ENST00000360009	ARG211GLN	1JP3:A:200:Arginine->Glutamine	Pathogenic	0.9197	1
ENST00000360009	ARG211GLN	1X09:A:200:Arginine->Glutamine	Pathogenic	0.7635	1
ENST00000360009	ARG37HIS	2VG0:A:43:Arginine->Histidine	Pathogenic	0.8248	1
ENST00000360009	ARG37HIS	5HC8:A:79:Arginine->Histidine	Pathogenic	0.5791	1
ENST00000360009	THR74PRO	1F75:A:69:Threonine->Proline	Pathogenic	0.8741	0
ENST00000360009	THR74PRO	1UEH:A:66:Threonine->Proline	Pathogenic	0.8816	0
ENST00000360009	THR74PRO	5KH4:A:68:Threonine->Proline	Pathogenic	0.8874	0
ENST00000360256	ARG2228GLN	1CZS:A:37:Arginine->Glutamine	Pathogenic	0.6289	1
ENST00000360256	ARG2228GLN	1CZT:A:37:Arginine->Glutamine	Pathogenic	0.7457	1
ENST00000360256	ARG2228GLN	1CZV:A:37:Arginine->Glutamine	Pathogenic	0.706	1
ENST00000360480	ARG201CYS	2R9R:B:287:Arginine->Cysteine	Benign	0.3086	1
ENST00000360480	ARG201CYS	4JTD:B:287:Arginine->Cysteine	Benign	0.2659	1
ENST00000361099	ALA267VAL	1BG1:A:271:Alanine->Valine	Pathogenic	0.5403	1
ENST00000361099	ALA267VAL	1YVL:A:267:Alanine->Valine	Pathogenic	0.8453	1
ENST00000361099	ARG274TRP	3CWG:B:1278:Arginine->Tryptophan	Pathogenic	0.7359	1
ENST00000361216	ARG763HIS	3N23:A:759:Arginine->Histidine	Pathogenic	0.7326	1
ENST00000361216	ARG763HIS	5AVZ:A:766:Arginine->Histidine	Pathogenic	0.8289	1
ENST00000361216	ARG763HIS	5AW5:A:766:Arginine->Histidine	Pathogenic	0.8259	1
ENST00000361216	GLU825LYS	3WGU:A:821:Glutamate->Lysine	Pathogenic	0.8181	1
ENST00000361216	GLU825LYS	4RES:A:821:Glutamate->Lysine	Pathogenic	0.7194	1
ENST00000361308	GLU317LYS	1X8Y:A:317:Glutamate->Lysine	Pathogenic	0.6944	1
ENST00000361308	GLU317LYS	3V4Q:A:317:Glutamate->Lysine	Pathogenic	0.5707	1
ENST00000361308	GLU317LYS	3V4W:A:317:Glutamate->Lysine	Benign	0.3206	1
ENST00000361379	ARG48CYS	1J1D:F:79:Arginine->Cysteine	Pathogenic	0.881	0
ENST00000361445	GLU1799LYS	4JSP:B:1799:Glutamate->Lysine	Benign	0.4834	1
ENST00000361726	ARG142GLN	2ZW3:A:143:Arginine->Glutamine	Pathogenic	0.8637	1
ENST00000361726	MET34ILE	5ER7:A:34:Methionine->Isoleucine	Pathogenic	0.9632	1
ENST00000366481	CYS36SER	5FER:D:33:Cysteine->Serine	Pathogenic	0.9238	1
ENST00000366560	ARG233HIS	5D6B:A:233:Arginine->Histidine	Pathogenic	0.8825	1
ENST00000366560	CYS377PHE	5D6B:A:377:Cysteine->Phenylalanine	Benign	0.1269	1
ENST00000366560	CYS377PHE	5UPP:A:377:Cysteine->Phenylalanine	Pathogenic	0.8678	1
ENST00000366560	PRO174ARG	3E04:B:174:Proline->Arginine	Pathogenic	0.6954	1
ENST00000366560	PRO174ARG	3E04:D:174:Proline->Arginine	Pathogenic	0.6575	1
ENST00000366560	VAL73MET	3E04:D:73:Valine->Methionine	Benign	0.1782	0
ENST00000366578	ASP622ASN	1HCI:A:622:Aspartate->Asparagine	Pathogenic	0.7648	0
ENST00000366578	ASP622ASN	1QUU:A:235:Aspartate->Asparagine	Benign	0.2764	0
ENST00000366578	ASP622ASN	4D1E:A:622:Aspartate->Asparagine	Pathogenic	0.6245	0
ENST00000366578	THR716MET	4D1E:A:716:Threonine->Methionine	Benign	0.2643	0
ENST00000366683	PRO212LEU	1NLV:A:333:Proline->Leucine	Pathogenic	0.8387	1
ENST00000366683	PRO212LEU	2PBD:A:333:Proline->Leucine	Pathogenic	0.5768	1
ENST00000366684	GLU228GLN	2A3Z:A:226:Glutamate->Glutamine	Benign	0.1419	1
ENST00000366684	PRO335LEU	1NLV:A:333:Proline->Leucine	Pathogenic	0.8387	1
ENST00000366684	PRO335LEU	2PBD:A:333:Proline->Leucine	Pathogenic	0.5768	1
ENST00000367049	ARG74CYS	5FOA:E:130:Arginine->Cysteine	Pathogenic	0.7695	1
ENST00000367052	ARG74CYS	5FOA:E:130:Arginine->Cysteine	Pathogenic	0.7695	1
ENST00000367312	ARG48CYS	1J1D:F:79:Arginine->Cysteine	Pathogenic	0.881	0
ENST00000367429	ARG53CYS	2WII:C:35:Arginine->Cysteine	Pathogenic	0.771	1
ENST00000367429	ARG53CYS	5FOA:E:130:Arginine->Cysteine	Pathogenic	0.7695	1
ENST00000367429	ARG53CYS	5O35:C:53:Arginine->Cysteine	Pathogenic	0.7156	1
ENST00000367975	ARG50CYS	1ZP0:C:24:Arginine->Cysteine	Pathogenic	0.7113	1
ENST00000367975	ARG50CYS	3AED:C:24:Arginine->Cysteine	Pathogenic	0.8731	1
ENST00000367975	ARG50CYS	3VR8:C:54:Arginine->Cysteine	Pathogenic	0.9471	1
ENST00000368301	GLU317LYS	1X8Y:A:317:Glutamate->Lysine	Pathogenic	0.6944	1
ENST00000368301	GLU317LYS	3V4Q:A:317:Glutamate->Lysine	Pathogenic	0.5707	1
ENST00000368301	GLU317LYS	3V4W:A:317:Glutamate->Lysine	Benign	0.3206	1
ENST00000368322	ALA74GLY	4KLZ:A:57:Alanine->Glycine	Benign	0.2703	1
ENST00000368322	ALA74GLY	5XC3:A:41:Alanine->Glycine	Benign	0.3357	1
ENST00000368322	ALA74GLY	5XC5:A:41:Alanine->Glycine	Benign	0.3967	1
ENST00000368322	GLU98GLY	3RRZ:A:63:Glutamate->Glycine	Pathogenic	0.713	1
ENST00000368322	GLU98GLY	5OCG:A:63:Glutamate->Glycine	Pathogenic	0.5143	1
ENST00000368322	GLY112ALA	1P2U:A:77:Glycine->Alanine	Pathogenic	0.8472	1
ENST00000368322	GLY112ALA	4LUC:A:77:Glycine->Alanine	Pathogenic	0.8035	1
ENST00000368322	GLY112ALA	6GOF:A:77:Glycine->Alanine	Pathogenic	0.903	1
ENST00000368322	MET107ILE	6GJ5:B:72:Methionine->Isoleucine	Benign	0.4432	1
ENST00000368322	MET107LEU	1ZW6:A:72:Methionine->Leucine	Pathogenic	0.979	1
ENST00000368322	MET107LEU	5UQW:A:72:Methionine->Leucine	Benign	0.1278	1
ENST00000368322	MET107LEU	6D5J:A:72:Methionine->Leucine	Pathogenic	0.9327	1
ENST00000368322	MET107LEU	6E6F:B:72:Methionine->Leucine	Pathogenic	0.8952	1
ENST00000368322	PHE99LEU	2ERY:B:75:Phenylalanine->Leucine	Pathogenic	0.5086	1
ENST00000368323	ALA57GLY	4KLZ:A:57:Alanine->Glycine	Benign	0.2703	1
ENST00000368323	ALA57GLY	5XC3:A:41:Alanine->Glycine	Benign	0.3357	1
ENST00000368323	ALA57GLY	5XC5:A:41:Alanine->Glycine	Benign	0.3967	1
ENST00000368323	GLU81GLY	3RRZ:A:63:Glutamate->Glycine	Pathogenic	0.713	1
ENST00000368323	GLU81GLY	5OCG:A:63:Glutamate->Glycine	Pathogenic	0.5143	1
ENST00000368323	GLY95ALA	1P2U:A:77:Glycine->Alanine	Pathogenic	0.8472	1
ENST00000368323	GLY95ALA	4LUC:A:77:Glycine->Alanine	Pathogenic	0.8035	1
ENST00000368323	GLY95ALA	6GOF:A:77:Glycine->Alanine	Pathogenic	0.903	1
ENST00000368323	MET90ILE	6GJ5:B:72:Methionine->Isoleucine	Benign	0.4432	1
ENST00000368323	MET90LEU	1ZW6:A:72:Methionine->Leucine	Pathogenic	0.979	1
ENST00000368323	MET90LEU	5UQW:A:72:Methionine->Leucine	Benign	0.1278	1
ENST00000368323	MET90LEU	6D5J:A:72:Methionine->Leucine	Pathogenic	0.9327	1
ENST00000368323	MET90LEU	6E6F:B:72:Methionine->Leucine	Pathogenic	0.8952	1
ENST00000368323	PHE82LEU	2ERY:B:75:Phenylalanine->Leucine	Pathogenic	0.5086	1
ENST00000369329	TYR93CYS	5EYM:A:130:Tyrosine->Cysteine	Pathogenic	0.8621	1
ENST00000369452	MET173ILE	5HZ1:B:218:Methionine->Isoleucine	Benign	0.2833	1
ENST00000369534	ARG70GLN	1KWA:A:489:Arginine->Glutamine	Benign	0.4066	1
ENST00000369534	ARG70GLN	1X8S:A:159:Arginine->Glutamine	Pathogenic	0.6114	1
ENST00000369535	GLY12ARG	121P:A:12:Glycine->Arginine	Benign	0.4554	1
ENST00000369535	GLY12ARG	5WDS:A:12:Glycine->Arginine	Benign	0.2026	1
ENST00000369535	GLY12ASP	4US0:R:12:Glycine->Aspartate	Pathogenic	0.7504	1
ENST00000369535	GLY12ASP	6GQX:A:12:Glycine->Aspartate	Benign	0.219	1
ENST00000369535	GLY12CYS	5VBE:A:12:Glycine->Cysteine	Benign	0.4383	1
ENST00000369535	GLY12CYS	6E6G:A:12:Glycine->Cysteine	Benign	0.0841	1
ENST00000369535	GLY12SER	1OW3:B:14:Glycine->Serine	Pathogenic	0.9043	1
ENST00000369535	GLY12SER	6GOM:A:12:Glycine->Serine	Pathogenic	0.5842	1
ENST00000369535	GLY13ASP	1JAH:A:13:Glycine->Aspartate	Benign	0.3819	1
ENST00000369535	GLY13ASP	6D5W:Q:13:Glycine->Aspartate	Pathogenic	0.6354	1
ENST00000369535	GLY13CYS	1QRA:A:13:Glycine->Cysteine	Benign	0.1451	1
ENST00000369535	GLY13CYS	5USJ:C:13:Glycine->Cysteine	Pathogenic	0.7693	1
ENST00000369535	MET72ILE	6GJ5:B:72:Methionine->Isoleucine	Benign	0.4432	1
ENST00000369535	THR58ILE	1LF0:A:58:Threonine->Isoleucine	Pathogenic	0.8555	1
ENST00000369535	THR58ILE	4DST:A:58:Threonine->Isoleucine	Pathogenic	0.8186	1
ENST00000369535	THR58ILE	4M21:A:58:Threonine->Isoleucine	Pathogenic	0.86	1
ENST00000369535	THR58ILE	5WDP:A:58:Threonine->Isoleucine	Pathogenic	0.911	1
ENST00000369535	THR58ILE	6BVI:C:58:Threonine->Isoleucine	Pathogenic	0.7828	1
ENST00000369550	SER121GLY	3U28:A:91:Serine->Glycine	Pathogenic	0.8332	1
ENST00000369550	SER121GLY	3UAI:A:91:Serine->Glycine	Pathogenic	0.7914	1
ENST00000369770	ARG294HIS	3LUT:B:294:Arginine->Histidine	Benign	0.3103	1
ENST00000369905	ARG257TRP	1WUA:A:256:Arginine->Tryptophan	Pathogenic	0.5968	1
ENST00000369905	ARG257TRP	4H03:B:256:Arginine->Tryptophan	Pathogenic	0.7175	1
ENST00000369975	ALA342VAL	1L2O:A:353:Alanine->Valine	Pathogenic	0.7599	0
ENST00000369975	ALA342VAL	3BZ7:A:349:Alanine->Valine	Pathogenic	0.7715	0
ENST00000369975	ALA342VAL	4DBR:A:342:Alanine->Valine	Pathogenic	0.8675	0
ENST00000369977	ALA342VAL	1L2O:A:353:Alanine->Valine	Pathogenic	0.7599	0
ENST00000369977	ALA342VAL	3BZ7:A:349:Alanine->Valine	Pathogenic	0.7715	0
ENST00000369977	ALA342VAL	4DBR:A:342:Alanine->Valine	Pathogenic	0.8675	0
ENST00000369981	ALA342VAL	1L2O:A:353:Alanine->Valine	Pathogenic	0.7599	0
ENST00000369981	ALA342VAL	3BZ7:A:349:Alanine->Valine	Pathogenic	0.7715	0
ENST00000369981	ALA342VAL	4DBR:A:342:Alanine->Valine	Pathogenic	0.8675	0
ENST00000369985	ALA342VAL	1L2O:A:353:Alanine->Valine	Pathogenic	0.7599	0
ENST00000369985	ALA342VAL	3BZ7:A:349:Alanine->Valine	Pathogenic	0.7715	0
ENST00000369985	ALA342VAL	4DBR:A:342:Alanine->Valine	Pathogenic	0.8675	0
ENST00000370224	ARG201CYS	2R9R:B:287:Arginine->Cysteine	Benign	0.3086	1
ENST00000370224	ARG201CYS	4JTD:B:287:Arginine->Cysteine	Benign	0.2659	1
ENST00000371546	ASP170GLU	4PE5:C:170:Aspartate->Glutamate	Pathogenic	0.5672	0
ENST00000371550	ASP170GLU	4PE5:C:170:Aspartate->Glutamate	Pathogenic	0.5672	0
ENST00000371553	ASP170GLU	4PE5:C:170:Aspartate->Glutamate	Pathogenic	0.5672	0
ENST00000371555	ASP170GLU	4PE5:C:170:Aspartate->Glutamate	Pathogenic	0.5672	0
ENST00000371559	ASP170GLU	4PE5:C:170:Aspartate->Glutamate	Pathogenic	0.5672	0
ENST00000371560	ASP170GLU	4PE5:C:170:Aspartate->Glutamate	Pathogenic	0.5672	0
ENST00000371561	ASP170GLU	4PE5:C:170:Aspartate->Glutamate	Pathogenic	0.5672	0
ENST00000371741	HIS313ARG	2R9R:B:306:Histidine->Arginine	Pathogenic	0.647	1
ENST00000371746	CYS123TYR	2RGT:B:121:Cysteine->Tyrosine	Pathogenic	0.9798	1
ENST00000371746	CYS123TYR	2XJZ:D:115:Cysteine->Tyrosine	Pathogenic	0.9693	1
ENST00000371748	CYS118TYR	2RGT:B:121:Cysteine->Tyrosine	Pathogenic	0.9798	1
ENST00000371748	CYS118TYR	2XJZ:D:115:Cysteine->Tyrosine	Pathogenic	0.9693	1
ENST00000371953	ARG130GLN	3V0H:B:369:Arginine->Glutamine	Pathogenic	0.9107	1
ENST00000371953	ARG130GLN	3V0I:A:369:Arginine->Glutamine	Pathogenic	0.9094	1
ENST00000371953	ARG130GLY	3AWF:C:369:Arginine->Glycine	Pathogenic	0.6581	1
ENST00000371953	ARG173HIS	3AWE:C:417:Arginine->Histidine	Pathogenic	0.8739	1
ENST00000371953	GLY132ASP	3AWF:C:371:Glycine->Aspartate	Pathogenic	0.8006	1
ENST00000371953	GLY132ASP	3V0E:A:371:Glycine->Aspartate	Pathogenic	0.8585	1
ENST00000371953	HIS123GLN	3V0G:B:362:Histidine->Glutamine	Pathogenic	0.9679	1
ENST00000371953	HIS93ARG	5BUG:A:93:Histidine->Arginine	Pathogenic	0.7635	1
ENST00000371953	MET35VAL	3N0A:A:73:Methionine->Valine	Pathogenic	0.7776	1
ENST00000371953	MET35VAL	3V0G:B:274:Methionine->Valine	Pathogenic	0.7113	1
ENST00000371953	PRO95LEU	5BZX:A:95:Proline->Leucine	Pathogenic	0.8581	1
ENST00000371953	SER170ARG	3V0G:B:414:Serine->Arginine	Pathogenic	0.8688	1
ENST00000372755	LEU432VAL	1ST6:A:432:Leucine->Valine	Benign	0.1337	0
ENST00000372755	PRO877LEU	1ST6:A:877:Proline->Leucine	Benign	0.3607	1
ENST00000372755	PRO877LEU	1TR2:B:877:Proline->Leucine	Benign	0.4034	1
ENST00000372923	ARG237TRP	5D3Q:B:237:Arginine->Tryptophan	Pathogenic	0.9139	1
ENST00000372923	ARG361GLY	3ZVR:A:361:Arginine->Glycine	Pathogenic	0.5469	1
ENST00000372923	ARG361GLY	4BEJ:A:365:Arginine->Glycine	Pathogenic	0.8454	1
ENST00000372923	ARG361GLY	4BEJ:C:365:Arginine->Glycine	Pathogenic	0.8765	1
ENST00000373034	PRO236LEU	5UN2:A:2044:Proline->Leucine	Pathogenic	0.5555	1
ENST00000373299	GLU283LYS	3PUJ:A:283:Glutamate->Lysine	Pathogenic	0.7026	1
ENST00000373299	GLU283LYS	3PUJ:B:283:Glutamate->Lysine	Pathogenic	0.6967	1
ENST00000373299	PRO139LEU	3PUJ:B:139:Proline->Leucine	Pathogenic	0.8935	1
ENST00000373299	PRO139LEU	4JEH:A:139:Proline->Leucine	Pathogenic	0.9496	1
ENST00000373299	PRO139LEU	4JEU:A:139:Proline->Leucine	Pathogenic	0.9507	1
ENST00000373302	GLU283LYS	3PUJ:A:283:Glutamate->Lysine	Pathogenic	0.7026	1
ENST00000373302	GLU283LYS	3PUJ:B:283:Glutamate->Lysine	Pathogenic	0.6967	1
ENST00000373302	PRO139LEU	3PUJ:B:139:Proline->Leucine	Pathogenic	0.8935	1
ENST00000373302	PRO139LEU	4JEH:A:139:Proline->Leucine	Pathogenic	0.9496	1
ENST00000373302	PRO139LEU	4JEU:A:139:Proline->Leucine	Pathogenic	0.9507	1
ENST00000373474	CYS143TYR	2RGT:B:121:Cysteine->Tyrosine	Pathogenic	0.9798	1
ENST00000373474	CYS143TYR	2XJZ:D:115:Cysteine->Tyrosine	Pathogenic	0.9693	1
ENST00000374022	ARG142GLN	2ZW3:A:143:Arginine->Glutamine	Pathogenic	0.8637	1
ENST00000374022	MET34ILE	5ER7:A:34:Methionine->Isoleucine	Pathogenic	0.9632	1
ENST00000374029	ARG142GLN	2ZW3:A:143:Arginine->Glutamine	Pathogenic	0.8637	1
ENST00000374029	MET34ILE	5ER7:A:34:Methionine->Isoleucine	Pathogenic	0.9632	1
ENST00000374832	GLY221VAL	1SHQ:A:202:Glycine->Valine	Pathogenic	0.6457	1
ENST00000374840	GLY221VAL	1SHQ:A:202:Glycine->Valine	Pathogenic	0.6457	1
ENST00000374994	GLY217ALA	3KRJ:A:594:Glycine->Alanine	Pathogenic	0.6753	1
ENST00000375379	VAL504MET	5FYS:A:489:Valine->Methionine	Pathogenic	0.8174	1
ENST00000375379	VAL504MET	5FYY:A:489:Valine->Methionine	Pathogenic	0.8436	1
ENST00000375379	VAL504MET	6DQD:A:473:Valine->Methionine	Pathogenic	0.8331	1
ENST00000375383	VAL463MET	5FYS:A:489:Valine->Methionine	Pathogenic	0.8174	1
ENST00000375383	VAL463MET	5FYY:A:489:Valine->Methionine	Pathogenic	0.8436	1
ENST00000375383	VAL463MET	6DQD:A:473:Valine->Methionine	Pathogenic	0.8331	1
ENST00000375401	VAL504MET	5FYS:A:489:Valine->Methionine	Pathogenic	0.8174	1
ENST00000375401	VAL504MET	5FYY:A:489:Valine->Methionine	Pathogenic	0.8436	1
ENST00000375401	VAL504MET	6DQD:A:473:Valine->Methionine	Pathogenic	0.8331	1
ENST00000375499	ARG230CYS	3AE6:B:202:Arginine->Cysteine	Pathogenic	0.9353	1
ENST00000375549	LEU95PRO	3AE8:D:72:Leucine->Proline	Pathogenic	0.8705	1
ENST00000375549	LEU95PRO	3VR9:D:88:Leucine->Proline	Pathogenic	0.87	1
ENST00000375549	LEU95PRO	3VRA:D:88:Leucine->Proline	Pathogenic	0.8432	1
ENST00000375549	PRO81LEU	3ABV:D:58:Proline->Leucine	Pathogenic	0.7762	1
ENST00000375549	PRO81LEU	3AE2:D:58:Proline->Leucine	Pathogenic	0.6934	1
ENST00000375549	PRO81LEU	4YSZ:D:74:Proline->Leucine	Pathogenic	0.7928	1
ENST00000376970	GLY132SER	1BR1:A:111:Glycine->Serine	Pathogenic	0.5993	0
ENST00000376970	ILE281THR	1QVI:A:262:Isoleucine->Threonine	Pathogenic	0.9091	0
ENST00000376970	ILE281THR	1S5G:A:262:Isoleucine->Threonine	Pathogenic	0.8604	0
ENST00000376970	ILE281THR	1SR6:A:262:Isoleucine->Threonine	Pathogenic	0.8693	0
ENST00000376970	SER120LEU	1SR6:A:98:Serine->Leucine	Pathogenic	0.7549	1
ENST00000376970	SER120LEU	2EC6:A:98:Serine->Leucine	Pathogenic	0.7622	1
ENST00000376970	SER120LEU	3I5F:A:98:Serine->Leucine	Pathogenic	0.6242	1
ENST00000377346	GLU522LYS	2WXK:A:522:Glutamate->Lysine	Benign	0.2008	1
ENST00000377346	GLU522LYS	2WXM:A:522:Glutamate->Lysine	Benign	0.2716	1
ENST00000377346	GLU522LYS	5T28:A:522:Glutamate->Lysine	Benign	0.2174	1
ENST00000378154	ARG489GLN	1KWA:A:489:Arginine->Glutamine	Benign	0.4066	1
ENST00000378154	ARG489GLN	1X8S:A:159:Arginine->Glutamine	Pathogenic	0.6114	1
ENST00000378158	ARG483GLN	1KWA:A:489:Arginine->Glutamine	Benign	0.4066	1
ENST00000378158	ARG483GLN	1X8S:A:159:Arginine->Glutamine	Pathogenic	0.6114	1
ENST00000378163	ARG489GLN	1KWA:A:489:Arginine->Glutamine	Benign	0.4066	1
ENST00000378163	ARG489GLN	1X8S:A:159:Arginine->Glutamine	Pathogenic	0.6114	1
ENST00000378166	ARG483GLN	1KWA:A:489:Arginine->Glutamine	Benign	0.4066	1
ENST00000378166	ARG483GLN	1X8S:A:159:Arginine->Glutamine	Pathogenic	0.6114	1
ENST00000378179	ARG104GLN	1KWA:A:489:Arginine->Glutamine	Benign	0.4066	1
ENST00000378179	ARG104GLN	1X8S:A:159:Arginine->Glutamine	Pathogenic	0.6114	1
ENST00000378609	GLY116ASP	3SN6:B:116:Glycine->Aspartate	Pathogenic	0.8675	1
ENST00000379802	ASN593SER	3R6N:A:593:Asparagine->Serine	Pathogenic	0.6104	0
ENST00000379984	ARG102GLN	1CZS:A:37:Arginine->Glutamine	Pathogenic	0.6289	1
ENST00000379984	ARG102GLN	1CZT:A:37:Arginine->Glutamine	Pathogenic	0.7457	1
ENST00000379984	ARG102GLN	1CZV:A:37:Arginine->Glutamine	Pathogenic	0.706	1
ENST00000382254	ALA196THR	3LND:A:142:Alanine->Threonine	Pathogenic	0.567	0
ENST00000382321	SER46ILE	1H7S:A:46:Serine->Isoleucine	Pathogenic	0.7172	1
ENST00000382788	ARG21GLN	1X8S:A:159:Arginine->Glutamine	Pathogenic	0.6114	1
ENST00000382844	ARG143GLN	2ZW3:A:143:Arginine->Glutamine	Pathogenic	0.8637	1
ENST00000382844	MET34ILE	5ER7:A:34:Methionine->Isoleucine	Pathogenic	0.9632	1
ENST00000382848	ARG143GLN	2ZW3:A:143:Arginine->Glutamine	Pathogenic	0.8637	1
ENST00000382848	MET34ILE	5ER7:A:34:Methionine->Isoleucine	Pathogenic	0.9632	1
ENST00000382978	MET191VAL	3V0G:B:274:Methionine->Valine	Pathogenic	0.7113	1
ENST00000388996	ARG230CYS	2R9R:B:287:Arginine->Cysteine	Benign	0.3086	1
ENST00000388996	ARG230CYS	4JTD:B:287:Arginine->Cysteine	Benign	0.2659	1
ENST00000389048	GLY1128ALA	3KRJ:A:594:Glycine->Alanine	Pathogenic	0.6753	1
ENST00000389253	ARG369TRP	3SNH:A:369:Arginine->Tryptophan	Benign	0.1984	1
ENST00000389253	ARG369TRP	5A3F:B:369:Arginine->Tryptophan	Pathogenic	0.8994	1
ENST00000389253	ARG465TRP	4BEJ:A:473:Arginine->Tryptophan	Pathogenic	0.716	1
ENST00000389253	ARG465TRP	4BEJ:C:473:Arginine->Tryptophan	Pathogenic	0.7997	1
ENST00000389253	ARG522HIS	4BEJ:A:633:Arginine->Histidine	Pathogenic	0.9038	1
ENST00000389253	ARG522HIS	4BEJ:D:633:Arginine->Histidine	Pathogenic	0.9017	1
ENST00000389253	GLU368LYS	3SNH:A:368:Glutamate->Lysine	Pathogenic	0.7092	1
ENST00000389253	GLU368LYS	4BEJ:A:372:Glutamate->Lysine	Pathogenic	0.6603	1
ENST00000389253	GLY358ARG	5A3F:C:358:Glycine->Arginine	Pathogenic	0.6877	1
ENST00000389272	ARG284TRP	3CWG:B:1382:Arginine->Tryptophan	Pathogenic	0.7804	1
ENST00000389272	ARG284TRP	5D39:A:322:Arginine->Tryptophan	Pathogenic	0.6751	1
ENST00000390680	MET154VAL	3V0G:B:274:Methionine->Valine	Pathogenic	0.7113	1
ENST00000392233	ARG763HIS	3N23:A:759:Arginine->Histidine	Pathogenic	0.7326	1
ENST00000392233	ARG763HIS	5AVZ:A:766:Arginine->Histidine	Pathogenic	0.8289	1
ENST00000392233	ARG763HIS	5AW5:A:766:Arginine->Histidine	Pathogenic	0.8259	1
ENST00000392233	GLU825LYS	3WGU:A:821:Glutamate->Lysine	Pathogenic	0.8181	1
ENST00000392233	GLU825LYS	4RES:A:821:Glutamate->Lysine	Pathogenic	0.7194	1
ENST00000392322	ALA267VAL	1BG1:A:271:Alanine->Valine	Pathogenic	0.5403	1
ENST00000392322	ALA267VAL	1YVL:A:267:Alanine->Valine	Pathogenic	0.8453	1
ENST00000392322	ARG274TRP	3CWG:B:1278:Arginine->Tryptophan	Pathogenic	0.7359	1
ENST00000392323	ALA269VAL	1BG1:A:271:Alanine->Valine	Pathogenic	0.5403	1
ENST00000392323	ALA269VAL	1YVL:A:267:Alanine->Valine	Pathogenic	0.8453	1
ENST00000392323	ARG276TRP	3CWG:B:1278:Arginine->Tryptophan	Pathogenic	0.7359	1
ENST00000392460	ARG343GLN	4A63:A:293:Arginine->Glutamine	Pathogenic	0.9209	1
ENST00000392460	ARG343TRP	4XR8:C:273:Arginine->Tryptophan	Pathogenic	0.5638	1
ENST00000392461	ARG249GLN	4A63:A:293:Arginine->Glutamine	Pathogenic	0.9209	1
ENST00000392461	ARG249TRP	4XR8:C:273:Arginine->Tryptophan	Pathogenic	0.5638	1
ENST00000392463	ARG249GLN	4A63:A:293:Arginine->Glutamine	Pathogenic	0.9209	1
ENST00000392463	ARG249TRP	4XR8:C:273:Arginine->Tryptophan	Pathogenic	0.5638	1
ENST00000392562	GLU130ASP	4NWF:B:76:Glutamate->Aspartate	Pathogenic	0.9003	1
ENST00000392562	GLU130ASP	5EHR:A:76:Glutamate->Aspartate	Pathogenic	0.8645	1
ENST00000392597	ALA72GLY	1AYB:A:72:Alanine->Glycine	Benign	0.4384	1
ENST00000392597	ALA72GLY	4GWF:B:72:Alanine->Glycine	Pathogenic	0.7503	1
ENST00000392597	ALA72PRO	4NWG:A:72:Alanine->Proline	Pathogenic	0.7537	1
ENST00000392597	ALA72PRO	6BN5:B:72:Alanine->Proline	Pathogenic	0.7874	1
ENST00000392597	ALA72SER	4NWF:B:72:Alanine->Serine	Pathogenic	0.6018	1
ENST00000392597	ALA72SER	4QSY:A:72:Alanine->Serine	Benign	0.086	1
ENST00000392597	ALA72SER	6BN5:A:72:Alanine->Serine	Pathogenic	0.5729	1
ENST00000392597	ALA72THR	4FL2:A:83:Alanine->Threonine	Benign	0.3056	1
ENST00000392597	ALA72THR	4OHE:A:72:Alanine->Threonine	Pathogenic	0.728	1
ENST00000392597	ARG265GLN	3PS5:A:262:Arginine->Glutamine	Pathogenic	0.7308	1
ENST00000392597	ARG265GLN	4RDD:A:265:Arginine->Glutamine	Benign	0.3077	1
ENST00000392597	ASN308ASP	4GFV:B:90:Asparagine->Aspartate	Pathogenic	0.8516	1
ENST00000392597	ASN308SER	3QCL:A:910:Asparagine->Serine	Pathogenic	0.8752	1
ENST00000392597	ASN58HIS	3UF4:A:210:Asparagine->Histidine	Benign	0.3202	1
ENST00000392597	ASN58HIS	4OHL:A:58:Asparagine->Histidine	Pathogenic	0.6721	1
ENST00000392597	ASN58LYS	4GWF:B:58:Asparagine->Lysine	Pathogenic	0.6988	1
ENST00000392597	ASN58LYS	5EHP:A:58:Asparagine->Lysine	Pathogenic	0.868	1
ENST00000392597	ASN58LYS	6BMY:B:58:Asparagine->Lysine	Pathogenic	0.7082	1
ENST00000392597	ASP61GLY	4OHE:A:61:Aspartate->Glycine	Pathogenic	0.8997	1
ENST00000392597	ASP61GLY	6BMU:B:61:Aspartate->Glycine	Pathogenic	0.869	1
ENST00000392597	GLN256ARG	6MDA:B:256:Glutamine->Arginine	Pathogenic	0.8068	1
ENST00000392597	GLN79ARG	4QSY:A:79:Glutamine->Arginine	Benign	0.2609	1
ENST00000392597	GLN79ARG	5IBS:B:79:Glutamine->Arginine	Pathogenic	0.6916	1
ENST00000392597	GLN79ARG	6BMW:A:79:Glutamine->Arginine	Pathogenic	0.7317	1
ENST00000392597	GLU139ASP	3S8O:A:87:Glutamate->Aspartate	Benign	0.0997	1
ENST00000392597	GLU258ASP	4HJP:A:255:Glutamate->Aspartate	Benign	0.0982	1
ENST00000392597	GLU258ASP	4OHD:A:258:Glutamate->Aspartate	Pathogenic	0.5974	1
ENST00000392597	GLU258ASP	5EHP:A:258:Glutamate->Aspartate	Pathogenic	0.7811	1
ENST00000392597	GLU69GLN	5IBM:B:69:Glutamate->Glutamine	Pathogenic	0.5785	1
ENST00000392597	GLU69GLN	6BMR:A:69:Glutamate->Glutamine	Benign	0.3486	1
ENST00000392597	GLU76ASP	4NWF:B:76:Glutamate->Aspartate	Pathogenic	0.9003	1
ENST00000392597	GLU76ASP	5EHR:A:76:Glutamate->Aspartate	Pathogenic	0.8645	1
ENST00000392597	GLY268CYS	3ZM0:A:268:Glycine->Cysteine	Pathogenic	0.7249	1
ENST00000392597	GLY268SER	3ZM3:A:268:Glycine->Serine	Pathogenic	0.6572	1
ENST00000392597	GLY268SER	4DGX:A:268:Glycine->Serine	Pathogenic	0.8425	1
ENST00000392597	ILE282MET	2B3O:A:279:Isoleucine->Methionine	Benign	0.4239	1
ENST00000392597	ILE282VAL	3QCI:A:883:Isoleucine->Valine	Benign	0.2702	1
ENST00000392597	LEU261PHE	4OHL:A:261:Leucine->Phenylalanine	Benign	0.3145	1
ENST00000392597	LEU261PHE	6BN5:B:261:Leucine->Phenylalanine	Benign	0.0465	1
ENST00000392597	PHE71LEU	1TZE:E:125:Phenylalanine->Leucine	Pathogenic	0.928	1
ENST00000392597	PHE71LEU	3S8O:A:125:Phenylalanine->Leucine	Pathogenic	0.7273	1
ENST00000392597	PHE71LEU	5EHP:A:71:Phenylalanine->Leucine	Pathogenic	0.8895	1
ENST00000392597	THR411MET	2FJM:A:668:Threonine->Methionine	Benign	0.418	1
ENST00000392597	THR411MET	5IBS:A:411:Threonine->Methionine	Benign	0.2607	1
ENST00000392597	THR411MET	6CMR:A:411:Threonine->Methionine	Benign	0.0268	1
ENST00000392597	THR73ILE	3T04:A:213:Threonine->Isoleucine	Pathogenic	0.7726	1
ENST00000392597	THR73ILE	4DGP:A:73:Threonine->Isoleucine	Pathogenic	0.9103	1
ENST00000392597	TYR279CYS	2A3K:A:125:Tyrosine->Cysteine	Pathogenic	0.8803	1
ENST00000392597	TYR62ASP	1AYD:A:62:Tyrosine->Aspartate	Pathogenic	0.623	1
ENST00000392597	TYR62ASP	3TL0:A:62:Tyrosine->Aspartate	Benign	0.3275	1
ENST00000392670	ARG207TRP	3SYP:A:230:Arginine->Tryptophan	Pathogenic	0.7482	1
ENST00000392671	ARG207TRP	3SYP:A:230:Arginine->Tryptophan	Pathogenic	0.7482	1
ENST00000393531	ARG70GLN	1KWA:A:489:Arginine->Glutamine	Benign	0.4066	1
ENST00000393531	ARG70GLN	1X8S:A:159:Arginine->Glutamine	Pathogenic	0.6114	1
ENST00000393594	ARG237TRP	5D3Q:B:237:Arginine->Tryptophan	Pathogenic	0.9139	1
ENST00000393594	ARG361GLY	3ZVR:A:361:Arginine->Glycine	Pathogenic	0.5469	1
ENST00000393594	ARG361GLY	4BEJ:A:365:Arginine->Glycine	Pathogenic	0.8454	1
ENST00000393594	ARG361GLY	4BEJ:C:365:Arginine->Glycine	Pathogenic	0.8765	1
ENST00000393930	ARG142HIS	3IFQ:A:142:Arginine->Histidine	Pathogenic	0.5932	0
ENST00000393931	ARG142HIS	3IFQ:A:142:Arginine->Histidine	Pathogenic	0.5932	0
ENST00000394867	TYR37CYS	5EYM:A:130:Tyrosine->Cysteine	Pathogenic	0.8621	1
ENST00000394867	TYR37HIS	3EQG:A:130:Tyrosine->Histidine	Pathogenic	0.9	1
ENST00000394867	TYR37HIS	3ZLS:A:130:Tyrosine->Histidine	Benign	0.3864	1
ENST00000394867	TYR37HIS	4AN2:A:130:Tyrosine->Histidine	Pathogenic	0.9053	1
ENST00000395038	ARG552GLY	3KSY:A:552:Arginine->Glycine	Pathogenic	0.8747	1
ENST00000395038	ARG552LYS	1XD4:A:552:Arginine->Lysine	Benign	0.4738	1
ENST00000395038	ILE437THR	1XD4:A:437:Isoleucine->Threonine	Pathogenic	0.5625	1
ENST00000395038	ILE437THR	3KSY:A:437:Isoleucine->Threonine	Pathogenic	0.8726	1
ENST00000395038	LEU569VAL	4URY:S:569:Leucine->Valine	Benign	0.2003	0
ENST00000395038	LEU569VAL	5OVG:A:569:Leucine->Valine	Pathogenic	0.5212	0
ENST00000395038	LEU569VAL	6D5V:S:569:Leucine->Valine	Benign	0.244	0
ENST00000395038	MET269ARG	1XD4:A:269:Methionine->Arginine	Pathogenic	0.8485	1
ENST00000395038	MET269THR	1XD4:A:269:Methionine->Threonine	Pathogenic	0.8584	1
ENST00000395038	MET269THR	1XDV:B:269:Methionine->Threonine	Pathogenic	0.9746	1
ENST00000395038	PHE623ILE	5OVH:A:623:Phenylalanine->Isoleucine	Pathogenic	0.806	1
ENST00000395038	PHE623ILE	6D5L:B:623:Phenylalanine->Isoleucine	Pathogenic	0.8669	1
ENST00000395038	PHE623ILE	6EPL:S:623:Phenylalanine->Isoleucine	Pathogenic	0.777	1
ENST00000395038	PRO655LEU	4NYJ:S:655:Proline->Leucine	Pathogenic	0.7003	0
ENST00000395038	PRO655LEU	6D5E:B:655:Proline->Leucine	Benign	0.3994	0
ENST00000395038	PRO655LEU	6D5M:S:655:Proline->Leucine	Benign	0.3646	0
ENST00000395038	SER548ARG	1XD4:A:548:Serine->Arginine	Pathogenic	0.5192	1
ENST00000395038	SER548ARG	1XDV:B:548:Serine->Arginine	Benign	0.1013	1
ENST00000395038	SER548ARG	3KSY:A:548:Serine->Arginine	Pathogenic	0.8394	1
ENST00000395038	TRP432ARG	1DBH:A:432:Tryptophan->Arginine	Pathogenic	0.9587	1
ENST00000395869	ALA57ASP	1S5G:Y:23:Alanine->Aspartate	Pathogenic	0.892	1
ENST00000396324	ARG676CYS	5T45:A:675:Arginine->Cysteine	Pathogenic	0.7438	1
ENST00000396324	ARG676HIS	5N6A:A:663:Arginine->Histidine	Benign	0.0678	1
ENST00000396324	ARG716CYS	1MMD:A:686:Arginine->Cysteine	Pathogenic	0.6708	1
ENST00000396324	ARG716CYS	4PJK:A:686:Arginine->Cysteine	Pathogenic	0.6521	1
ENST00000397091	ARG78CYS	4HWU:A:84:Arginine->Cysteine	Pathogenic	0.9103	1
ENST00000397108	ARG78CYS	4HWU:A:84:Arginine->Cysteine	Pathogenic	0.9103	1
ENST00000397113	ARG78CYS	4HWU:A:84:Arginine->Cysteine	Pathogenic	0.9103	1
ENST00000397594	GLY12ASP	1ZC4:A:23:Glycine->Aspartate	Benign	0.4473	1
ENST00000397594	GLY12ASP	3K9N:A:12:Glycine->Aspartate	Benign	0.4995	1
ENST00000397594	GLY12ASP	3MSX:A:14:Glycine->Aspartate	Pathogenic	0.8825	1
ENST00000397594	GLY12ASP	4EPT:A:12:Glycine->Aspartate	Benign	0.3603	1
ENST00000397594	GLY12ASP	4US0:R:12:Glycine->Aspartate	Pathogenic	0.7504	1
ENST00000397594	GLY12ASP	6GQX:A:12:Glycine->Aspartate	Benign	0.219	1
ENST00000397594	GLY12CYS	5VBE:A:12:Glycine->Cysteine	Benign	0.4383	1
ENST00000397594	GLY12CYS	6E6G:A:12:Glycine->Cysteine	Benign	0.0841	1
ENST00000397594	GLY12SER	1OW3:B:14:Glycine->Serine	Pathogenic	0.9043	1
ENST00000397594	GLY12SER	6GOM:A:12:Glycine->Serine	Pathogenic	0.5842	1
ENST00000397594	GLY13ASP	1JAH:A:13:Glycine->Aspartate	Benign	0.3819	1
ENST00000397594	GLY13ASP	1XCM:A:13:Glycine->Aspartate	Benign	0.3468	1
ENST00000397594	GLY13ASP	4G0N:A:13:Glycine->Aspartate	Pathogenic	0.7513	1
ENST00000397594	GLY13ASP	4NMM:A:13:Glycine->Aspartate	Pathogenic	0.8098	1
ENST00000397594	GLY13ASP	6D5W:Q:13:Glycine->Aspartate	Pathogenic	0.6354	1
ENST00000397594	GLY13CYS	1QRA:A:13:Glycine->Cysteine	Benign	0.1451	1
ENST00000397594	GLY13CYS	5USJ:C:13:Glycine->Cysteine	Pathogenic	0.7693	1
ENST00000397594	THR58ILE	1LF0:A:58:Threonine->Isoleucine	Pathogenic	0.8555	1
ENST00000397594	THR58ILE	4DST:A:58:Threonine->Isoleucine	Pathogenic	0.8186	1
ENST00000397594	THR58ILE	4M21:A:58:Threonine->Isoleucine	Pathogenic	0.86	1
ENST00000397594	THR58ILE	5WDP:A:58:Threonine->Isoleucine	Pathogenic	0.911	1
ENST00000397594	THR58ILE	6BVI:C:58:Threonine->Isoleucine	Pathogenic	0.7828	1
ENST00000397596	GLY12ASP	1ZC4:A:23:Glycine->Aspartate	Benign	0.4473	1
ENST00000397596	GLY12ASP	3K9N:A:12:Glycine->Aspartate	Benign	0.4995	1
ENST00000397596	GLY12ASP	3MSX:A:14:Glycine->Aspartate	Pathogenic	0.8825	1
ENST00000397596	GLY12ASP	4EPT:A:12:Glycine->Aspartate	Benign	0.3603	1
ENST00000397596	GLY12ASP	4US0:R:12:Glycine->Aspartate	Pathogenic	0.7504	1
ENST00000397596	GLY12ASP	6GQX:A:12:Glycine->Aspartate	Benign	0.219	1
ENST00000397596	GLY12CYS	5VBE:A:12:Glycine->Cysteine	Benign	0.4383	1
ENST00000397596	GLY12CYS	6E6G:A:12:Glycine->Cysteine	Benign	0.0841	1
ENST00000397596	GLY12SER	1OW3:B:14:Glycine->Serine	Pathogenic	0.9043	1
ENST00000397596	GLY12SER	6GOM:A:12:Glycine->Serine	Pathogenic	0.5842	1
ENST00000397596	GLY13ASP	1JAH:A:13:Glycine->Aspartate	Benign	0.3819	1
ENST00000397596	GLY13ASP	1XCM:A:13:Glycine->Aspartate	Benign	0.3468	1
ENST00000397596	GLY13ASP	4G0N:A:13:Glycine->Aspartate	Pathogenic	0.7513	1
ENST00000397596	GLY13ASP	4NMM:A:13:Glycine->Aspartate	Pathogenic	0.8098	1
ENST00000397596	GLY13ASP	6D5W:Q:13:Glycine->Aspartate	Pathogenic	0.6354	1
ENST00000397596	GLY13CYS	1QRA:A:13:Glycine->Cysteine	Benign	0.1451	1
ENST00000397596	GLY13CYS	5USJ:C:13:Glycine->Cysteine	Pathogenic	0.7693	1
ENST00000397596	THR58ILE	1LF0:A:58:Threonine->Isoleucine	Pathogenic	0.8555	1
ENST00000397596	THR58ILE	4DST:A:58:Threonine->Isoleucine	Pathogenic	0.8186	1
ENST00000397596	THR58ILE	4M21:A:58:Threonine->Isoleucine	Pathogenic	0.86	1
ENST00000397596	THR58ILE	5WDP:A:58:Threonine->Isoleucine	Pathogenic	0.911	1
ENST00000397596	THR58ILE	6BVI:C:58:Threonine->Isoleucine	Pathogenic	0.7828	1
ENST00000397968	ALA189THR	3LND:A:142:Alanine->Threonine	Pathogenic	0.567	0
ENST00000399249	ALA216THR	2V6H:A:216:Alanine->Threonine	Benign	0.134	0
ENST00000399249	ALA216THR	3CX2:A:216:Alanine->Threonine	Benign	0.19	0
ENST00000399249	ARG177HIS	2V6H:A:177:Arginine->Histidine	Pathogenic	0.5949	0
ENST00000399249	ARG177HIS	3CX2:A:177:Arginine->Histidine	Pathogenic	0.6571	0
ENST00000399249	ARG177HIS	4EDQ:A:398:Arginine->Histidine	Benign	0.2476	0
ENST00000399249	ARG382TRP	2YXM:A:27:Arginine->Tryptophan	Pathogenic	0.7109	0
ENST00000400103	MET120VAL	3V0G:B:274:Methionine->Valine	Pathogenic	0.7113	1
ENST00000400217	PRO231ARG	3JY0:A:241:Proline->Arginine	Pathogenic	0.8933	1
ENST00000400217	PRO231ARG	5CVG:A:231:Proline->Arginine	Pathogenic	0.8328	1
ENST00000400227	PRO231ARG	5CVG:A:231:Proline->Arginine	Pathogenic	0.8328	1
ENST00000400230	MET231VAL	3V0G:B:274:Methionine->Valine	Pathogenic	0.7113	1
ENST00000402219	ARG552GLY	3KSY:A:552:Arginine->Glycine	Pathogenic	0.8747	1
ENST00000402219	ARG552LYS	1XD4:A:552:Arginine->Lysine	Benign	0.4738	1
ENST00000402219	ILE437THR	1XD4:A:437:Isoleucine->Threonine	Pathogenic	0.5625	1
ENST00000402219	ILE437THR	3KSY:A:437:Isoleucine->Threonine	Pathogenic	0.8726	1
ENST00000402219	LEU569VAL	4URY:S:569:Leucine->Valine	Benign	0.2003	0
ENST00000402219	LEU569VAL	5OVG:A:569:Leucine->Valine	Pathogenic	0.5212	0
ENST00000402219	LEU569VAL	6D5V:S:569:Leucine->Valine	Benign	0.244	0
ENST00000402219	MET269ARG	1XD4:A:269:Methionine->Arginine	Pathogenic	0.8485	1
ENST00000402219	MET269THR	1XD4:A:269:Methionine->Threonine	Pathogenic	0.8584	1
ENST00000402219	MET269THR	1XDV:B:269:Methionine->Threonine	Pathogenic	0.9746	1
ENST00000402219	PHE623ILE	5OVH:A:623:Phenylalanine->Isoleucine	Pathogenic	0.806	1
ENST00000402219	PHE623ILE	6D5L:B:623:Phenylalanine->Isoleucine	Pathogenic	0.8669	1
ENST00000402219	PHE623ILE	6EPL:S:623:Phenylalanine->Isoleucine	Pathogenic	0.777	1
ENST00000402219	PRO655LEU	4NYJ:S:655:Proline->Leucine	Pathogenic	0.7003	0
ENST00000402219	PRO655LEU	6D5E:B:655:Proline->Leucine	Benign	0.3994	0
ENST00000402219	PRO655LEU	6D5M:S:655:Proline->Leucine	Benign	0.3646	0
ENST00000402219	SER548ARG	1XD4:A:548:Serine->Arginine	Pathogenic	0.5192	1
ENST00000402219	SER548ARG	1XDV:B:548:Serine->Arginine	Benign	0.1013	1
ENST00000402219	SER548ARG	3KSY:A:548:Serine->Arginine	Pathogenic	0.8394	1
ENST00000402219	TRP432ARG	1DBH:A:432:Tryptophan->Arginine	Pathogenic	0.9587	1
ENST00000403437	ARG406TRP	1D1A:A:397:Arginine->Tryptophan	Pathogenic	0.8303	1
ENST00000403437	ARG406TRP	1FMV:A:397:Arginine->Tryptophan	Pathogenic	0.808	1
ENST00000403437	ILE266THR	1QVI:A:262:Isoleucine->Threonine	Pathogenic	0.9091	0
ENST00000403437	ILE266THR	1S5G:A:262:Isoleucine->Threonine	Pathogenic	0.8604	0
ENST00000403437	ILE266THR	1SR6:A:262:Isoleucine->Threonine	Pathogenic	0.8693	0
ENST00000403946	ALA53VAL	3L9B:A:53:Alanine->Valine	Benign	0.167	0
ENST00000403946	ARG82CYS	3L9B:A:82:Arginine->Cysteine	Benign	0.0628	0
ENST00000404049	VAL503MET	5FYS:A:489:Valine->Methionine	Pathogenic	0.8174	1
ENST00000404049	VAL503MET	5FYY:A:489:Valine->Methionine	Pathogenic	0.8436	1
ENST00000404049	VAL503MET	6DQD:A:473:Valine->Methionine	Pathogenic	0.8331	1
ENST00000404283	PRO305LEU	4AP0:A:310:Proline->Leucine	Pathogenic	0.8912	1
ENST00000404283	SER274LEU	1I6I:A:274:Serine->Leucine	Pathogenic	0.808	1
ENST00000404283	SER274LEU	3ZCW:A:291:Serine->Leucine	Pathogenic	0.8334	1
ENST00000404395	ARG382TRP	3CWG:B:1382:Arginine->Tryptophan	Pathogenic	0.7804	1
ENST00000404395	ARG382TRP	5D39:A:322:Arginine->Tryptophan	Pathogenic	0.6751	1
ENST00000405093	ARG404TRP	1D1A:A:397:Arginine->Tryptophan	Pathogenic	0.8303	1
ENST00000405093	ARG404TRP	1FMV:A:397:Arginine->Tryptophan	Pathogenic	0.808	1
ENST00000405093	ARG454CYS	1L2O:A:452:Arginine->Cysteine	Pathogenic	0.6913	1
ENST00000405093	ARG673HIS	2X9H:A:654:Arginine->Histidine	Pathogenic	0.9194	1
ENST00000405093	ARG673HIS	3I5H:A:671:Arginine->Histidine	Pathogenic	0.912	1
ENST00000405093	ARG721GLN	5M05:A:731:Arginine->Glutamine	Benign	0.4089	1
ENST00000405093	GLN277HIS	1KK8:A:275:Glutamine->Histidine	Pathogenic	0.8268	0
ENST00000405093	GLN277HIS	1W8J:C:252:Glutamine->Histidine	Pathogenic	0.8801	0
ENST00000405093	GLN277HIS	2XEL:A:271:Glutamine->Histidine	Pathogenic	0.8472	0
ENST00000405093	GLU410LYS	2MYS:A:411:Glutamate->Lysine	Benign	0.3162	1
ENST00000405093	GLU410LYS	4ZG4:E:383:Glutamate->Lysine	Benign	0.3627	1
ENST00000405093	GLY56ARG	1DFL:A:53:Glycine->Arginine	Benign	0.3402	0
ENST00000405093	GLY56ARG	1KK7:A:53:Glycine->Arginine	Benign	0.4019	0
ENST00000406134	ALA272VAL	2O8C:A:272:Alanine->Valine	Pathogenic	0.8261	0
ENST00000406134	ALA272VAL	2O8D:A:272:Alanine->Valine	Pathogenic	0.8467	0
ENST00000406134	ALA272VAL	3THZ:A:272:Alanine->Valine	Pathogenic	0.6689	0
ENST00000406134	ALA2THR	2O8B:A:2:Alanine->Threonine	Pathogenic	0.5815	0
ENST00000406134	ALA2THR	2O8C:A:2:Alanine->Threonine	Benign	0.3654	0
ENST00000406134	ALA2THR	2O8E:A:2:Alanine->Threonine	Pathogenic	0.5812	0
ENST00000406134	ALA636PRO	2O8C:A:636:Alanine->Proline	Benign	0.2098	1
ENST00000406134	ALA636PRO	2O8D:A:636:Alanine->Proline	Benign	0.1931	1
ENST00000406134	ALA636PRO	2O8E:A:636:Alanine->Proline	Benign	0.326	1
ENST00000406134	ASN596SER	2O8B:A:596:Asparagine->Serine	Pathogenic	0.7558	0
ENST00000406134	ASN596SER	2O8C:A:596:Asparagine->Serine	Pathogenic	0.8418	0
ENST00000406134	ASN596SER	3THX:A:596:Asparagine->Serine	Benign	0.2573	0
ENST00000406134	ASP167HIS	2O8B:A:167:Aspartate->Histidine	Pathogenic	0.8678	0
ENST00000406134	ASP167HIS	2O8F:A:167:Aspartate->Histidine	Pathogenic	0.8575	0
ENST00000406134	ASP167HIS	3THZ:A:167:Aspartate->Histidine	Pathogenic	0.8281	0
ENST00000406134	CYS697ARG	2O8B:A:697:Cysteine->Arginine	Pathogenic	0.9969	1
ENST00000406134	CYS697ARG	2O8C:A:697:Cysteine->Arginine	Pathogenic	0.9974	1
ENST00000406134	CYS697ARG	2O8E:A:697:Cysteine->Arginine	Pathogenic	0.9903	1
ENST00000406134	GLN419LYS	2O8D:A:419:Glutamine->Lysine	Benign	0.2993	0
ENST00000406134	GLN419LYS	2O8F:A:419:Glutamine->Lysine	Benign	0.2344	0
ENST00000406134	GLN419LYS	3THY:A:419:Glutamine->Lysine	Benign	0.205	0
ENST00000406134	GLY162ARG	2O8B:A:162:Glycine->Arginine	Pathogenic	0.8612	1
ENST00000406134	GLY162ARG	2O8C:A:162:Glycine->Arginine	Pathogenic	0.8702	1
ENST00000406134	GLY162ARG	3THZ:A:162:Glycine->Arginine	Pathogenic	0.7079	1
ENST00000406134	HIS46GLN	2O8D:A:46:Histidine->Glutamine	Pathogenic	0.9697	0
ENST00000406134	HIS46GLN	2O8F:A:46:Histidine->Glutamine	Pathogenic	0.9694	0
ENST00000406134	HIS46GLN	3THW:A:46:Histidine->Glutamine	Pathogenic	0.9113	0
ENST00000406134	ILE145MET	2O8C:A:145:Isoleucine->Methionine	Benign	0.4155	0
ENST00000406134	ILE145MET	2O8E:A:145:Isoleucine->Methionine	Benign	0.3363	0
ENST00000406134	ILE145MET	2O8F:A:145:Isoleucine->Methionine	Benign	0.4461	0
ENST00000406134	LEU330PRO	2O8B:A:330:Leucine->Proline	Pathogenic	0.8294	1
ENST00000406134	LEU330PRO	3THX:A:330:Leucine->Proline	Pathogenic	0.8877	1
ENST00000406134	LEU330PRO	3THZ:A:330:Leucine->Proline	Pathogenic	0.7504	1
ENST00000406134	VAL102ILE	2O8C:A:102:Valine->Isoleucine	Benign	0.0242	0
ENST00000406134	VAL102ILE	3THW:A:102:Valine->Isoleucine	Benign	0.0601	0
ENST00000406134	VAL102ILE	3THY:A:102:Valine->Isoleucine	Benign	0.0204	0
ENST00000408974	ARG369TRP	3SNH:A:369:Arginine->Tryptophan	Benign	0.1984	1
ENST00000408974	ARG369TRP	5A3F:B:369:Arginine->Tryptophan	Pathogenic	0.8994	1
ENST00000408974	ARG465TRP	4BEJ:A:473:Arginine->Tryptophan	Pathogenic	0.716	1
ENST00000408974	ARG465TRP	4BEJ:C:473:Arginine->Tryptophan	Pathogenic	0.7997	1
ENST00000408974	ARG518HIS	4BEJ:A:633:Arginine->Histidine	Pathogenic	0.9038	1
ENST00000408974	ARG518HIS	4BEJ:D:633:Arginine->Histidine	Pathogenic	0.9017	1
ENST00000408974	GLU368LYS	3SNH:A:368:Glutamate->Lysine	Pathogenic	0.7092	1
ENST00000408974	GLU368LYS	4BEJ:A:372:Glutamate->Lysine	Pathogenic	0.6603	1
ENST00000408974	GLY358ARG	5A3F:C:358:Glycine->Arginine	Pathogenic	0.6877	1
ENST00000409134	GLU427GLN	4GO0:A:804:Glutamate->Glutamine	Pathogenic	0.7958	1
ENST00000409134	GLU427GLN	4NMF:B:889:Glutamate->Glutamine	Pathogenic	0.5181	1
ENST00000409465	ALA267VAL	1BG1:A:271:Alanine->Valine	Pathogenic	0.5403	1
ENST00000409465	ALA267VAL	1YVL:A:267:Alanine->Valine	Pathogenic	0.8453	1
ENST00000409465	ARG274TRP	3CWG:B:1278:Arginine->Tryptophan	Pathogenic	0.7359	1
ENST00000409602	ARG846GLN	2FXU:A:183:Arginine->Glutamine	Benign	0.4953	1
ENST00000409602	ARG846GLN	3U8X:A:183:Arginine->Glutamine	Pathogenic	0.7333	1
ENST00000409602	GLU858LYS	1NMD:A:195:Glutamate->Lysine	Benign	0.2576	1
ENST00000409602	GLU858LYS	3BUZ:B:195:Glutamate->Lysine	Benign	0.1895	1
ENST00000409602	GLU858LYS	3W3D:A:194:Glutamate->Lysine	Benign	0.2489	1
ENST00000409619	ARG657HIS	5I0I:A:669:Arginine->Histidine	Pathogenic	0.9301	1
ENST00000409619	ASP207ASN	4BYF:A:168:Aspartate->Asparagine	Pathogenic	0.7917	1
ENST00000409619	ASP207ASN	4L79:A:171:Aspartate->Asparagine	Pathogenic	0.6742	1
ENST00000409624	ARG211GLN	3MN9:A:210:Arginine->Glutamine	Benign	0.3232	1
ENST00000409709	ARG668HIS	5I0I:A:669:Arginine->Histidine	Pathogenic	0.9301	1
ENST00000409709	ASP218ASN	4BYF:A:168:Aspartate->Asparagine	Pathogenic	0.7917	1
ENST00000409709	ASP218ASN	4L79:A:171:Aspartate->Asparagine	Pathogenic	0.6742	1
ENST00000409731	ARG168GLN	3MN9:A:210:Arginine->Glutamine	Benign	0.3232	1
ENST00000409914	ARG883TRP	1SQK:A:183:Arginine->Tryptophan	Pathogenic	0.8332	1
ENST00000409914	ARG883TRP	3DAW:A:183:Arginine->Tryptophan	Pathogenic	0.8634	1
ENST00000409914	ARG883TRP	4JHD:B:183:Arginine->Tryptophan	Pathogenic	0.7991	1
ENST00000412135	SER249CYS	5W59:B:251:Serine->Cysteine	Pathogenic	0.5969	1
ENST00000413259	ARG40GLN	1KWA:A:489:Arginine->Glutamine	Benign	0.4066	1
ENST00000413259	ARG40GLN	1X8S:A:159:Arginine->Glutamine	Pathogenic	0.6114	1
ENST00000413465	ARG181HIS	5O1H:A:181:Arginine->Histidine	Benign	0.2409	1
ENST00000413465	ASN235SER	2PCX:A:235:Asparagine->Serine	Pathogenic	0.6904	0
ENST00000413465	ASN235SER	4HJE:A:235:Asparagine->Serine	Pathogenic	0.6843	0
ENST00000413465	GLU180LYS	2J21:A:180:Glutamate->Lysine	Benign	0.4508	1
ENST00000413465	ILE195THR	3D07:A:195:Isoleucine->Threonine	Pathogenic	0.8233	1
ENST00000417302	GLY12ASP	1ZC4:A:23:Glycine->Aspartate	Benign	0.4473	1
ENST00000417302	GLY12ASP	3K9N:A:12:Glycine->Aspartate	Benign	0.4995	1
ENST00000417302	GLY12ASP	3MSX:A:14:Glycine->Aspartate	Pathogenic	0.8825	1
ENST00000417302	GLY12ASP	4EPT:A:12:Glycine->Aspartate	Benign	0.3603	1
ENST00000417302	GLY12ASP	4US0:R:12:Glycine->Aspartate	Pathogenic	0.7504	1
ENST00000417302	GLY12ASP	6GQX:A:12:Glycine->Aspartate	Benign	0.219	1
ENST00000417302	GLY12CYS	5VBE:A:12:Glycine->Cysteine	Benign	0.4383	1
ENST00000417302	GLY12CYS	6E6G:A:12:Glycine->Cysteine	Benign	0.0841	1
ENST00000417302	GLY12SER	1OW3:B:14:Glycine->Serine	Pathogenic	0.9043	1
ENST00000417302	GLY12SER	6GOM:A:12:Glycine->Serine	Pathogenic	0.5842	1
ENST00000417302	GLY13ASP	1JAH:A:13:Glycine->Aspartate	Benign	0.3819	1
ENST00000417302	GLY13ASP	1XCM:A:13:Glycine->Aspartate	Benign	0.3468	1
ENST00000417302	GLY13ASP	4G0N:A:13:Glycine->Aspartate	Pathogenic	0.7513	1
ENST00000417302	GLY13ASP	4NMM:A:13:Glycine->Aspartate	Pathogenic	0.8098	1
ENST00000417302	GLY13ASP	6D5W:Q:13:Glycine->Aspartate	Pathogenic	0.6354	1
ENST00000417302	GLY13CYS	1QRA:A:13:Glycine->Cysteine	Benign	0.1451	1
ENST00000417302	GLY13CYS	5USJ:C:13:Glycine->Cysteine	Pathogenic	0.7693	1
ENST00000417302	THR58ILE	1LF0:A:58:Threonine->Isoleucine	Pathogenic	0.8555	1
ENST00000417302	THR58ILE	4DST:A:58:Threonine->Isoleucine	Pathogenic	0.8186	1
ENST00000417302	THR58ILE	4M21:A:58:Threonine->Isoleucine	Pathogenic	0.86	1
ENST00000417302	THR58ILE	5WDP:A:58:Threonine->Isoleucine	Pathogenic	0.911	1
ENST00000417302	THR58ILE	6BVI:C:58:Threonine->Isoleucine	Pathogenic	0.7828	1
ENST00000418115	GLY14ARG	121P:A:12:Glycine->Arginine	Benign	0.4554	1
ENST00000418115	GLY14ARG	5WDS:A:12:Glycine->Arginine	Benign	0.2026	1
ENST00000418664	ASN593SER	3R6N:A:593:Asparagine->Serine	Pathogenic	0.6104	0
ENST00000418703	ARG269HIS	6C8F:A:265:Arginine->Histidine	Pathogenic	0.6211	1
ENST00000418703	ARG315TRP	2RFA:A:190:Arginine->Tryptophan	Pathogenic	0.6807	1
ENST00000418703	ARG315TRP	5IWP:A:190:Arginine->Tryptophan	Benign	0.0961	1
ENST00000418709	ARG343GLN	4A63:A:293:Arginine->Glutamine	Pathogenic	0.9209	1
ENST00000418709	ARG343TRP	4XR8:C:273:Arginine->Tryptophan	Pathogenic	0.5638	1
ENST00000419067	ASP278ASN	6I0M:B:226:Aspartate->Asparagine	Pathogenic	0.8145	1
ENST00000420246	ARG181HIS	5O1H:A:181:Arginine->Histidine	Benign	0.2409	1
ENST00000420246	ASN235SER	2PCX:A:235:Asparagine->Serine	Pathogenic	0.6904	0
ENST00000420246	ASN235SER	4HJE:A:235:Asparagine->Serine	Pathogenic	0.6843	0
ENST00000420246	GLU180LYS	2J21:A:180:Glutamate->Lysine	Benign	0.4508	1
ENST00000420246	ILE195THR	3D07:A:195:Isoleucine->Threonine	Pathogenic	0.8233	1
ENST00000420881	PRO236LEU	5UN2:A:2044:Proline->Leucine	Pathogenic	0.5555	1
ENST00000421587	ARG489GLN	1KWA:A:489:Arginine->Glutamine	Benign	0.4066	1
ENST00000421587	ARG489GLN	1X8S:A:159:Arginine->Glutamine	Pathogenic	0.6114	1
ENST00000422392	ARG224CYS	2OMX:B:70:Arginine->Cysteine	Benign	0.3356	0
ENST00000422392	ARG224CYS	2OMZ:B:70:Arginine->Cysteine	Pathogenic	0.5248	0
ENST00000422392	LYS179GLU	3LNF:A:25:Lysine->Glutamate	Benign	0.3069	1
ENST00000422392	THR499ARG	1L3W:A:405:Threonine->Arginine	Benign	0.2192	1
ENST00000422392	THR499ARG	5ERD:B:415:Threonine->Arginine	Pathogenic	0.6375	1
ENST00000422392	VAL202ILE	3Q2N:A:48:Valine->Isoleucine	Benign	0.192	0
ENST00000423391	ARG211GLN	3MN9:A:210:Arginine->Glutamine	Benign	0.3232	1
ENST00000423968	THR68ILE	1LF0:A:58:Threonine->Isoleucine	Pathogenic	0.8555	1
ENST00000423968	THR68ILE	4DST:A:58:Threonine->Isoleucine	Pathogenic	0.8186	1
ENST00000423968	THR68ILE	4M21:A:58:Threonine->Isoleucine	Pathogenic	0.86	1
ENST00000423968	THR68ILE	5WDP:A:58:Threonine->Isoleucine	Pathogenic	0.911	1
ENST00000423968	THR68ILE	6BVI:C:58:Threonine->Isoleucine	Pathogenic	0.7828	1
ENST00000425460	GLY132SER	1BR1:A:111:Glycine->Serine	Pathogenic	0.5993	0
ENST00000425460	ILE289THR	1QVI:A:262:Isoleucine->Threonine	Pathogenic	0.9091	0
ENST00000425460	ILE289THR	1S5G:A:262:Isoleucine->Threonine	Pathogenic	0.8604	0
ENST00000425460	ILE289THR	1SR6:A:262:Isoleucine->Threonine	Pathogenic	0.8693	0
ENST00000425460	SER120LEU	1SR6:A:98:Serine->Leucine	Pathogenic	0.7549	1
ENST00000425460	SER120LEU	2EC6:A:98:Serine->Leucine	Pathogenic	0.7622	1
ENST00000425460	SER120LEU	3I5F:A:98:Serine->Leucine	Pathogenic	0.6242	1
ENST00000425967	ARG111CYS	4HWU:A:84:Arginine->Cysteine	Pathogenic	0.9103	1
ENST00000426016	ARG552GLY	3KSY:A:552:Arginine->Glycine	Pathogenic	0.8747	1
ENST00000426016	ARG552LYS	1XD4:A:552:Arginine->Lysine	Benign	0.4738	1
ENST00000426016	ILE437THR	1XD4:A:437:Isoleucine->Threonine	Pathogenic	0.5625	1
ENST00000426016	ILE437THR	3KSY:A:437:Isoleucine->Threonine	Pathogenic	0.8726	1
ENST00000426016	LEU569VAL	4URY:S:569:Leucine->Valine	Benign	0.2003	0
ENST00000426016	LEU569VAL	5OVG:A:569:Leucine->Valine	Pathogenic	0.5212	0
ENST00000426016	LEU569VAL	6D5V:S:569:Leucine->Valine	Benign	0.244	0
ENST00000426016	MET269ARG	1XD4:A:269:Methionine->Arginine	Pathogenic	0.8485	1
ENST00000426016	MET269LYS	1XD4:A:269:Methionine->Lysine	Pathogenic	0.8536	1
ENST00000426016	MET269LYS	3KSY:A:269:Methionine->Lysine	Pathogenic	0.6798	1
ENST00000426016	MET269THR	1XD4:A:269:Methionine->Threonine	Pathogenic	0.8584	1
ENST00000426016	MET269THR	1XDV:B:269:Methionine->Threonine	Pathogenic	0.9746	1
ENST00000426016	PHE623ILE	5OVH:A:623:Phenylalanine->Isoleucine	Pathogenic	0.806	1
ENST00000426016	PHE623ILE	6D5L:B:623:Phenylalanine->Isoleucine	Pathogenic	0.8669	1
ENST00000426016	PHE623ILE	6EPL:S:623:Phenylalanine->Isoleucine	Pathogenic	0.777	1
ENST00000426016	PRO655LEU	4NYJ:S:655:Proline->Leucine	Pathogenic	0.7003	0
ENST00000426016	PRO655LEU	6D5E:B:655:Proline->Leucine	Benign	0.3994	0
ENST00000426016	PRO655LEU	6D5M:S:655:Proline->Leucine	Benign	0.3646	0
ENST00000426016	SER548ARG	1XD4:A:548:Serine->Arginine	Pathogenic	0.5192	1
ENST00000426016	SER548ARG	1XDV:B:548:Serine->Arginine	Benign	0.1013	1
ENST00000426016	SER548ARG	3KSY:A:548:Serine->Arginine	Pathogenic	0.8394	1
ENST00000426016	TRP432ARG	1DBH:A:432:Tryptophan->Arginine	Pathogenic	0.9587	1
ENST00000426263	ALA275THR	4PYP:A:275:Alanine->Threonine	Pathogenic	0.8504	1
ENST00000426263	ALA275THR	5EQG:A:275:Alanine->Threonine	Pathogenic	0.7395	1
ENST00000426263	ALA275THR	5EQH:A:275:Alanine->Threonine	Pathogenic	0.8779	1
ENST00000426263	ARG126CYS	4ZW9:A:124:Arginine->Cysteine	Pathogenic	0.9313	1
ENST00000426263	ARG126CYS	4ZWC:A:124:Arginine->Cysteine	Pathogenic	0.8998	1
ENST00000426263	ARG126CYS	5EQH:A:126:Arginine->Cysteine	Pathogenic	0.9141	1
ENST00000426263	ARG153HIS	4ZW9:A:151:Arginine->Histidine	Pathogenic	0.8727	1
ENST00000426263	ARG153HIS	5EQI:A:153:Arginine->Histidine	Benign	0.3872	1
ENST00000426263	ARG400CYS	4PYP:A:400:Arginine->Cysteine	Pathogenic	0.6274	1
ENST00000426263	ARG400CYS	5EQH:A:400:Arginine->Cysteine	Pathogenic	0.7932	1
ENST00000426263	ARG400CYS	5EQI:A:400:Arginine->Cysteine	Pathogenic	0.8159	1
ENST00000426263	ASN34SER	4PYP:A:34:Asparagine->Serine	Pathogenic	0.9261	1
ENST00000426263	ASN34SER	5EQI:A:34:Asparagine->Serine	Pathogenic	0.8717	1
ENST00000426263	GLY76ARG	5EQH:A:76:Glycine->Arginine	Pathogenic	0.8895	1
ENST00000426263	GLY76ARG	5EQI:A:76:Glycine->Arginine	Pathogenic	0.9134	1
ENST00000426263	LEU214PRO	4PYP:A:214:Leucine->Proline	Pathogenic	0.7948	1
ENST00000426263	LEU214PRO	5EQG:A:214:Leucine->Proline	Pathogenic	0.6854	1
ENST00000426263	LEU214PRO	5EQH:A:214:Leucine->Proline	Pathogenic	0.7898	1
ENST00000426263	THR310ILE	4PYP:A:310:Threonine->Isoleucine	Pathogenic	0.766	1
ENST00000426263	THR310ILE	5C65:A:308:Threonine->Isoleucine	Pathogenic	0.7678	1
ENST00000426263	THR310ILE	5EQG:A:310:Threonine->Isoleucine	Pathogenic	0.6851	1
ENST00000430714	GLY13SER	1Q1U:A:50:Glycine->Serine	Benign	0.0184	1
ENST00000430714	GLY13SER	4DCK:C:55:Glycine->Serine	Pathogenic	0.6721	1
ENST00000430714	GLY13SER	4JPZ:A:55:Glycine->Serine	Benign	0.4733	1
ENST00000435030	PRO278LEU	4AP0:A:310:Proline->Leucine	Pathogenic	0.8912	1
ENST00000435176	ARG167PRO	4P7A:A:265:Arginine->Proline	Pathogenic	0.8307	1
ENST00000435176	ARG227GLN	4P7A:A:325:Arginine->Glutamine	Benign	0.1718	0
ENST00000435176	GLU170GLY	4P7A:A:268:Glutamate->Glycine	Benign	0.4776	0
ENST00000435176	GLY49GLU	4P7A:A:147:Glycine->Glutamate	Pathogenic	0.8858	1
ENST00000435176	HIS231PRO	4P7A:A:329:Histidine->Proline	Pathogenic	0.5392	1
ENST00000435176	ILE121VAL	4P7A:A:219:Isoleucine->Valine	Benign	0.1312	0
ENST00000435176	SER149PRO	4P7A:A:247:Serine->Proline	Pathogenic	0.8774	1
ENST00000435176	THR19MET	4P7A:A:117:Threonine->Methionine	Pathogenic	0.8726	1
ENST00000435176	VAL228ALA	4P7A:A:326:Valine->Alanine	Benign	0.4109	0
ENST00000437221	ARG249GLN	4A63:A:293:Arginine->Glutamine	Pathogenic	0.9209	1
ENST00000437221	ARG249TRP	4XR8:C:273:Arginine->Tryptophan	Pathogenic	0.5638	1
ENST00000440486	SER249CYS	5W59:B:251:Serine->Cysteine	Pathogenic	0.5969	1
ENST00000440651	ARG343GLN	4A63:A:293:Arginine->Glutamine	Pathogenic	0.9209	1
ENST00000440651	ARG343TRP	4XR8:C:273:Arginine->Tryptophan	Pathogenic	0.5638	1
ENST00000441560	ARG239CYS	3X1D:A:214:Arginine->Cysteine	Pathogenic	0.8394	1
ENST00000441560	ARG239CYS	5VGR:A:235:Arginine->Cysteine	Pathogenic	0.8146	1
ENST00000441560	VAL253ILE	3QOF:C:253:Valine->Isoleucine	Benign	0.3279	1
ENST00000442011	ARG124HIS	5NV6:A:124:Arginine->Histidine	Pathogenic	0.6855	1
ENST00000442415	GLY381ALA	3KRJ:A:594:Glycine->Alanine	Pathogenic	0.6753	1
ENST00000442415	HIS105GLN	1C1Y:B:105:Histidine->Glutamine	Benign	0.0298	0
ENST00000442742	ARG483GLN	1KWA:A:489:Arginine->Glutamine	Benign	0.4066	1
ENST00000443060	PRO314LEU	4AP0:A:310:Proline->Leucine	Pathogenic	0.8912	1
ENST00000443694	ARG269TRP	5XA1:A:269:Arginine->Tryptophan	Benign	0.4479	1
ENST00000444836	ARG94TRP	5GNT:A:73:Arginine->Tryptophan	Benign	0.4813	1
ENST00000444836	ARG94TRP	5GOM:A:73:Arginine->Tryptophan	Pathogenic	0.5194	1
ENST00000445061	ARG493HIS	3LLM:A:447:Arginine->Histidine	Pathogenic	0.5064	1
ENST00000445105	GLY50SER	1Q1U:A:50:Glycine->Serine	Benign	0.0184	1
ENST00000445105	GLY50SER	4DCK:C:55:Glycine->Serine	Pathogenic	0.6721	1
ENST00000445105	GLY50SER	4JPZ:A:55:Glycine->Serine	Benign	0.4733	1
ENST00000445888	ARG181HIS	5O1H:A:181:Arginine->Histidine	Benign	0.2409	1
ENST00000445888	ASN235SER	2PCX:A:235:Asparagine->Serine	Pathogenic	0.6904	0
ENST00000445888	ASN235SER	4HJE:A:235:Asparagine->Serine	Pathogenic	0.6843	0
ENST00000445888	GLU180LYS	2J21:A:180:Glutamate->Lysine	Benign	0.4508	1
ENST00000445888	ILE195THR	3D07:A:195:Isoleucine->Threonine	Pathogenic	0.8233	1
ENST00000446256	ARG493HIS	3LLM:A:447:Arginine->Histidine	Pathogenic	0.5064	1
ENST00000447712	ARG78CYS	4HWU:A:84:Arginine->Cysteine	Pathogenic	0.9103	1
ENST00000448611	GLU205LYS	1X8Y:A:317:Glutamate->Lysine	Pathogenic	0.6944	1
ENST00000448611	GLU205LYS	3V4Q:A:317:Glutamate->Lysine	Pathogenic	0.5707	1
ENST00000448611	GLU205LYS	3V4W:A:317:Glutamate->Lysine	Benign	0.3206	1
ENST00000449992	ARG164GLN	4A63:A:293:Arginine->Glutamine	Pathogenic	0.9209	1
ENST00000449992	ARG164TRP	4XR8:C:273:Arginine->Tryptophan	Pathogenic	0.5638	1
ENST00000450716	GLY50SER	1Q1U:A:50:Glycine->Serine	Benign	0.0184	1
ENST00000450716	GLY50SER	4DCK:C:55:Glycine->Serine	Pathogenic	0.6721	1
ENST00000450716	GLY50SER	4JPZ:A:55:Glycine->Serine	Benign	0.4733	1
ENST00000451531	ARG883GLN	2FXU:A:183:Arginine->Glutamine	Benign	0.4953	1
ENST00000451531	ARG883GLN	3U8X:A:183:Arginine->Glutamine	Pathogenic	0.7333	1
ENST00000451590	GLY12ARG	121P:A:12:Glycine->Arginine	Benign	0.4554	1
ENST00000451590	GLY12ARG	5WDS:A:12:Glycine->Arginine	Benign	0.2026	1
ENST00000451590	GLY12ASP	1ZC4:A:23:Glycine->Aspartate	Benign	0.4473	1
ENST00000451590	GLY12ASP	3K9N:A:12:Glycine->Aspartate	Benign	0.4995	1
ENST00000451590	GLY12ASP	3MSX:A:14:Glycine->Aspartate	Pathogenic	0.8825	1
ENST00000451590	GLY12ASP	4EPT:A:12:Glycine->Aspartate	Benign	0.3603	1
ENST00000451590	GLY12ASP	4US0:R:12:Glycine->Aspartate	Pathogenic	0.7504	1
ENST00000451590	GLY12ASP	6GQX:A:12:Glycine->Aspartate	Benign	0.219	1
ENST00000451590	GLY12CYS	5VBE:A:12:Glycine->Cysteine	Benign	0.4383	1
ENST00000451590	GLY12CYS	6E6G:A:12:Glycine->Cysteine	Benign	0.0841	1
ENST00000451590	GLY12SER	1OW3:B:14:Glycine->Serine	Pathogenic	0.9043	1
ENST00000451590	GLY12SER	6GOM:A:12:Glycine->Serine	Pathogenic	0.5842	1
ENST00000451590	GLY13ASP	1JAH:A:13:Glycine->Aspartate	Benign	0.3819	1
ENST00000451590	GLY13ASP	1XCM:A:13:Glycine->Aspartate	Benign	0.3468	1
ENST00000451590	GLY13ASP	4G0N:A:13:Glycine->Aspartate	Pathogenic	0.7513	1
ENST00000451590	GLY13ASP	4NMM:A:13:Glycine->Aspartate	Pathogenic	0.8098	1
ENST00000451590	GLY13ASP	6D5W:Q:13:Glycine->Aspartate	Pathogenic	0.6354	1
ENST00000451590	GLY13CYS	1QRA:A:13:Glycine->Cysteine	Benign	0.1451	1
ENST00000451590	GLY13CYS	5USJ:C:13:Glycine->Cysteine	Pathogenic	0.7693	1
ENST00000451590	THR58ILE	1LF0:A:58:Threonine->Isoleucine	Pathogenic	0.8555	1
ENST00000451590	THR58ILE	4DST:A:58:Threonine->Isoleucine	Pathogenic	0.8186	1
ENST00000451590	THR58ILE	4M21:A:58:Threonine->Isoleucine	Pathogenic	0.86	1
ENST00000451590	THR58ILE	5WDP:A:58:Threonine->Isoleucine	Pathogenic	0.911	1
ENST00000451590	THR58ILE	6BVI:C:58:Threonine->Isoleucine	Pathogenic	0.7828	1
ENST00000452625	ARG676CYS	5T45:A:675:Arginine->Cysteine	Pathogenic	0.7438	1
ENST00000452825	VAL437MET	5FYS:A:489:Valine->Methionine	Pathogenic	0.8174	1
ENST00000452825	VAL437MET	5FYY:A:489:Valine->Methionine	Pathogenic	0.8436	1
ENST00000452825	VAL437MET	6DQD:A:473:Valine->Methionine	Pathogenic	0.8331	1
ENST00000454309	GLY112SER	1Q1U:A:50:Glycine->Serine	Benign	0.0184	1
ENST00000454309	GLY112SER	4DCK:C:55:Glycine->Serine	Pathogenic	0.6721	1
ENST00000454309	GLY112SER	4JPZ:A:55:Glycine->Serine	Benign	0.4733	1
ENST00000455263	ARG181HIS	5O1H:A:181:Arginine->Histidine	Benign	0.2409	1
ENST00000455263	ASN235SER	2PCX:A:235:Asparagine->Serine	Pathogenic	0.6904	0
ENST00000455263	ASN235SER	4HJE:A:235:Asparagine->Serine	Pathogenic	0.6843	0
ENST00000455263	GLU180LYS	2J21:A:180:Glutamate->Lysine	Benign	0.4508	1
ENST00000455263	ILE195THR	3D07:A:195:Isoleucine->Threonine	Pathogenic	0.8233	1
ENST00000455445	ARG84GLN	4P7A:A:325:Arginine->Glutamine	Benign	0.1718	0
ENST00000455445	HIS88PRO	4P7A:A:329:Histidine->Proline	Pathogenic	0.5392	1
ENST00000455445	SER6PRO	4P7A:A:247:Serine->Proline	Pathogenic	0.8774	1
ENST00000455445	VAL85ALA	4P7A:A:326:Valine->Alanine	Benign	0.4109	0
ENST00000455537	ARG204GLN	5LT1:B:203:Arginine->Glutamine	Pathogenic	0.8398	1
ENST00000455537	ARG204GLN	5LT2:A:203:Arginine->Glutamine	Pathogenic	0.8097	1
ENST00000455537	PRO278LEU	4AP0:A:310:Proline->Leucine	Pathogenic	0.8912	1
ENST00000456148	ARG249GLN	4A63:A:293:Arginine->Glutamine	Pathogenic	0.9209	1
ENST00000456148	ARG249TRP	4XR8:C:273:Arginine->Tryptophan	Pathogenic	0.5638	1
ENST00000456211	ARG269TRP	5XA1:A:269:Arginine->Tryptophan	Benign	0.4479	1
ENST00000457607	ARG521HIS	3LLM:A:447:Arginine->Histidine	Pathogenic	0.5064	1
ENST00000458205	ARG84GLN	4P7A:A:325:Arginine->Glutamine	Benign	0.1718	0
ENST00000458205	HIS88PRO	4P7A:A:329:Histidine->Proline	Pathogenic	0.5392	1
ENST00000458205	SER6PRO	4P7A:A:247:Serine->Proline	Pathogenic	0.8774	1
ENST00000458205	VAL85ALA	4P7A:A:326:Valine->Alanine	Benign	0.4109	0
ENST00000458637	ARG668HIS	5I0I:A:669:Arginine->Histidine	Pathogenic	0.9301	1
ENST00000458637	ASP218ASN	4BYF:A:168:Aspartate->Asparagine	Pathogenic	0.7917	1
ENST00000458637	ASP218ASN	4L79:A:171:Aspartate->Asparagine	Pathogenic	0.6742	1
ENST00000462990	ARG3TRP	3FGA:A:182:Arginine->Tryptophan	Pathogenic	0.9164	1
ENST00000466387	PRO676LEU	1TR2:B:877:Proline->Leucine	Benign	0.4034	1
ENST00000468300	CYS44SER	4R8P:L:72:Cysteine->Serine	Pathogenic	0.9599	1
ENST00000468300	CYS44SER	5FER:D:33:Cysteine->Serine	Pathogenic	0.9238	1
ENST00000468300	CYS47PHE	3RPG:C:75:Cysteine->Phenylalanine	Pathogenic	0.9444	1
ENST00000468300	CYS61GLY	4S3O:B:87:Cysteine->Glycine	Pathogenic	0.9251	1
ENST00000468300	CYS61GLY	5OLM:B:51:Cysteine->Glycine	Pathogenic	0.9332	1
ENST00000468300	LEU22SER	3RPG:C:49:Leucine->Serine	Pathogenic	0.7152	1
ENST00000468300	LEU22SER	4S3O:E:49:Leucine->Serine	Pathogenic	0.7216	1
ENST00000471181	CYS44SER	4R8P:L:72:Cysteine->Serine	Pathogenic	0.9599	1
ENST00000471181	CYS44SER	5FER:D:33:Cysteine->Serine	Pathogenic	0.9238	1
ENST00000471181	CYS47PHE	3RPG:C:75:Cysteine->Phenylalanine	Pathogenic	0.9444	1
ENST00000471181	CYS61GLY	4S3O:B:87:Cysteine->Glycine	Pathogenic	0.9251	1
ENST00000471181	CYS61GLY	5OLM:B:51:Cysteine->Glycine	Pathogenic	0.9332	1
ENST00000471181	LEU22SER	3RPG:C:49:Leucine->Serine	Pathogenic	0.7152	1
ENST00000471181	LEU22SER	4S3O:E:49:Leucine->Serine	Pathogenic	0.7216	1
ENST00000473598	GLU218LYS	1X8Y:A:317:Glutamate->Lysine	Pathogenic	0.6944	1
ENST00000473598	GLU218LYS	3V4Q:A:317:Glutamate->Lysine	Pathogenic	0.5707	1
ENST00000473598	GLU218LYS	3V4W:A:317:Glutamate->Lysine	Benign	0.3206	1
ENST00000474559	THR68ILE	1LF0:A:58:Threonine->Isoleucine	Pathogenic	0.8555	1
ENST00000474559	THR68ILE	4DST:A:58:Threonine->Isoleucine	Pathogenic	0.8186	1
ENST00000474559	THR68ILE	4M21:A:58:Threonine->Isoleucine	Pathogenic	0.86	1
ENST00000474559	THR68ILE	5WDP:A:58:Threonine->Isoleucine	Pathogenic	0.911	1
ENST00000474559	THR68ILE	6BVI:C:58:Threonine->Isoleucine	Pathogenic	0.7828	1
ENST00000474889	ILE883VAL	3QCI:A:883:Isoleucine->Valine	Benign	0.2702	1
ENST00000475805	ARG237TRP	5D3Q:B:237:Arginine->Tryptophan	Pathogenic	0.9139	1
ENST00000475805	ARG361GLY	3ZVR:A:361:Arginine->Glycine	Pathogenic	0.5469	1
ENST00000475805	ARG361GLY	4BEJ:A:365:Arginine->Glycine	Pathogenic	0.8454	1
ENST00000475805	ARG361GLY	4BEJ:C:365:Arginine->Glycine	Pathogenic	0.8765	1
ENST00000480861	ASP221ASN	6I0M:B:226:Aspartate->Asparagine	Pathogenic	0.8145	1
ENST00000481110	SER249CYS	5W59:B:251:Serine->Cysteine	Pathogenic	0.5969	1
ENST00000485317	ARG294HIS	3LUT:B:294:Arginine->Histidine	Benign	0.3103	1
ENST00000485317	HIS310ARG	2R9R:B:306:Histidine->Arginine	Pathogenic	0.647	1
ENST00000486160	ARG237TRP	5D3Q:B:237:Arginine->Tryptophan	Pathogenic	0.9139	1
ENST00000486160	ARG361GLY	3ZVR:A:361:Arginine->Glycine	Pathogenic	0.5469	1
ENST00000486160	ARG361GLY	4BEJ:A:365:Arginine->Glycine	Pathogenic	0.8454	1
ENST00000486160	ARG361GLY	4BEJ:C:365:Arginine->Glycine	Pathogenic	0.8765	1
ENST00000491747	CYS44SER	4R8P:L:72:Cysteine->Serine	Pathogenic	0.9599	1
ENST00000491747	CYS44SER	5FER:D:33:Cysteine->Serine	Pathogenic	0.9238	1
ENST00000491747	CYS47PHE	3RPG:C:75:Cysteine->Phenylalanine	Pathogenic	0.9444	1
ENST00000491747	CYS61GLY	4S3O:B:87:Cysteine->Glycine	Pathogenic	0.9251	1
ENST00000491747	CYS61GLY	5OLM:B:51:Cysteine->Glycine	Pathogenic	0.9332	1
ENST00000491747	LEU22SER	3RPG:C:49:Leucine->Serine	Pathogenic	0.7152	1
ENST00000491747	LEU22SER	4S3O:E:49:Leucine->Serine	Pathogenic	0.7216	1
ENST00000493945	ALA174VAL	1DEJ:A:174:Alanine->Valine	Pathogenic	0.661	1
ENST00000493945	ALA174VAL	1HLU:A:174:Alanine->Valine	Pathogenic	0.6893	1
ENST00000493945	ALA174VAL	2FF3:B:174:Alanine->Valine	Benign	0.4811	1
ENST00000493945	ARG183TRP	1SQK:A:183:Arginine->Tryptophan	Pathogenic	0.8332	1
ENST00000493945	ARG183TRP	3DAW:A:183:Arginine->Tryptophan	Pathogenic	0.8634	1
ENST00000493945	ARG183TRP	4JHD:B:183:Arginine->Tryptophan	Pathogenic	0.7991	1
ENST00000493945	ARG335CYS	3M1F:A:335:Arginine->Cysteine	Pathogenic	0.8079	1
ENST00000493945	GLU195LYS	1NMD:A:195:Glutamate->Lysine	Benign	0.2576	1
ENST00000493945	GLU195LYS	3BUZ:B:195:Glutamate->Lysine	Benign	0.1895	1
ENST00000493945	GLU195LYS	3W3D:A:194:Glutamate->Lysine	Benign	0.2489	1
ENST00000493945	GLY343SER	2P9I:B:358:Glycine->Serine	Pathogenic	0.8179	1
ENST00000493945	PRO258LEU	1J6Z:A:258:Proline->Leucine	Pathogenic	0.9476	1
ENST00000496200	ASP201ASN	6I0M:B:226:Aspartate->Asparagine	Pathogenic	0.8145	1
ENST00000498619	GLY509ARG	5FBH:A:509:Glycine->Arginine	Pathogenic	0.704	1
ENST00000498619	GLY509ARG	5K5S:B:509:Glycine->Arginine	Pathogenic	0.7801	1
ENST00000498619	GLY509ARG	5K5T:A:509:Glycine->Arginine	Pathogenic	0.8139	1
ENST00000498729	PRO305LEU	4AP0:A:310:Proline->Leucine	Pathogenic	0.8912	1
ENST00000498729	SER274LEU	1I6I:A:274:Serine->Leucine	Pathogenic	0.808	1
ENST00000498729	SER274LEU	3ZCW:A:291:Serine->Leucine	Pathogenic	0.8334	1
ENST00000504290	ARG49HIS	5O1H:A:181:Arginine->Histidine	Benign	0.2409	1
ENST00000504290	ASN103SER	2PCX:A:235:Asparagine->Serine	Pathogenic	0.6904	0
ENST00000504290	ASN103SER	4HJE:A:235:Asparagine->Serine	Pathogenic	0.6843	0
ENST00000504290	GLU48LYS	2J21:A:180:Glutamate->Lysine	Benign	0.4508	1
ENST00000504290	ILE63THR	3D07:A:195:Isoleucine->Threonine	Pathogenic	0.8233	1
ENST00000504937	ARG49HIS	5O1H:A:181:Arginine->Histidine	Benign	0.2409	1
ENST00000504937	ASN103SER	2PCX:A:235:Asparagine->Serine	Pathogenic	0.6904	0
ENST00000504937	ASN103SER	4HJE:A:235:Asparagine->Serine	Pathogenic	0.6843	0
ENST00000504937	GLU48LYS	2J21:A:180:Glutamate->Lysine	Benign	0.4508	1
ENST00000504937	ILE63THR	3D07:A:195:Isoleucine->Threonine	Pathogenic	0.8233	1
ENST00000507958	ALA195THR	3LND:A:142:Alanine->Threonine	Pathogenic	0.567	0
ENST00000508376	SER130GLY	1M5I:A:130:Serine->Glycine	Benign	0.097	0
ENST00000510385	ARG49HIS	5O1H:A:181:Arginine->Histidine	Benign	0.2409	1
ENST00000510385	ASN103SER	2PCX:A:235:Asparagine->Serine	Pathogenic	0.6904	0
ENST00000510385	ASN103SER	4HJE:A:235:Asparagine->Serine	Pathogenic	0.6843	0
ENST00000510385	GLU48LYS	2J21:A:180:Glutamate->Lysine	Benign	0.4508	1
ENST00000510385	ILE63THR	3D07:A:195:Isoleucine->Threonine	Pathogenic	0.8233	1
ENST00000519445	ARG230CYS	2R9R:B:287:Arginine->Cysteine	Benign	0.3086	1
ENST00000519445	ARG230CYS	4JTD:B:287:Arginine->Cysteine	Benign	0.2659	1
ENST00000521134	ARG110CYS	2R9R:B:287:Arginine->Cysteine	Benign	0.3086	1
ENST00000521134	ARG110CYS	4JTD:B:287:Arginine->Cysteine	Benign	0.2659	1
ENST00000521381	GLY376ARG	2IUG:A:55:Glycine->Arginine	Benign	0.4614	1
ENST00000521381	GLY376ARG	3EAZ:A:124:Glycine->Arginine	Benign	0.1688	1
ENST00000521381	GLY376ARG	4L23:B:376:Glycine->Arginine	Pathogenic	0.8979	1
ENST00000521381	MET326ILE	2IUG:A:5:Methionine->Isoleucine	Benign	0.1164	0
ENST00000521381	MET326ILE	4WAF:B:326:Methionine->Isoleucine	Benign	0.1197	0
ENST00000521657	MET326ILE	2IUG:A:5:Methionine->Isoleucine	Benign	0.1164	0
ENST00000521657	MET326ILE	4WAF:B:326:Methionine->Isoleucine	Benign	0.1197	0
ENST00000523207	ARG298CYS	2R9R:B:287:Arginine->Cysteine	Benign	0.3086	1
ENST00000523207	ARG298CYS	4JTD:B:287:Arginine->Cysteine	Benign	0.2659	1
ENST00000524041	ARG37TRP	4M48:A:27:Arginine->Tryptophan	Pathogenic	0.7509	1
ENST00000524041	ARG37TRP	4XP9:C:27:Arginine->Tryptophan	Pathogenic	0.7361	1
ENST00000524041	ARG37TRP	4XPG:A:27:Arginine->Tryptophan	Pathogenic	0.7451	1
ENST00000525291	LEU56PRO	3AE8:D:72:Leucine->Proline	Pathogenic	0.8705	1
ENST00000525291	LEU56PRO	3VR9:D:88:Leucine->Proline	Pathogenic	0.87	1
ENST00000525291	LEU56PRO	3VRA:D:88:Leucine->Proline	Pathogenic	0.8432	1
ENST00000525291	PRO42LEU	3ABV:D:58:Proline->Leucine	Pathogenic	0.7762	1
ENST00000525291	PRO42LEU	3AE2:D:58:Proline->Leucine	Pathogenic	0.6934	1
ENST00000525291	PRO42LEU	4YSZ:D:74:Proline->Leucine	Pathogenic	0.7928	1
ENST00000526117	CYS143TYR	2RGT:B:121:Cysteine->Tyrosine	Pathogenic	0.9798	1
ENST00000526117	CYS143TYR	2XJZ:D:115:Cysteine->Tyrosine	Pathogenic	0.9693	1
ENST00000528182	LEU95PRO	3AE8:D:72:Leucine->Proline	Pathogenic	0.8705	1
ENST00000528182	PRO81LEU	3ABV:D:58:Proline->Leucine	Pathogenic	0.7762	1
ENST00000528182	PRO81LEU	3AE2:D:58:Proline->Leucine	Pathogenic	0.6934	1
ENST00000528848	LYS198ARG	6GIH:A:198:Lysine->Arginine	Pathogenic	0.8135	1
ENST00000532791	ARG78CYS	4HWU:A:84:Arginine->Cysteine	Pathogenic	0.9103	1
ENST00000535240	ARG218TRP	2QKS:A:166:Arginine->Tryptophan	Pathogenic	0.5944	1
ENST00000535240	ARG218TRP	3SYP:A:230:Arginine->Tryptophan	Pathogenic	0.7482	1
ENST00000535270	ASP260GLU	4M8O:A:302:Aspartate->Glutamate	Pathogenic	0.6422	0
ENST00000535270	ASP260GLU	4PTF:A:302:Aspartate->Glutamate	Pathogenic	0.6564	0
ENST00000535270	LEU397VAL	6FWK:A:439:Leucine->Valine	Pathogenic	0.7743	1
ENST00000535270	LEU397VAL	6I8A:A:439:Leucine->Valine	Pathogenic	0.7088	1
ENST00000536378	ARG84GLN	4P7A:A:325:Arginine->Glutamine	Benign	0.1718	0
ENST00000536378	HIS88PRO	4P7A:A:329:Histidine->Proline	Pathogenic	0.5392	1
ENST00000536378	SER6PRO	4P7A:A:247:Serine->Proline	Pathogenic	0.8774	1
ENST00000536378	VAL85ALA	4P7A:A:326:Valine->Alanine	Benign	0.4109	0
ENST00000536838	ARG235HIS	6C8F:A:265:Arginine->Histidine	Pathogenic	0.6211	1
ENST00000536838	ARG281TRP	2RFA:A:190:Arginine->Tryptophan	Pathogenic	0.6807	1
ENST00000536838	ARG281TRP	5IWP:A:190:Arginine->Tryptophan	Benign	0.0961	1
ENST00000537083	ARG269HIS	6C8F:A:265:Arginine->Histidine	Pathogenic	0.6211	1
ENST00000537083	ARG315TRP	2RFA:A:190:Arginine->Tryptophan	Pathogenic	0.6807	1
ENST00000537083	ARG315TRP	5IWP:A:190:Arginine->Tryptophan	Benign	0.0961	1
ENST00000538136	VAL498LEU	2O8B:B:800:Valine->Leucine	Benign	0.121	0
ENST00000538136	VAL498LEU	2O8C:B:800:Valine->Leucine	Benign	0.1319	0
ENST00000538136	VAL498LEU	2O8F:B:800:Valine->Leucine	Benign	0.1393	0
ENST00000538136	VAL576ALA	2O8B:B:878:Valine->Alanine	Benign	0.2057	0
ENST00000538136	VAL576ALA	2O8C:B:878:Valine->Alanine	Benign	0.2248	0
ENST00000538136	VAL576ALA	2O8D:B:878:Valine->Alanine	Benign	0.2253	0
ENST00000539040	ALA21GLY	4KLZ:A:57:Alanine->Glycine	Benign	0.2703	1
ENST00000539477	ARG84GLN	4P7A:A:325:Arginine->Glutamine	Benign	0.1718	0
ENST00000539477	HIS88PRO	4P7A:A:329:Histidine->Proline	Pathogenic	0.5392	1
ENST00000539477	SER6PRO	4P7A:A:247:Serine->Proline	Pathogenic	0.8774	1
ENST00000539477	VAL85ALA	4P7A:A:326:Valine->Alanine	Benign	0.4109	0
ENST00000539547	ARG311HIS	4ACQ:C:804:Arginine->Histidine	Pathogenic	0.7567	0
ENST00000539547	SER338LEU	4ACQ:C:831:Serine->Leucine	Pathogenic	0.7407	0
ENST00000539907	GLY144VAL	1SHQ:A:202:Glycine->Valine	Pathogenic	0.6457	1
ENST00000540021	VAL670LEU	2O8B:B:800:Valine->Leucine	Benign	0.121	0
ENST00000540021	VAL670LEU	2O8C:B:800:Valine->Leucine	Benign	0.1319	0
ENST00000540021	VAL670LEU	2O8F:B:800:Valine->Leucine	Benign	0.1393	0
ENST00000540021	VAL748ALA	2O8B:B:878:Valine->Alanine	Benign	0.2057	0
ENST00000540021	VAL748ALA	2O8C:B:878:Valine->Alanine	Benign	0.2248	0
ENST00000540021	VAL748ALA	2O8D:B:878:Valine->Alanine	Benign	0.2253	0
ENST00000540617	GLY166VAL	1SHQ:A:202:Glycine->Valine	Pathogenic	0.6457	1
ENST00000542672	ASP622ASN	1HCI:A:622:Aspartate->Asparagine	Pathogenic	0.7648	0
ENST00000542672	ASP622ASN	1QUU:A:235:Aspartate->Asparagine	Benign	0.2764	0
ENST00000542672	ASP622ASN	4D1E:A:622:Aspartate->Asparagine	Pathogenic	0.6245	0
ENST00000542672	THR716MET	4D1E:A:716:Threonine->Methionine	Benign	0.2643	0
ENST00000543555	ALA206VAL	2O8C:A:272:Alanine->Valine	Pathogenic	0.8261	0
ENST00000543555	ALA206VAL	2O8D:A:272:Alanine->Valine	Pathogenic	0.8467	0
ENST00000543555	ALA206VAL	3THZ:A:272:Alanine->Valine	Pathogenic	0.6689	0
ENST00000543555	ALA570PRO	2O8C:A:636:Alanine->Proline	Benign	0.2098	1
ENST00000543555	ALA570PRO	2O8D:A:636:Alanine->Proline	Benign	0.1931	1
ENST00000543555	ALA570PRO	2O8E:A:636:Alanine->Proline	Benign	0.326	1
ENST00000543555	ASN530SER	2O8B:A:596:Asparagine->Serine	Pathogenic	0.7558	0
ENST00000543555	ASN530SER	2O8C:A:596:Asparagine->Serine	Pathogenic	0.8418	0
ENST00000543555	ASN530SER	3THX:A:596:Asparagine->Serine	Benign	0.2573	0
ENST00000543555	ASP101HIS	2O8B:A:167:Aspartate->Histidine	Pathogenic	0.8678	0
ENST00000543555	ASP101HIS	2O8F:A:167:Aspartate->Histidine	Pathogenic	0.8575	0
ENST00000543555	ASP101HIS	3THZ:A:167:Aspartate->Histidine	Pathogenic	0.8281	0
ENST00000543555	CYS631ARG	2O8B:A:697:Cysteine->Arginine	Pathogenic	0.9969	1
ENST00000543555	CYS631ARG	2O8C:A:697:Cysteine->Arginine	Pathogenic	0.9974	1
ENST00000543555	CYS631ARG	2O8E:A:697:Cysteine->Arginine	Pathogenic	0.9903	1
ENST00000543555	GLN353LYS	2O8D:A:419:Glutamine->Lysine	Benign	0.2993	0
ENST00000543555	GLN353LYS	2O8F:A:419:Glutamine->Lysine	Benign	0.2344	0
ENST00000543555	GLN353LYS	3THY:A:419:Glutamine->Lysine	Benign	0.205	0
ENST00000543555	GLY96ARG	2O8B:A:162:Glycine->Arginine	Pathogenic	0.8612	1
ENST00000543555	GLY96ARG	2O8C:A:162:Glycine->Arginine	Pathogenic	0.8702	1
ENST00000543555	GLY96ARG	3THZ:A:162:Glycine->Arginine	Pathogenic	0.7079	1
ENST00000543555	ILE79MET	2O8C:A:145:Isoleucine->Methionine	Benign	0.4155	0
ENST00000543555	ILE79MET	2O8E:A:145:Isoleucine->Methionine	Benign	0.3363	0
ENST00000543555	ILE79MET	2O8F:A:145:Isoleucine->Methionine	Benign	0.4461	0
ENST00000543555	LEU264PRO	2O8B:A:330:Leucine->Proline	Pathogenic	0.8294	1
ENST00000543555	LEU264PRO	3THX:A:330:Leucine->Proline	Pathogenic	0.8877	1
ENST00000543555	LEU264PRO	3THZ:A:330:Leucine->Proline	Pathogenic	0.7504	1
ENST00000543555	VAL36ILE	2O8C:A:102:Valine->Isoleucine	Benign	0.0242	0
ENST00000543555	VAL36ILE	3THW:A:102:Valine->Isoleucine	Benign	0.0601	0
ENST00000543555	VAL36ILE	3THY:A:102:Valine->Isoleucine	Benign	0.0204	0
ENST00000543680	ARG517GLY	3KSY:A:552:Arginine->Glycine	Pathogenic	0.8747	1
ENST00000543680	MET267ARG	1XD4:A:269:Methionine->Arginine	Pathogenic	0.8485	1
ENST00000543680	MET267LYS	1XD4:A:269:Methionine->Lysine	Pathogenic	0.8536	1
ENST00000543680	MET267LYS	3KSY:A:269:Methionine->Lysine	Pathogenic	0.6798	1
ENST00000543680	MET267THR	1XD4:A:269:Methionine->Threonine	Pathogenic	0.8584	1
ENST00000543680	MET267THR	1XDV:B:269:Methionine->Threonine	Pathogenic	0.9746	1
ENST00000543770	ARG767HIS	3N23:A:759:Arginine->Histidine	Pathogenic	0.7326	1
ENST00000543770	ARG767HIS	5AVZ:A:766:Arginine->Histidine	Pathogenic	0.8289	1
ENST00000543770	ARG767HIS	5AW5:A:766:Arginine->Histidine	Pathogenic	0.8259	1
ENST00000543770	ASP812ASN	2ZXE:A:811:Aspartate->Asparagine	Pathogenic	0.9482	1
ENST00000543770	ASP812ASN	5AVQ:A:811:Aspartate->Asparagine	Pathogenic	0.9503	1
ENST00000543770	ASP812ASN	5AW0:A:811:Aspartate->Asparagine	Pathogenic	0.9537	1
ENST00000543770	ASP934ASN	5AVT:A:933:Aspartate->Asparagine	Benign	0.4538	1
ENST00000543770	ASP934ASN	5AW1:A:933:Aspartate->Asparagine	Benign	0.4574	1
ENST00000543770	ASP934ASN	5AW8:A:933:Aspartate->Asparagine	Benign	0.4472	1
ENST00000543770	GLU829LYS	3WGU:A:821:Glutamate->Lysine	Pathogenic	0.8181	1
ENST00000543770	GLU829LYS	4RES:A:821:Glutamate->Lysine	Pathogenic	0.7194	1
ENST00000543770	GLY958ARG	5AVZ:A:957:Glycine->Arginine	Pathogenic	0.919	1
ENST00000543770	GLY958ARG	5AW2:A:957:Glycine->Arginine	Pathogenic	0.8999	1
ENST00000544951	ARG269TRP	5XA1:A:269:Arginine->Tryptophan	Benign	0.4479	1
ENST00000545399	ARG769HIS	3N23:A:759:Arginine->Histidine	Pathogenic	0.7326	1
ENST00000545399	ARG769HIS	5AVZ:A:766:Arginine->Histidine	Pathogenic	0.8289	1
ENST00000545399	ARG769HIS	5AW5:A:766:Arginine->Histidine	Pathogenic	0.8259	1
ENST00000545399	ASP814ASN	2ZXE:A:811:Aspartate->Asparagine	Pathogenic	0.9482	1
ENST00000545399	ASP814ASN	5AVQ:A:811:Aspartate->Asparagine	Pathogenic	0.9503	1
ENST00000545399	ASP814ASN	5AW0:A:811:Aspartate->Asparagine	Pathogenic	0.9537	1
ENST00000545399	ASP936ASN	5AVT:A:933:Aspartate->Asparagine	Benign	0.4538	1
ENST00000545399	ASP936ASN	5AW1:A:933:Aspartate->Asparagine	Benign	0.4574	1
ENST00000545399	ASP936ASN	5AW8:A:933:Aspartate->Asparagine	Benign	0.4472	1
ENST00000545399	GLU831LYS	3WGU:A:821:Glutamate->Lysine	Pathogenic	0.8181	1
ENST00000545399	GLU831LYS	4RES:A:821:Glutamate->Lysine	Pathogenic	0.7194	1
ENST00000545399	GLY960ARG	5AVZ:A:957:Glycine->Arginine	Pathogenic	0.919	1
ENST00000545399	GLY960ARG	5AW2:A:957:Glycine->Arginine	Pathogenic	0.8999	1
ENST00000545968	ALA216THR	2V6H:A:216:Alanine->Threonine	Benign	0.134	0
ENST00000545968	ALA216THR	3CX2:A:216:Alanine->Threonine	Benign	0.19	0
ENST00000545968	ARG177HIS	2V6H:A:177:Arginine->Histidine	Pathogenic	0.5949	0
ENST00000545968	ARG177HIS	3CX2:A:177:Arginine->Histidine	Pathogenic	0.6571	0
ENST00000545968	ARG177HIS	4EDQ:A:398:Arginine->Histidine	Benign	0.2476	0
ENST00000545968	ARG382TRP	2YXM:A:27:Arginine->Tryptophan	Pathogenic	0.7109	0
ENST00000546208	ASP414ASN	1HCI:A:622:Aspartate->Asparagine	Pathogenic	0.7648	0
ENST00000546208	ASP414ASN	1QUU:A:235:Aspartate->Asparagine	Benign	0.2764	0
ENST00000546208	ASP414ASN	4D1E:A:622:Aspartate->Asparagine	Pathogenic	0.6245	0
ENST00000546208	THR508MET	4D1E:A:716:Threonine->Methionine	Benign	0.2643	0
ENST00000555948	ARG48CYS	1J1D:F:79:Arginine->Cysteine	Pathogenic	0.881	0
ENST00000561065	CYS120TYR	2RGT:B:121:Cysteine->Tyrosine	Pathogenic	0.9798	1
ENST00000561065	CYS120TYR	2XJZ:D:115:Cysteine->Tyrosine	Pathogenic	0.9693	1
ENST00000563425	ALA187THR	3LND:A:142:Alanine->Threonine	Pathogenic	0.567	0
ENST00000573283	ARG183GLN	2FXU:A:183:Arginine->Glutamine	Benign	0.4953	1
ENST00000573283	ARG183GLN	3U8X:A:183:Arginine->Glutamine	Pathogenic	0.7333	1
ENST00000573283	ARG183TRP	1SQK:A:183:Arginine->Tryptophan	Pathogenic	0.8332	1
ENST00000573283	ARG183TRP	3DAW:A:183:Arginine->Tryptophan	Pathogenic	0.8634	1
ENST00000573283	ARG183TRP	4JHD:B:183:Arginine->Tryptophan	Pathogenic	0.7991	1
ENST00000573283	ARG256TRP	1WUA:A:256:Arginine->Tryptophan	Pathogenic	0.5968	1
ENST00000573283	ARG256TRP	4H03:B:256:Arginine->Tryptophan	Pathogenic	0.7175	1
ENST00000573283	ARG335CYS	3M1F:A:335:Arginine->Cysteine	Pathogenic	0.8079	1
ENST00000573283	LEU236PRO	1H1V:A:236:Leucine->Proline	Pathogenic	0.509	1
ENST00000573283	LEU236PRO	1NMD:A:236:Leucine->Proline	Pathogenic	0.7098	1
ENST00000573283	LEU236PRO	4H0X:B:236:Leucine->Proline	Benign	0.3791	1
ENST00000573283	LYS118MET	4PKI:A:118:Lysine->Methionine	Pathogenic	0.9298	1
ENST00000573283	LYS118MET	4PL7:A:118:Lysine->Methionine	Pathogenic	0.7279	1
ENST00000573283	PRO112LEU	3A5O:C:112:Proline->Leucine	Pathogenic	0.7841	1
ENST00000573283	PRO258LEU	1J6Z:A:258:Proline->Leucine	Pathogenic	0.9476	1
ENST00000575087	ARG183GLN	2FXU:A:183:Arginine->Glutamine	Benign	0.4953	1
ENST00000575087	ARG183GLN	3U8X:A:183:Arginine->Glutamine	Pathogenic	0.7333	1
ENST00000575087	ARG183TRP	1SQK:A:183:Arginine->Tryptophan	Pathogenic	0.8332	1
ENST00000575087	ARG183TRP	3DAW:A:183:Arginine->Tryptophan	Pathogenic	0.8634	1
ENST00000575087	ARG183TRP	4JHD:B:183:Arginine->Tryptophan	Pathogenic	0.7991	1
ENST00000575087	ARG256TRP	1WUA:A:256:Arginine->Tryptophan	Pathogenic	0.5968	1
ENST00000575087	ARG256TRP	4H03:B:256:Arginine->Tryptophan	Pathogenic	0.7175	1
ENST00000575087	ARG335CYS	3M1F:A:335:Arginine->Cysteine	Pathogenic	0.8079	1
ENST00000575087	LEU236PRO	1H1V:A:236:Leucine->Proline	Pathogenic	0.509	1
ENST00000575087	LEU236PRO	1NMD:A:236:Leucine->Proline	Pathogenic	0.7098	1
ENST00000575087	LEU236PRO	4H0X:B:236:Leucine->Proline	Benign	0.3791	1
ENST00000575087	LYS118MET	4PKI:A:118:Lysine->Methionine	Pathogenic	0.9298	1
ENST00000575087	LYS118MET	4PL7:A:118:Lysine->Methionine	Pathogenic	0.7279	1
ENST00000575087	PRO112LEU	3A5O:C:112:Proline->Leucine	Pathogenic	0.7841	1
ENST00000575087	PRO258LEU	1J6Z:A:258:Proline->Leucine	Pathogenic	0.9476	1
ENST00000575842	ARG183GLN	2FXU:A:183:Arginine->Glutamine	Benign	0.4953	1
ENST00000575842	ARG183GLN	3U8X:A:183:Arginine->Glutamine	Pathogenic	0.7333	1
ENST00000575842	ARG183TRP	1SQK:A:183:Arginine->Tryptophan	Pathogenic	0.8332	1
ENST00000575842	ARG183TRP	3DAW:A:183:Arginine->Tryptophan	Pathogenic	0.8634	1
ENST00000575842	ARG183TRP	4JHD:B:183:Arginine->Tryptophan	Pathogenic	0.7991	1
ENST00000575842	ARG256TRP	1WUA:A:256:Arginine->Tryptophan	Pathogenic	0.5968	1
ENST00000575842	ARG256TRP	4H03:B:256:Arginine->Tryptophan	Pathogenic	0.7175	1
ENST00000575842	ARG335CYS	3M1F:A:335:Arginine->Cysteine	Pathogenic	0.8079	1
ENST00000575842	LEU236PRO	1H1V:A:236:Leucine->Proline	Pathogenic	0.509	1
ENST00000575842	LEU236PRO	1NMD:A:236:Leucine->Proline	Pathogenic	0.7098	1
ENST00000575842	LEU236PRO	4H0X:B:236:Leucine->Proline	Benign	0.3791	1
ENST00000575842	LYS118MET	4PKI:A:118:Lysine->Methionine	Pathogenic	0.9298	1
ENST00000575842	LYS118MET	4PL7:A:118:Lysine->Methionine	Pathogenic	0.7279	1
ENST00000575842	PRO112LEU	3A5O:C:112:Proline->Leucine	Pathogenic	0.7841	1
ENST00000575842	PRO258LEU	1J6Z:A:258:Proline->Leucine	Pathogenic	0.9476	1
ENST00000576790	ARG669CYS	5T45:A:675:Arginine->Cysteine	Pathogenic	0.7438	1
ENST00000583535	ARG672HIS	2X9H:A:654:Arginine->Histidine	Pathogenic	0.9194	1
ENST00000583535	ARG672HIS	3I5H:A:671:Arginine->Histidine	Pathogenic	0.912	1
ENST00000583535	ILE290SER	1S5G:A:288:Isoleucine->Serine	Pathogenic	0.8277	1
ENST00000583535	ILE290SER	4PA0:A:289:Isoleucine->Serine	Pathogenic	0.8309	1
ENST00000585206	VAL158GLY	5EQX:A:107:Valine->Glycine	Pathogenic	0.6591	0
ENST00000585206	VAL158GLY	5J5J:A:107:Valine->Glycine	Benign	0.4512	0
ENST00000585517	ARG382TRP	3CWG:B:1382:Arginine->Tryptophan	Pathogenic	0.7804	1
ENST00000585517	ARG382TRP	5D39:A:322:Arginine->Tryptophan	Pathogenic	0.6751	1
ENST00000585558	ARG242TRP	3SYP:A:230:Arginine->Tryptophan	Pathogenic	0.7482	1
ENST00000585892	ARG369TRP	3SNH:A:369:Arginine->Tryptophan	Benign	0.1984	1
ENST00000585892	ARG369TRP	5A3F:B:369:Arginine->Tryptophan	Pathogenic	0.8994	1
ENST00000585892	ARG465TRP	4BEJ:A:473:Arginine->Tryptophan	Pathogenic	0.716	1
ENST00000585892	ARG465TRP	4BEJ:C:473:Arginine->Tryptophan	Pathogenic	0.7997	1
ENST00000585892	ARG522HIS	4BEJ:A:633:Arginine->Histidine	Pathogenic	0.9038	1
ENST00000585892	ARG522HIS	4BEJ:D:633:Arginine->Histidine	Pathogenic	0.9017	1
ENST00000585892	GLU368LYS	3SNH:A:368:Glutamate->Lysine	Pathogenic	0.7092	1
ENST00000585892	GLU368LYS	4BEJ:A:372:Glutamate->Lysine	Pathogenic	0.6603	1
ENST00000585892	GLY358ARG	5A3F:C:358:Glycine->Arginine	Pathogenic	0.6877	1
ENST00000586462	ARG246TRP	3SYP:A:230:Arginine->Tryptophan	Pathogenic	0.7482	1
ENST00000588882	ARG54CYS	1J1D:F:79:Arginine->Cysteine	Pathogenic	0.881	0
ENST00000588969	ARG382TRP	3CWG:B:1382:Arginine->Tryptophan	Pathogenic	0.7804	1
ENST00000588969	ARG382TRP	5D39:A:322:Arginine->Tryptophan	Pathogenic	0.6751	1
ENST00000589377	ARG207TRP	3SYP:A:230:Arginine->Tryptophan	Pathogenic	0.7482	1
ENST00000596571	GLY132SER	1BR1:A:111:Glycine->Serine	Pathogenic	0.5993	0
ENST00000596571	ILE281THR	1QVI:A:262:Isoleucine->Threonine	Pathogenic	0.9091	0
ENST00000596571	ILE281THR	1S5G:A:262:Isoleucine->Threonine	Pathogenic	0.8604	0
ENST00000596571	ILE281THR	1SR6:A:262:Isoleucine->Threonine	Pathogenic	0.8693	0
ENST00000596571	SER120LEU	1SR6:A:98:Serine->Leucine	Pathogenic	0.7549	1
ENST00000596571	SER120LEU	2EC6:A:98:Serine->Leucine	Pathogenic	0.7622	1
ENST00000596571	SER120LEU	3I5F:A:98:Serine->Leucine	Pathogenic	0.6242	1
ENST00000598205	GLY132SER	1BR1:A:111:Glycine->Serine	Pathogenic	0.5993	0
ENST00000598205	ILE289THR	1QVI:A:262:Isoleucine->Threonine	Pathogenic	0.9091	0
ENST00000598205	ILE289THR	1S5G:A:262:Isoleucine->Threonine	Pathogenic	0.8604	0
ENST00000598205	ILE289THR	1SR6:A:262:Isoleucine->Threonine	Pathogenic	0.8693	0
ENST00000598205	SER120LEU	1SR6:A:98:Serine->Leucine	Pathogenic	0.7549	1
ENST00000598205	SER120LEU	2EC6:A:98:Serine->Leucine	Pathogenic	0.7622	1
ENST00000598205	SER120LEU	3I5F:A:98:Serine->Leucine	Pathogenic	0.6242	1
ENST00000601313	GLY132SER	1BR1:A:111:Glycine->Serine	Pathogenic	0.5993	0
ENST00000601313	ILE289THR	1QVI:A:262:Isoleucine->Threonine	Pathogenic	0.9091	0
ENST00000601313	ILE289THR	1S5G:A:262:Isoleucine->Threonine	Pathogenic	0.8604	0
ENST00000601313	ILE289THR	1SR6:A:262:Isoleucine->Threonine	Pathogenic	0.8693	0
ENST00000606080	PHE183LEU	1TZE:E:125:Phenylalanine->Leucine	Pathogenic	0.928	1
ENST00000606080	PHE183LEU	3S8O:A:125:Phenylalanine->Leucine	Pathogenic	0.7273	1
ENST00000609686	THR532ALA	5KDT:A:133:Threonine->Alanine	Pathogenic	0.8286	1
ENST00000610292	ARG142HIS	5O1H:A:181:Arginine->Histidine	Benign	0.2409	1
ENST00000610292	ASN196SER	2PCX:A:235:Asparagine->Serine	Pathogenic	0.6904	0
ENST00000610292	ASN196SER	4HJE:A:235:Asparagine->Serine	Pathogenic	0.6843	0
ENST00000610292	GLU141LYS	2J21:A:180:Glutamate->Lysine	Benign	0.4508	1
ENST00000610292	ILE156THR	3D07:A:195:Isoleucine->Threonine	Pathogenic	0.8233	1
ENST00000610404	VAL50MET	3DJS:A:30:Valine->Methionine	Pathogenic	0.8358	1
ENST00000610538	ARG142HIS	5O1H:A:181:Arginine->Histidine	Benign	0.2409	1
ENST00000610538	ASN196SER	2PCX:A:235:Asparagine->Serine	Pathogenic	0.6904	0
ENST00000610538	ASN196SER	4HJE:A:235:Asparagine->Serine	Pathogenic	0.6843	0
ENST00000610538	GLU141LYS	2J21:A:180:Glutamate->Lysine	Benign	0.4508	1
ENST00000610538	ILE156THR	3D07:A:195:Isoleucine->Threonine	Pathogenic	0.8233	1
ENST00000610623	ARG22HIS	5O1H:A:181:Arginine->Histidine	Benign	0.2409	1
ENST00000610623	ASN76SER	2PCX:A:235:Asparagine->Serine	Pathogenic	0.6904	0
ENST00000610623	ASN76SER	4HJE:A:235:Asparagine->Serine	Pathogenic	0.6843	0
ENST00000610623	GLU21LYS	2J21:A:180:Glutamate->Lysine	Benign	0.4508	1
ENST00000610623	ILE36THR	3D07:A:195:Isoleucine->Threonine	Pathogenic	0.8233	1
ENST00000610897	GLY116ASP	3SN6:B:116:Glycine->Aspartate	Pathogenic	0.8675	1
ENST00000611625	ALA298THR	3LND:A:142:Alanine->Threonine	Pathogenic	0.567	0
ENST00000611625	ARG224CYS	2OMX:B:70:Arginine->Cysteine	Benign	0.3356	0
ENST00000611625	ARG224CYS	2OMZ:B:70:Arginine->Cysteine	Pathogenic	0.5248	0
ENST00000611625	LYS179GLU	3LNF:A:25:Lysine->Glutamate	Benign	0.3069	1
ENST00000611625	THR581ARG	1L3W:A:405:Threonine->Arginine	Benign	0.2192	1
ENST00000611625	THR581ARG	5ERD:B:415:Threonine->Arginine	Pathogenic	0.6375	1
ENST00000611625	VAL202ILE	3Q2N:A:48:Valine->Isoleucine	Benign	0.192	0
ENST00000611961	PRO69LEU	3PMH:G:53:Proline->Leucine	Benign	0.2661	0
ENST00000611961	PRO69LEU	4C2A:B:53:Proline->Leucine	Benign	0.295	0
ENST00000612417	ALA298THR	3LND:A:142:Alanine->Threonine	Pathogenic	0.567	0
ENST00000612417	ARG224CYS	2OMX:B:70:Arginine->Cysteine	Benign	0.3356	0
ENST00000612417	ARG224CYS	2OMZ:B:70:Arginine->Cysteine	Pathogenic	0.5248	0
ENST00000612417	LYS179GLU	3LNF:A:25:Lysine->Glutamate	Benign	0.3069	1
ENST00000612417	THR560ARG	1L3W:A:405:Threonine->Arginine	Benign	0.2192	1
ENST00000612417	THR560ARG	5ERD:B:415:Threonine->Arginine	Pathogenic	0.6375	1
ENST00000612417	VAL202ILE	3Q2N:A:48:Valine->Isoleucine	Benign	0.192	0
ENST00000613647	SER249CYS	5W59:B:251:Serine->Cysteine	Pathogenic	0.5969	1
ENST00000613781	VAL50MET	3DJS:A:30:Valine->Methionine	Pathogenic	0.8358	1
ENST00000614496	VAL498LEU	2O8B:B:800:Valine->Leucine	Benign	0.121	0
ENST00000614496	VAL498LEU	2O8C:B:800:Valine->Leucine	Benign	0.1319	0
ENST00000614496	VAL498LEU	2O8F:B:800:Valine->Leucine	Benign	0.1393	0
ENST00000614496	VAL576ALA	2O8B:B:878:Valine->Alanine	Benign	0.2057	0
ENST00000614496	VAL576ALA	2O8C:B:878:Valine->Alanine	Benign	0.2248	0
ENST00000614496	VAL576ALA	2O8D:B:878:Valine->Alanine	Benign	0.2253	0
ENST00000614547	ALA187THR	3LND:A:142:Alanine->Threonine	Pathogenic	0.567	0
ENST00000615244	ARG207TRP	3SYP:A:230:Arginine->Tryptophan	Pathogenic	0.7482	1
ENST00000615252	GLY16ASP	3SN6:B:116:Glycine->Aspartate	Pathogenic	0.8675	1
ENST00000615310	LEU56MET	2X2U:A:56:Leucine->Methionine	Benign	0.0317	0
ENST00000615544	ARG183GLN	2FXU:A:183:Arginine->Glutamine	Benign	0.4953	1
ENST00000615544	ARG183GLN	3U8X:A:183:Arginine->Glutamine	Pathogenic	0.7333	1
ENST00000615544	ARG183TRP	1SQK:A:183:Arginine->Tryptophan	Pathogenic	0.8332	1
ENST00000615544	ARG183TRP	3DAW:A:183:Arginine->Tryptophan	Pathogenic	0.8634	1
ENST00000615544	ARG183TRP	4JHD:B:183:Arginine->Tryptophan	Pathogenic	0.7991	1
ENST00000615544	ARG256TRP	1WUA:A:256:Arginine->Tryptophan	Pathogenic	0.5968	1
ENST00000615544	ARG256TRP	4H03:B:256:Arginine->Tryptophan	Pathogenic	0.7175	1
ENST00000615544	ARG335CYS	3M1F:A:335:Arginine->Cysteine	Pathogenic	0.8079	1
ENST00000615544	LEU236PRO	1H1V:A:236:Leucine->Proline	Pathogenic	0.509	1
ENST00000615544	LEU236PRO	1NMD:A:236:Leucine->Proline	Pathogenic	0.7098	1
ENST00000615544	LEU236PRO	4H0X:B:236:Leucine->Proline	Benign	0.3791	1
ENST00000615544	LYS118MET	4PKI:A:118:Lysine->Methionine	Pathogenic	0.9298	1
ENST00000615544	LYS118MET	4PL7:A:118:Lysine->Methionine	Pathogenic	0.7279	1
ENST00000615544	PRO112LEU	3A5O:C:112:Proline->Leucine	Pathogenic	0.7841	1
ENST00000615544	PRO258LEU	1J6Z:A:258:Proline->Leucine	Pathogenic	0.9476	1
ENST00000615563	ALA342VAL	1L2O:A:353:Alanine->Valine	Pathogenic	0.7599	0
ENST00000615563	ALA342VAL	3BZ7:A:349:Alanine->Valine	Pathogenic	0.7715	0
ENST00000615563	ALA342VAL	4DBR:A:342:Alanine->Valine	Pathogenic	0.8675	0
ENST00000615910	ARG170HIS	5O1H:A:181:Arginine->Histidine	Benign	0.2409	1
ENST00000615910	ASN224SER	2PCX:A:235:Asparagine->Serine	Pathogenic	0.6904	0
ENST00000615910	ASN224SER	4HJE:A:235:Asparagine->Serine	Pathogenic	0.6843	0
ENST00000615910	GLU169LYS	2J21:A:180:Glutamate->Lysine	Benign	0.4508	1
ENST00000615910	ILE184THR	3D07:A:195:Isoleucine->Threonine	Pathogenic	0.8233	1
ENST00000616033	VAL799LEU	2O8B:B:800:Valine->Leucine	Benign	0.121	0
ENST00000616033	VAL799LEU	2O8C:B:800:Valine->Leucine	Benign	0.1319	0
ENST00000616033	VAL799LEU	2O8F:B:800:Valine->Leucine	Benign	0.1393	0
ENST00000616033	VAL877ALA	2O8B:B:878:Valine->Alanine	Benign	0.2057	0
ENST00000616033	VAL877ALA	2O8C:B:878:Valine->Alanine	Benign	0.2248	0
ENST00000616033	VAL877ALA	2O8D:B:878:Valine->Alanine	Benign	0.2253	0
ENST00000617130	GLY373ARG	2IUG:A:55:Glycine->Arginine	Benign	0.4614	1
ENST00000617130	GLY373ARG	3EAZ:A:124:Glycine->Arginine	Benign	0.1688	1
ENST00000617130	GLY373ARG	4L23:B:376:Glycine->Arginine	Pathogenic	0.8979	1
ENST00000617185	ARG181HIS	5O1H:A:181:Arginine->Histidine	Benign	0.2409	1
ENST00000617185	ASN235SER	2PCX:A:235:Asparagine->Serine	Pathogenic	0.6904	0
ENST00000617185	ASN235SER	4HJE:A:235:Asparagine->Serine	Pathogenic	0.6843	0
ENST00000617185	GLU180LYS	2J21:A:180:Glutamate->Lysine	Benign	0.4508	1
ENST00000617185	ILE195THR	3D07:A:195:Isoleucine->Threonine	Pathogenic	0.8233	1
ENST00000617642	GLY373ARG	2IUG:A:55:Glycine->Arginine	Benign	0.4614	1
ENST00000617642	GLY373ARG	4L23:B:376:Glycine->Arginine	Pathogenic	0.8979	1
ENST00000618119	GLY751ALA	3KRJ:A:594:Glycine->Alanine	Pathogenic	0.6753	1
ENST00000618182	ALA399THR	4ZG4:E:329:Alanine->Threonine	Pathogenic	0.837	1
ENST00000618182	ARG767GLN	5M05:A:731:Arginine->Glutamine	Benign	0.4089	1
ENST00000618944	ARG22HIS	5O1H:A:181:Arginine->Histidine	Benign	0.2409	1
ENST00000618944	ASN76SER	2PCX:A:235:Asparagine->Serine	Pathogenic	0.6904	0
ENST00000618944	ASN76SER	4HJE:A:235:Asparagine->Serine	Pathogenic	0.6843	0
ENST00000618944	GLU21LYS	2J21:A:180:Glutamate->Lysine	Benign	0.4508	1
ENST00000618944	ILE36THR	3D07:A:195:Isoleucine->Threonine	Pathogenic	0.8233	1
ENST00000619186	ARG22HIS	5O1H:A:181:Arginine->Histidine	Benign	0.2409	1
ENST00000619186	ASN76SER	2PCX:A:235:Asparagine->Serine	Pathogenic	0.6904	0
ENST00000619186	ASN76SER	4HJE:A:235:Asparagine->Serine	Pathogenic	0.6843	0
ENST00000619186	GLU21LYS	2J21:A:180:Glutamate->Lysine	Benign	0.4508	1
ENST00000619186	ILE36THR	3D07:A:195:Isoleucine->Threonine	Pathogenic	0.8233	1
ENST00000619485	ARG142HIS	5O1H:A:181:Arginine->Histidine	Benign	0.2409	1
ENST00000619485	ASN196SER	2PCX:A:235:Asparagine->Serine	Pathogenic	0.6904	0
ENST00000619485	ASN196SER	4HJE:A:235:Asparagine->Serine	Pathogenic	0.6843	0
ENST00000619485	GLU141LYS	2J21:A:180:Glutamate->Lysine	Benign	0.4508	1
ENST00000619485	ILE156THR	3D07:A:195:Isoleucine->Threonine	Pathogenic	0.8233	1
ENST00000619587	CYS107TYR	2RGT:B:121:Cysteine->Tyrosine	Pathogenic	0.9798	1
ENST00000619587	CYS107TYR	2XJZ:D:115:Cysteine->Tyrosine	Pathogenic	0.9693	1
ENST00000619982	ARG454HIS	3LLM:A:447:Arginine->Histidine	Pathogenic	0.5064	1
ENST00000620277	SER121GLY	3U28:A:91:Serine->Glycine	Pathogenic	0.8332	1
ENST00000620277	SER121GLY	3UAI:A:91:Serine->Glycine	Pathogenic	0.7914	1
ENST00000620739	ARG142HIS	5O1H:A:181:Arginine->Histidine	Benign	0.2409	1
ENST00000620739	ASN196SER	2PCX:A:235:Asparagine->Serine	Pathogenic	0.6904	0
ENST00000620739	ASN196SER	4HJE:A:235:Asparagine->Serine	Pathogenic	0.6843	0
ENST00000620739	GLU141LYS	2J21:A:180:Glutamate->Lysine	Benign	0.4508	1
ENST00000620739	ILE156THR	3D07:A:195:Isoleucine->Threonine	Pathogenic	0.8233	1
ENST00000621016	ALA298THR	3LND:A:142:Alanine->Threonine	Pathogenic	0.567	0
ENST00000621016	ARG224CYS	2OMX:B:70:Arginine->Cysteine	Benign	0.3356	0
ENST00000621016	ARG224CYS	2OMZ:B:70:Arginine->Cysteine	Pathogenic	0.5248	0
ENST00000621016	LYS179GLU	3LNF:A:25:Lysine->Glutamate	Benign	0.3069	1
ENST00000621016	THR560ARG	1L3W:A:405:Threonine->Arginine	Benign	0.2192	1
ENST00000621016	THR560ARG	5ERD:B:415:Threonine->Arginine	Pathogenic	0.6375	1
ENST00000621016	VAL202ILE	3Q2N:A:48:Valine->Isoleucine	Benign	0.192	0
ENST00000622580	ARG48CYS	1J1D:F:79:Arginine->Cysteine	Pathogenic	0.881	0
ENST00000622645	ARG142HIS	5O1H:A:181:Arginine->Histidine	Benign	0.2409	1
ENST00000622645	ASN196SER	2PCX:A:235:Asparagine->Serine	Pathogenic	0.6904	0
ENST00000622645	ASN196SER	4HJE:A:235:Asparagine->Serine	Pathogenic	0.6843	0
ENST00000622645	GLU141LYS	2J21:A:180:Glutamate->Lysine	Benign	0.4508	1
ENST00000622645	ILE156THR	3D07:A:195:Isoleucine->Threonine	Pathogenic	0.8233	1
ENST00000625514	ARG201CYS	2R9R:B:287:Arginine->Cysteine	Benign	0.3086	1
ENST00000625514	ARG201CYS	4JTD:B:287:Arginine->Cysteine	Benign	0.2659	1
ENST00000626539	GLU269LYS	3PUJ:A:283:Glutamate->Lysine	Pathogenic	0.7026	1
ENST00000626539	GLU269LYS	3PUJ:B:283:Glutamate->Lysine	Pathogenic	0.6967	1
ENST00000626539	PRO125LEU	3PUJ:B:139:Proline->Leucine	Pathogenic	0.8935	1
ENST00000626539	PRO125LEU	4JEH:A:139:Proline->Leucine	Pathogenic	0.9496	1
ENST00000626539	PRO125LEU	4JEU:A:139:Proline->Leucine	Pathogenic	0.9507	1
ENST00000626839	ARG201CYS	2R9R:B:287:Arginine->Cysteine	Benign	0.3086	1
ENST00000626839	ARG201CYS	4JTD:B:287:Arginine->Cysteine	Benign	0.2659	1
ENST00000627061	ARG237TRP	5D3Q:B:237:Arginine->Tryptophan	Pathogenic	0.9139	1
ENST00000627061	ARG361GLY	3ZVR:A:361:Arginine->Glycine	Pathogenic	0.5469	1
ENST00000627061	ARG361GLY	4BEJ:A:365:Arginine->Glycine	Pathogenic	0.8454	1
ENST00000627061	ARG361GLY	4BEJ:C:365:Arginine->Glycine	Pathogenic	0.8765	1
ENST00000627432	ALA342VAL	1L2O:A:353:Alanine->Valine	Pathogenic	0.7599	0
ENST00000627432	ALA342VAL	3BZ7:A:349:Alanine->Valine	Pathogenic	0.7715	0
ENST00000627432	ALA342VAL	4DBR:A:342:Alanine->Valine	Pathogenic	0.8675	0
ENST00000627543	ARG237TRP	5D3Q:B:237:Arginine->Tryptophan	Pathogenic	0.9139	1
ENST00000627543	ARG361GLY	3ZVR:A:361:Arginine->Glycine	Pathogenic	0.5469	1
ENST00000627543	ARG361GLY	4BEJ:A:365:Arginine->Glycine	Pathogenic	0.8454	1
ENST00000627543	ARG361GLY	4BEJ:C:365:Arginine->Glycine	Pathogenic	0.8765	1
ENST00000628346	ARG237TRP	5D3Q:B:237:Arginine->Tryptophan	Pathogenic	0.9139	1
ENST00000628346	ARG361GLY	3ZVR:A:361:Arginine->Glycine	Pathogenic	0.5469	1
ENST00000628346	ARG361GLY	4BEJ:A:365:Arginine->Glycine	Pathogenic	0.8454	1
ENST00000628346	ARG361GLY	4BEJ:C:365:Arginine->Glycine	Pathogenic	0.8765	1
ENST00000629241	ARG201CYS	2R9R:B:287:Arginine->Cysteine	Benign	0.3086	1
ENST00000629241	ARG201CYS	4JTD:B:287:Arginine->Cysteine	Benign	0.2659	1
ENST00000629676	ARG201CYS	2R9R:B:287:Arginine->Cysteine	Benign	0.3086	1
ENST00000629676	ARG201CYS	4JTD:B:287:Arginine->Cysteine	Benign	0.2659	1
ENST00000630130	ARG53CYS	2WII:C:35:Arginine->Cysteine	Pathogenic	0.771	1
ENST00000630130	ARG53CYS	5FOA:E:130:Arginine->Cysteine	Pathogenic	0.7695	1
ENST00000630130	ARG53CYS	5O35:C:53:Arginine->Cysteine	Pathogenic	0.7156	1
ENST00000633222	ARG294HIS	3LUT:B:294:Arginine->Histidine	Benign	0.3103	1
ENST00000633222	HIS310ARG	2R9R:B:306:Histidine->Arginine	Pathogenic	0.647	1
ENST00000634267	ARG237TRP	5D3Q:B:237:Arginine->Tryptophan	Pathogenic	0.9139	1
ENST00000634267	ARG361GLY	3ZVR:A:361:Arginine->Glycine	Pathogenic	0.5469	1
ENST00000634267	ARG361GLY	4BEJ:A:365:Arginine->Glycine	Pathogenic	0.8454	1
ENST00000634267	ARG361GLY	4BEJ:C:365:Arginine->Glycine	Pathogenic	0.8765	1
ENST00000634586	GLN367PRO	4A49:A:367:Glutamine->Proline	Benign	0.2424	1
ENST00000634840	GLN367PRO	4A49:A:367:Glutamine->Proline	Benign	0.2424	1
ENST00000635465	HIS313ARG	2R9R:B:306:Histidine->Arginine	Pathogenic	0.647	1
ENST00000635625	ALA72GLY	1AYB:A:72:Alanine->Glycine	Benign	0.4384	1
ENST00000635625	ALA72GLY	4GWF:B:72:Alanine->Glycine	Pathogenic	0.7503	1
ENST00000635625	ALA72PRO	4NWG:A:72:Alanine->Proline	Pathogenic	0.7537	1
ENST00000635625	ALA72PRO	6BN5:B:72:Alanine->Proline	Pathogenic	0.7874	1
ENST00000635625	ALA72SER	4NWF:B:72:Alanine->Serine	Pathogenic	0.6018	1
ENST00000635625	ALA72SER	4QSY:A:72:Alanine->Serine	Benign	0.086	1
ENST00000635625	ALA72SER	6BN5:A:72:Alanine->Serine	Pathogenic	0.5729	1
ENST00000635625	ALA72THR	4FL2:A:83:Alanine->Threonine	Benign	0.3056	1
ENST00000635625	ALA72THR	4OHE:A:72:Alanine->Threonine	Pathogenic	0.728	1
ENST00000635625	ARG265GLN	3PS5:A:262:Arginine->Glutamine	Pathogenic	0.7308	1
ENST00000635625	ARG265GLN	4RDD:A:265:Arginine->Glutamine	Benign	0.3077	1
ENST00000635625	ARG502LEU	5I6V:B:498:Arginine->Leucine	Pathogenic	0.8835	1
ENST00000635625	ARG502LEU	5IBM:B:498:Arginine->Leucine	Pathogenic	0.8488	1
ENST00000635625	ASN308ASP	4GFV:B:90:Asparagine->Aspartate	Pathogenic	0.8516	1
ENST00000635625	ASN308SER	3QCL:A:910:Asparagine->Serine	Pathogenic	0.8752	1
ENST00000635625	ASN58HIS	3UF4:A:210:Asparagine->Histidine	Benign	0.3202	1
ENST00000635625	ASN58HIS	4OHL:A:58:Asparagine->Histidine	Pathogenic	0.6721	1
ENST00000635625	ASN58LYS	4GWF:B:58:Asparagine->Lysine	Pathogenic	0.6988	1
ENST00000635625	ASN58LYS	5EHP:A:58:Asparagine->Lysine	Pathogenic	0.868	1
ENST00000635625	ASN58LYS	6BMY:B:58:Asparagine->Lysine	Pathogenic	0.7082	1
ENST00000635625	ASP61GLY	4OHE:A:61:Aspartate->Glycine	Pathogenic	0.8997	1
ENST00000635625	ASP61GLY	6BMU:B:61:Aspartate->Glycine	Pathogenic	0.869	1
ENST00000635625	GLN256ARG	6MDA:B:256:Glutamine->Arginine	Pathogenic	0.8068	1
ENST00000635625	GLN510PRO	1ZC0:A:314:Glutamine->Proline	Pathogenic	0.8702	1
ENST00000635625	GLN510PRO	2QDP:A:314:Glutamine->Proline	Pathogenic	0.799	1
ENST00000635625	GLN510PRO	5OVX:A:516:Glutamine->Proline	Pathogenic	0.8529	1
ENST00000635625	GLN514GLU	6BMX:A:510:Glutamine->Glutamate	Pathogenic	0.7937	1
ENST00000635625	GLN514HIS	4GWF:A:510:Glutamine->Histidine	Pathogenic	0.7804	1
ENST00000635625	GLN79ARG	4QSY:A:79:Glutamine->Arginine	Benign	0.2609	1
ENST00000635625	GLN79ARG	5IBS:B:79:Glutamine->Arginine	Pathogenic	0.6916	1
ENST00000635625	GLN79ARG	6BMW:A:79:Glutamine->Arginine	Pathogenic	0.7317	1
ENST00000635625	GLU139ASP	3S8O:A:87:Glutamate->Aspartate	Benign	0.0997	1
ENST00000635625	GLU258ASP	4HJP:A:255:Glutamate->Aspartate	Benign	0.0982	1
ENST00000635625	GLU258ASP	4OHD:A:258:Glutamate->Aspartate	Pathogenic	0.5974	1
ENST00000635625	GLU258ASP	5EHP:A:258:Glutamate->Aspartate	Pathogenic	0.7811	1
ENST00000635625	GLU69GLN	5IBM:B:69:Glutamate->Glutamine	Pathogenic	0.5785	1
ENST00000635625	GLU69GLN	6BMR:A:69:Glutamate->Glutamine	Benign	0.3486	1
ENST00000635625	GLU76ASP	4NWF:B:76:Glutamate->Aspartate	Pathogenic	0.9003	1
ENST00000635625	GLU76ASP	5EHR:A:76:Glutamate->Aspartate	Pathogenic	0.8645	1
ENST00000635625	GLY268CYS	3ZM0:A:268:Glycine->Cysteine	Pathogenic	0.7249	1
ENST00000635625	GLY268SER	3ZM3:A:268:Glycine->Serine	Pathogenic	0.6572	1
ENST00000635625	GLY268SER	4DGX:A:268:Glycine->Serine	Pathogenic	0.8425	1
ENST00000635625	GLY507ARG	1NWE:A:259:Glycine->Arginine	Pathogenic	0.6156	1
ENST00000635625	ILE282MET	2B3O:A:279:Isoleucine->Methionine	Benign	0.4239	1
ENST00000635625	ILE282VAL	3QCI:A:883:Isoleucine->Valine	Benign	0.2702	1
ENST00000635625	LEU261PHE	4OHL:A:261:Leucine->Phenylalanine	Benign	0.3145	1
ENST00000635625	LEU261PHE	6BN5:B:261:Leucine->Phenylalanine	Benign	0.0465	1
ENST00000635625	PHE71LEU	1TZE:E:125:Phenylalanine->Leucine	Pathogenic	0.928	1
ENST00000635625	PHE71LEU	3S8O:A:125:Phenylalanine->Leucine	Pathogenic	0.7273	1
ENST00000635625	PHE71LEU	5EHP:A:71:Phenylalanine->Leucine	Pathogenic	0.8895	1
ENST00000635625	PRO495HIS	4OHD:A:491:Proline->Histidine	Pathogenic	0.5481	1
ENST00000635625	PRO495HIS	5IBS:B:491:Proline->Histidine	Pathogenic	0.8965	1
ENST00000635625	PRO495SER	5I6V:B:491:Proline->Serine	Pathogenic	0.82	1
ENST00000635625	PRO495SER	5IBM:B:491:Proline->Serine	Pathogenic	0.8829	1
ENST00000635625	PRO495SER	6BMY:B:491:Proline->Serine	Pathogenic	0.7535	1
ENST00000635625	PRO495THR	5EHP:A:491:Proline->Threonine	Pathogenic	0.6568	1
ENST00000635625	PRO495THR	6BMX:A:491:Proline->Threonine	Pathogenic	0.7638	1
ENST00000635625	SER506ALA	6CMS:A:502:Serine->Alanine	Pathogenic	0.8609	1
ENST00000635625	SER506LEU	6ATD:A:502:Serine->Leucine	Pathogenic	0.8786	1
ENST00000635625	SER506THR	5EHR:A:502:Serine->Threonine	Benign	0.3219	1
ENST00000635625	THR415MET	2FJM:A:668:Threonine->Methionine	Benign	0.418	1
ENST00000635625	THR415MET	5IBS:A:411:Threonine->Methionine	Benign	0.2607	1
ENST00000635625	THR415MET	6CMR:A:411:Threonine->Methionine	Benign	0.0268	1
ENST00000635625	THR73ILE	3T04:A:213:Threonine->Isoleucine	Pathogenic	0.7726	1
ENST00000635625	THR73ILE	4DGP:A:73:Threonine->Isoleucine	Pathogenic	0.9103	1
ENST00000635625	TYR279CYS	2A3K:A:125:Tyrosine->Cysteine	Pathogenic	0.8803	1
ENST00000635625	TYR62ASP	1AYD:A:62:Tyrosine->Aspartate	Pathogenic	0.623	1
ENST00000635625	TYR62ASP	3TL0:A:62:Tyrosine->Aspartate	Benign	0.3275	1
ENST00000636962	GLU283LYS	3PUJ:A:283:Glutamate->Lysine	Pathogenic	0.7026	1
ENST00000636962	GLU283LYS	3PUJ:B:283:Glutamate->Lysine	Pathogenic	0.6967	1
ENST00000636962	PRO139LEU	3PUJ:B:139:Proline->Leucine	Pathogenic	0.8935	1
ENST00000636962	PRO139LEU	4JEH:A:139:Proline->Leucine	Pathogenic	0.9496	1
ENST00000636962	PRO139LEU	4JEU:A:139:Proline->Leucine	Pathogenic	0.9507	1
ENST00000637173	GLU269LYS	3PUJ:A:283:Glutamate->Lysine	Pathogenic	0.7026	1
ENST00000637173	GLU269LYS	3PUJ:B:283:Glutamate->Lysine	Pathogenic	0.6967	1
ENST00000637173	PRO125LEU	3PUJ:B:139:Proline->Leucine	Pathogenic	0.8935	1
ENST00000637173	PRO125LEU	4JEH:A:139:Proline->Leucine	Pathogenic	0.9496	1
ENST00000637173	PRO125LEU	4JEU:A:139:Proline->Leucine	Pathogenic	0.9507	1
ENST00000637193	ARG28CYS	2R9R:B:287:Arginine->Cysteine	Benign	0.3086	1
ENST00000637193	ARG28CYS	4JTD:B:287:Arginine->Cysteine	Benign	0.2659	1
ENST00000637521	GLU269LYS	3PUJ:A:283:Glutamate->Lysine	Pathogenic	0.7026	1
ENST00000637521	GLU269LYS	3PUJ:B:283:Glutamate->Lysine	Pathogenic	0.6967	1
ENST00000637521	PRO125LEU	3PUJ:B:139:Proline->Leucine	Pathogenic	0.8935	1
ENST00000637521	PRO125LEU	4JEH:A:139:Proline->Leucine	Pathogenic	0.9496	1
ENST00000637521	PRO125LEU	4JEU:A:139:Proline->Leucine	Pathogenic	0.9507	1
ENST00000637953	GLU283LYS	3PUJ:A:283:Glutamate->Lysine	Pathogenic	0.7026	1
ENST00000637953	GLU283LYS	3PUJ:B:283:Glutamate->Lysine	Pathogenic	0.6967	1
ENST00000637953	PRO139LEU	3PUJ:B:139:Proline->Leucine	Pathogenic	0.8935	1
ENST00000637953	PRO139LEU	4JEH:A:139:Proline->Leucine	Pathogenic	0.9496	1
ENST00000637953	PRO139LEU	4JEU:A:139:Proline->Leucine	Pathogenic	0.9507	1
ENST00000638421	GLY509ARG	5FBH:A:509:Glycine->Arginine	Pathogenic	0.704	1
ENST00000638421	GLY509ARG	5K5S:B:509:Glycine->Arginine	Pathogenic	0.7801	1
ENST00000638421	GLY509ARG	5K5T:A:509:Glycine->Arginine	Pathogenic	0.8139	1
ENST00000638532	ARG294HIS	3LUT:B:294:Arginine->Histidine	Benign	0.3103	1
ENST00000638532	HIS310ARG	2R9R:B:306:Histidine->Arginine	Pathogenic	0.647	1
ENST00000638616	ARG294HIS	3LUT:B:294:Arginine->Histidine	Benign	0.3103	1
ENST00000638616	HIS310ARG	2R9R:B:306:Histidine->Arginine	Pathogenic	0.647	1
ENST00000639233	HIS116ARG	2R9R:B:306:Histidine->Arginine	Pathogenic	0.647	1
ENST00000639785	GLY509ARG	5FBH:A:509:Glycine->Arginine	Pathogenic	0.704	1
ENST00000639785	GLY509ARG	5K5S:B:509:Glycine->Arginine	Pathogenic	0.7801	1
ENST00000639785	GLY509ARG	5K5T:A:509:Glycine->Arginine	Pathogenic	0.8139	1
ENST00000640956	ARG172HIS	3LUT:B:294:Arginine->Histidine	Benign	0.3103	1
ENST00000640956	HIS188ARG	2R9R:B:306:Histidine->Arginine	Pathogenic	0.647	1
ENST00000642122	GLY60ALA	3KRJ:A:594:Glycine->Alanine	Pathogenic	0.6753	1
ENST00000642201	ALA357VAL	4XNU:A:382:Alanine->Valine	Pathogenic	0.5495	1
ENST00000642201	ALA357VAL	4XPG:A:382:Alanine->Valine	Pathogenic	0.7976	1
ENST00000642201	ALA357VAL	4XPH:A:382:Alanine->Valine	Pathogenic	0.8378	1
ENST00000642201	ARG44GLN	4XP1:A:27:Arginine->Glutamine	Benign	0.4568	1
ENST00000642201	ARG44GLN	4XP9:C:27:Arginine->Glutamine	Benign	0.4562	1
ENST00000642201	ARG44GLN	4XPF:A:27:Arginine->Glutamine	Pathogenic	0.5249	1
ENST00000642201	ARG44TRP	4M48:A:27:Arginine->Tryptophan	Pathogenic	0.7509	1
ENST00000642201	ARG44TRP	4XP9:C:27:Arginine->Tryptophan	Pathogenic	0.7361	1
ENST00000642201	ARG44TRP	4XPG:A:27:Arginine->Tryptophan	Pathogenic	0.7451	1
ENST00000642201	GLY297ARG	4M48:A:322:Glycine->Arginine	Pathogenic	0.8549	1
ENST00000642201	GLY297ARG	4XNU:A:322:Glycine->Arginine	Pathogenic	0.8424	1
ENST00000642201	GLY297ARG	4XPB:A:322:Glycine->Arginine	Pathogenic	0.8791	1
ENST00000642201	SER56PRO	4XP9:C:39:Serine->Proline	Pathogenic	0.8798	1
ENST00000642201	SER56PRO	4XPB:A:39:Serine->Proline	Pathogenic	0.842	1
ENST00000642201	SER56PRO	4XPG:A:39:Serine->Proline	Pathogenic	0.8544	1
ENST00000642316	GLY132SER	1BR1:A:111:Glycine->Serine	Pathogenic	0.5993	0
ENST00000642316	ILE289THR	1QVI:A:262:Isoleucine->Threonine	Pathogenic	0.9091	0
ENST00000642316	ILE289THR	1S5G:A:262:Isoleucine->Threonine	Pathogenic	0.8604	0
ENST00000642316	ILE289THR	1SR6:A:262:Isoleucine->Threonine	Pathogenic	0.8693	0
ENST00000642515	ALA357VAL	4XNU:A:382:Alanine->Valine	Pathogenic	0.5495	1
ENST00000642515	ALA357VAL	4XPG:A:382:Alanine->Valine	Pathogenic	0.7976	1
ENST00000642515	ALA357VAL	4XPH:A:382:Alanine->Valine	Pathogenic	0.8378	1
ENST00000642515	ARG44GLN	4XP1:A:27:Arginine->Glutamine	Benign	0.4568	1
ENST00000642515	ARG44GLN	4XP9:C:27:Arginine->Glutamine	Benign	0.4562	1
ENST00000642515	ARG44GLN	4XPF:A:27:Arginine->Glutamine	Pathogenic	0.5249	1
ENST00000642515	ARG44TRP	4M48:A:27:Arginine->Tryptophan	Pathogenic	0.7509	1
ENST00000642515	ARG44TRP	4XP9:C:27:Arginine->Tryptophan	Pathogenic	0.7361	1
ENST00000642515	ARG44TRP	4XPG:A:27:Arginine->Tryptophan	Pathogenic	0.7451	1
ENST00000642515	GLY297ARG	4M48:A:322:Glycine->Arginine	Pathogenic	0.8549	1
ENST00000642515	GLY297ARG	4XNU:A:322:Glycine->Arginine	Pathogenic	0.8424	1
ENST00000642515	GLY297ARG	4XPB:A:322:Glycine->Arginine	Pathogenic	0.8791	1
ENST00000642515	SER56PRO	4XP9:C:39:Serine->Proline	Pathogenic	0.8798	1
ENST00000642515	SER56PRO	4XPB:A:39:Serine->Proline	Pathogenic	0.842	1
ENST00000642515	SER56PRO	4XPG:A:39:Serine->Proline	Pathogenic	0.8544	1
ENST00000642639	ALA357VAL	4XNU:A:382:Alanine->Valine	Pathogenic	0.5495	1
ENST00000642639	ALA357VAL	4XPG:A:382:Alanine->Valine	Pathogenic	0.7976	1
ENST00000642639	ALA357VAL	4XPH:A:382:Alanine->Valine	Pathogenic	0.8378	1
ENST00000642639	ARG44GLN	4XP1:A:27:Arginine->Glutamine	Benign	0.4568	1
ENST00000642639	ARG44GLN	4XP9:C:27:Arginine->Glutamine	Benign	0.4562	1
ENST00000642639	ARG44GLN	4XPF:A:27:Arginine->Glutamine	Pathogenic	0.5249	1
ENST00000642639	ARG44TRP	4M48:A:27:Arginine->Tryptophan	Pathogenic	0.7509	1
ENST00000642639	ARG44TRP	4XP9:C:27:Arginine->Tryptophan	Pathogenic	0.7361	1
ENST00000642639	ARG44TRP	4XPG:A:27:Arginine->Tryptophan	Pathogenic	0.7451	1
ENST00000642639	GLY297ARG	4M48:A:322:Glycine->Arginine	Pathogenic	0.8549	1
ENST00000642639	GLY297ARG	4XNU:A:322:Glycine->Arginine	Pathogenic	0.8424	1
ENST00000642639	GLY297ARG	4XPB:A:322:Glycine->Arginine	Pathogenic	0.8791	1
ENST00000642639	SER56PRO	4XP9:C:39:Serine->Proline	Pathogenic	0.8798	1
ENST00000642639	SER56PRO	4XPB:A:39:Serine->Proline	Pathogenic	0.842	1
ENST00000642639	SER56PRO	4XPG:A:39:Serine->Proline	Pathogenic	0.8544	1
ENST00000642689	PRO214ARG	5CVG:A:231:Proline->Arginine	Pathogenic	0.8328	1
ENST00000642735	ALA357VAL	4XNU:A:382:Alanine->Valine	Pathogenic	0.5495	1
ENST00000642735	ALA357VAL	4XPG:A:382:Alanine->Valine	Pathogenic	0.7976	1
ENST00000642735	ALA357VAL	4XPH:A:382:Alanine->Valine	Pathogenic	0.8378	1
ENST00000642735	ARG44GLN	4XP1:A:27:Arginine->Glutamine	Benign	0.4568	1
ENST00000642735	ARG44GLN	4XP9:C:27:Arginine->Glutamine	Benign	0.4562	1
ENST00000642735	ARG44GLN	4XPF:A:27:Arginine->Glutamine	Pathogenic	0.5249	1
ENST00000642735	ARG44TRP	4M48:A:27:Arginine->Tryptophan	Pathogenic	0.7509	1
ENST00000642735	ARG44TRP	4XP9:C:27:Arginine->Tryptophan	Pathogenic	0.7361	1
ENST00000642735	ARG44TRP	4XPG:A:27:Arginine->Tryptophan	Pathogenic	0.7451	1
ENST00000642735	GLY297ARG	4M48:A:322:Glycine->Arginine	Pathogenic	0.8549	1
ENST00000642735	GLY297ARG	4XNU:A:322:Glycine->Arginine	Pathogenic	0.8424	1
ENST00000642735	GLY297ARG	4XPB:A:322:Glycine->Arginine	Pathogenic	0.8791	1
ENST00000642735	SER56PRO	4XP9:C:39:Serine->Proline	Pathogenic	0.8798	1
ENST00000642735	SER56PRO	4XPB:A:39:Serine->Proline	Pathogenic	0.842	1
ENST00000642735	SER56PRO	4XPG:A:39:Serine->Proline	Pathogenic	0.8544	1
ENST00000642767	ALA357VAL	4XNU:A:382:Alanine->Valine	Pathogenic	0.5495	1
ENST00000642767	ALA357VAL	4XPG:A:382:Alanine->Valine	Pathogenic	0.7976	1
ENST00000642767	ALA357VAL	4XPH:A:382:Alanine->Valine	Pathogenic	0.8378	1
ENST00000642767	ARG44GLN	4XP1:A:27:Arginine->Glutamine	Benign	0.4568	1
ENST00000642767	ARG44GLN	4XP9:C:27:Arginine->Glutamine	Benign	0.4562	1
ENST00000642767	ARG44GLN	4XPF:A:27:Arginine->Glutamine	Pathogenic	0.5249	1
ENST00000642767	ARG44TRP	4M48:A:27:Arginine->Tryptophan	Pathogenic	0.7509	1
ENST00000642767	ARG44TRP	4XP9:C:27:Arginine->Tryptophan	Pathogenic	0.7361	1
ENST00000642767	ARG44TRP	4XPG:A:27:Arginine->Tryptophan	Pathogenic	0.7451	1
ENST00000642767	GLY297ARG	4M48:A:322:Glycine->Arginine	Pathogenic	0.8549	1
ENST00000642767	GLY297ARG	4XNU:A:322:Glycine->Arginine	Pathogenic	0.8424	1
ENST00000642767	GLY297ARG	4XPB:A:322:Glycine->Arginine	Pathogenic	0.8791	1
ENST00000642767	SER56PRO	4XP9:C:39:Serine->Proline	Pathogenic	0.8798	1
ENST00000642767	SER56PRO	4XPB:A:39:Serine->Proline	Pathogenic	0.842	1
ENST00000642767	SER56PRO	4XPG:A:39:Serine->Proline	Pathogenic	0.8544	1
ENST00000642820	ALA357VAL	4XNU:A:382:Alanine->Valine	Pathogenic	0.5495	1
ENST00000642820	ALA357VAL	4XPG:A:382:Alanine->Valine	Pathogenic	0.7976	1
[truncated: 365 more rows]
