# Supplementary material for: Understanding structure-guided variant effect predictions using 3D convolutional neural networks
Source: Front Mol Biosci. 2023 Jul 5;10:1204157. doi: 10.3389/fmolb.2023.1204157 (PMC10354367; doi:10.3389/fmolb.2023.1204157)
Supplement: Supplementary file 3 [file Table1.xlsx]

## Sheet: supp1
Supplementary Table S1: Details of prediction scores on test set from various pathogenicity predictors
ENST ID	Variant	SIFT4G_converted_rankscore	Polyphen2_HVAR_score	MutationTaster_score	MutationAssessor_score	FATHMM_converted_rankscore	PROVEAN_converted_rankscore	VEST4_score	MutPred_rankscore	Helix	DeepRank-Mut	True labels
ENST00000003084	ASN1303LYS	0.76473	1	0.999996	3.88	0.94469	0.83092	0.973	0.99584	0.966576	0.4075	1
ENST00000003084	GLY576ALA	0.34009	0.697	0.999718	0.07	0.88924	0.05706	0.871	NA	0.496648	0.4311	0
ENST00000003084	PHE508CYS	0.83351	1	1	2.595	0.90904	0.92863	0.957	NA	0.919689	0.4827	0
ENST00000003084	SER549ASN	0.92824	0.999	1	4.735	0.98824	0.5971	0.981	NA	0.954055	0.9073	1
ENST00000003084	VAL520PHE	0.72224	0.992	1	2.34	0.91134	0.72594	0.95	0.9899	0.948171	0.5255	1
ENST00000005226	GLU819ASP	0.69154	NA	0.875422	NA	0.27032	0.35597	0.277	0.34423	0.00460439	0.2642	0
ENST00000006015	ARG293LYS	0.76473	0.987	1	4.055	0.98838	0.51968	0.867	0.91508	0.967833	0.909	1
ENST00000023897	PHE325LEU	0.51737	0.996	1	3.31	0.86888	0.82575	0.911	0.73934	0.973378	0.7024	1
ENST00000029410	ARG141TRP	0.92824	1	1	4.225	0.29342	0.96495	0.994	NA	0.790364	0.6991	1
ENST00000039007	ARG277TRP	0.92824	1	1	4.145	0.99117	0.96005	0.946	0.97414	0.962353	0.5403	1
ENST00000039007	ASP196ASN	0.92824	1	1	3.895	0.99542	0.82341	0.985	0.99924	0.974005	0.6449	1
ENST00000042931	ARG13CYS	0.79402	0.985	0.999988	3.265	0.98066	0.81187	0.534	NA	0.106992	0.4392	1
ENST00000070846	CYS796ARG	0.92824	0.862	1	3.195	0.50459	0.99198	0.876	0.99536	NA	0.8435	1
ENST00000070846	ILE531SER	0.76473	0.572	0.802613	2.14	0.52187	0.78472	0.841	NA	NA	0.6112	0
ENST00000070846	LEU366PRO	0.19073	0	1	-1.79	0.47815	0.02099	0.048	NA	NA	0.0186	0
ENST00000070846	LEU614PHE	0.92824	0.992	1	3.23	0.86415	0.70793	0.756	0.83585	NA	0.6293	1
ENST00000070846	THR526MET	0.43721	0.032	1	1.81	0.76948	0.34596	0.589	NA	NA	0.1919	0
ENST00000070846	VAL587ILE	0.26631	0.851	0.999993	1.4	0.74896	0.12099	0.272	NA	NA	0.0679	0
ENST00000075503	LEU322PRO	0.92824	0.999	1	3.53	0.7095	0.87223	0.875	0.81488	0.46587	0.5576	1
ENST00000078429	ARG60CYS	0.92824	0.999	1	4.065	0.90083	0.9306	0.972	0.83491	0.914491	0.5574	1
ENST00000078429	ARG60HIS	0.83351	0.993	0.999998	3.72	0.89822	0.75776	0.915	0.88066	0.845652	0.7623	1
ENST00000078429	LEU135ARG	0.92824	0.983	1	4.175	0.9426	0.84525	0.984	0.97641	0.974103	0.8594	0
ENST00000078429	PHE341LEU	0.36901	1	1	2.25	0.88924	0.83489	0.902	0.87227	0.877286	0.8422	1
ENST00000078429	SER211TRP	0.92824	0.998	1	4.285	0.91019	0.90688	0.86	0.89763	0.976117	0.9491	1
ENST00000078429	THR54MET	0.92824	1	1	4.475	0.94975	0.81595	0.968	0.97816	0.973947	0.602	1
ENST00000078429	VAL340MET	0.92824	0.997	1	4.385	0.90391	0.55181	0.794	0.92369	0.893425	0.3045	1
ENST00000155840	ALA302VAL	0.83351	0.985	1	3.57	0.98879	0.7282	0.982	0.99485	0.962796	0.9243	1
ENST00000155840	ARG231HIS	0.92824	0.991	0.99998	3.775	0.99585	0.81431	0.93	0.99448	0.971164	0.4596	1
ENST00000155840	ARG366GLN	0.6789	0.981	0.999891	2.8	0.99402	0.70793	0.878	0.94965	0.958451	0.3479	1
ENST00000155840	ARG366TRP	0.92824	0.996	0.999777	2.8	0.99447	0.94843	0.929	0.94601	0.965368	0.2067	1
ENST00000155840	ARG511TRP	0.92824	0.993	0.999967	2.505	0.99718	0.88963	0.973	0.96104	0.823949	0.4866	1
ENST00000155840	GLN357GLU	0.07741	0.106	0.999986	1.685	0.99156	0.58407	0.528	0.71107	0.76423	0.1677	1
ENST00000155840	GLY252ASP	0.83351	0.998	1	2.735	0.97606	0.93697	0.999	0.86105	0.975484	0.4919	1
ENST00000155840	HIS258ARG	0.92824	0.889	1	1.19	0.98352	0.96114	0.974	0.98639	0.933832	0.4978	1
ENST00000155840	ILE274VAL	0.92824	0.77	0.99999	0.93	0.98866	0.25986	0.931	NA	0.573348	0.4113	1
ENST00000155840	LEU266PRO	0.65728	0.993	1	3.675	0.99076	0.92782	0.997	NA	0.971675	0.9269	1
ENST00000155840	LYS393ASN	0.31833	0.5	0.984207	2.16	0.99392	0.50337	0.805	0.93525	0.0712998	0.3416	0
ENST00000155840	PRO343SER	0.62352	0.998	1	2.985	0.98468	0.95366	0.979	0.97641	0.930015	0.7244	1
ENST00000155840	THR311ALA	0.63918	0.963	1	2.355	0.9878	0.71762	0.989	0.94965	0.857013	0.9228	0
ENST00000155840	THR311ILE	0.7415	0.996	1	3.92	0.98852	0.79829	0.996	0.99103	0.965087	0.6247	1
ENST00000155840	THR312ILE	0.92824	1	1	3.77	0.99229	0.88431	0.986	0.98309	0.974091	0.9898	1
ENST00000155840	TRP305SER	0.92824	0.995	1	4.15	0.97849	0.99956	0.997	0.99389	0.978215	0.9869	1
ENST00000155840	TRP392ARG	0.92824	0.995	0.999991	2.85	0.99482	0.9968	0.782	0.95773	0.967763	0.6402	1
ENST00000155840	VAL524GLY	0.92824	0.944	1	2.995	0.99861	0.89534	0.849	0.96425	0.770762	0.5881	1
ENST00000156499	ARG33GLN	0.08052	NA	1	NA	0.88611	0.0314	NA	NA	0.00221512	0.3294	1
ENST00000156499	ARG33TRP	0.63918	NA	1	NA	0.89145	0.69593	NA	NA	0.0231013	0.293	1
ENST00000158166	ASP313TYR	0.92824	NA	1	NA	0.92996	0.97861	0.968	0.9899	0.959715	0.9443	1
ENST00000160382	ARG386CYS	0.92824	0.984	1	3.605	0.96308	0.94843	0.942	0.98533	0.968288	0.8413	1
ENST00000160827	GLN256GLU	0.10501	0.18	1	1.56	0.75108	0.21003	0.432	0.76468	0.165045	0.3703	0
ENST00000164139	SER450LEU	0.92824	0.481	1	4.49	0.95953	0.83967	0.969	0.99325	0.793317	0.6621	1
ENST00000168216	ARG116GLN	0.41074	0.176	0.999999	0.71	0.88066	0.47008	0.176	0.70075	NA	0.4526	1
ENST00000181839	ARG880CYS	0.92824	1	1	2.19	0.51714	0.9443	0.836	0.95995	0.974448	0.8338	1
ENST00000181839	ASN842SER	0.92824	1	1	3.42	0.91851	0.8034	0.92	0.97773	0.962781	0.9593	1
ENST00000181839	GLY714SER	0.92824	1	1	3.13	0.96277	0.87063	0.923	0.9928	0.9688	0.7419	1
ENST00000181839	THR727ILE	0.83351	0.992	1	2.46	0.53302	0.81675	0.842	NA	0.355044	0.3325	1
ENST00000181839	THR876ILE	0.92824	1	1	3.48	0.67543	0.85397	0.934	0.96934	0.962277	0.8535	1
ENST00000188312	PRO278LEU	0.92824	1	1	3.605	0.95528	0.98767	0.969	0.90231	0.937327	0.8439	1
ENST00000191063	ALA221THR	0.23776	NA	0.999998	1.44	0.67367	0.54382	0.597	0.72484	0.0189152	0.512	0
ENST00000193403	ARG291HIS	0.57104	0.03	1	2.11	0.69657	0.60982	0.759	NA	0.373044	0.3105	0
ENST00000194900	LYS182MET	0.92824	NA	0.999995	NA	0.29866	0.81187	0.707	0.78533	NA	0.4821	1
ENST00000196482	ALA426VAL	0.2484	0.055	1	0.07	0.17113	0.40468	0.064	0.22519	0.00647384	0.3006	1
ENST00000199280	ALA47VAL	0.76473	0.872	0.993022	2.075	0.88298	0.57762	0.852	0.99325	0.817813	0.6192	1
ENST00000199280	GLY180SER	0.63109	0.944	0.999758	2.9	0.96208	0.84387	0.716	0.99885	0.763924	0.7402	1
ENST00000200639	THR120ALA	0.46406	0.676	0.743826	2.705	0.35775	0.5083	0.385	0.83118	0.069154	0.5025	0
ENST00000201963	VAL828MET	0.83351	0.999	0.651384	NA	0.97149	0.58085	0.498	0.87396	0.656267	0.5405	1
ENST00000202028	ARG135GLN	0.92824	0.998	0.999529	NA	0.75215	0.73893	0.931	0.91943	0.385417	0.3838	0
ENST00000202625	PRO359LEU	0.92824	0.999	1	3.265	0.96594	0.98283	0.907	0.87311	NA	0.7301	1
ENST00000202625	VAL527GLU	0.83351	0.908	1	2.78	0.74371	0.82141	0.865	NA	NA	0.4391	0
ENST00000204961	SER118ARG	0.83351	0.999	1	3.24	0.96243	0.749	0.962	0.97273	0.963564	0.4751	1
ENST00000205557	ARG1339HIS	0.83351	1	1	3.02	0.94729	0.76334	0.946	0.99785	0.767565	0.6251	1
ENST00000205557	ARG724LYS	0.22828	0.039	1	0.1	0.93231	0.19509	0.072	NA	0.00153445	0.1073	0
ENST00000205557	ARG760TRP	0.92824	1	1	4.215	0.89822	0.94223	0.977	NA	0.429261	0.598	1
ENST00000206249	GLU247LYS	0.79402	0.995	1	0.63	0.97218	0.66896	0.621	0.71234	0.506476	0.2973	0
ENST00000206542	CYS110ARG	0.58089	0.985	1	3.795	0.44065	0.99498	0.962	NA	0.954229	0.7008	1
ENST00000206542	ILE111THR	0.60337	0.901	1	2.925	0.4175	0.74504	0.636	0.63102	0.796088	0.6669	1
ENST00000206765	PRO462LEU	0.92824	0.997	1	3.935	0.96594	0.98823	0.914	0.87564	0.943638	0.7301	1
ENST00000206765	VAL518MET	0.54159	0.832	0.767037	1.665	0.82985	0.34992	0.175	NA	0.170906	0.4238	0
ENST00000209728	ASP295ASN	0.45961	0.831	0.999993	1.82	0.59449	0.55339	0.255	NA	NA	0.506	0
ENST00000210187	GLN123ARG	0.83351	0.925	1	3.215	0.83495	0.7271	0.912	0.9827	NA	0.3937	1
ENST00000210444	TYR188HIS	0.92824	1	1	4.25	0.72458	0.78807	0.974	0.9846	0.598981	0.5046	1
ENST00000211076	GLU84LYS	0.08839	0.181	1	0.575	0.88066	0.24244	0.243	0.63547	0.00315919	0.172	0
ENST00000211076	GLY126ARG	0.42614	1	0.999999	0.24	0.88533	0.95394	0.607	NA	0.011832	0.6041	1
ENST00000211998	ARG1125HIS	0.36901	0.001	1	1.08	0.571	0.53577	0.109	0.76356	0.0777952	0.3712	0
ENST00000211998	ILE519LEU	0.31326	0.888	1	2.215	0.78537	0.31981	0.616	NA	0.111343	0.368	0
ENST00000211998	LEU432VAL	0.10281	0.601	0.999994	1.9	0.38073	0.18459	0.404	NA	0.0492595	0.1553	0
ENST00000211998	LEU682PHE	0.30045	0.995	0.999999	1.95	0.50192	0.46673	0.818	0.92157	0.591098	0.489	0
ENST00000215855	HIS113ASP	0.06925	0	0.988052	-1.775	0.73523	0.00039	0.059	NA	0.0015315	0.0522	0
ENST00000216124	ARG498HIS	0.11227	NA	1	NA	0.89561	0.08653	0.051	NA	0.00644634	0.3733	0
ENST00000216124	ASN352SER	0.21812	NA	0.0339319	NA	0.95212	0.33798	0.148	NA	0.0687556	0.2974	0
ENST00000216124	GLY247ARG	0.92824	NA	1	NA	0.95145	0.9595	0.948	NA	0.858752	0.4284	1
ENST00000216124	PRO428LEU	0.76473	NA	1	NA	0.97242	0.98526	0.953	NA	0.84522	0.4758	1
ENST00000216124	SER98PHE	0.79402	NA	1	NA	0.95561	0.83157	0.775	NA	0.947382	0.5416	1
ENST00000216124	THR393SER	0.14588	NA	1	NA	0.89363	0.05503	0.031	NA	0.00243246	0.4373	0
ENST00000216139	GLY181SER	0.92824	1	0.955713	3.775	0.99525	0.88963	0.686	NA	NA	0.5306	1
ENST00000216181	ALA95VAL	0.92824	0.927	1	3.425	0.8366	0.73684	0.939	0.92648	0.731086	0.5788	0
ENST00000216181	ARG432CYS	0.92824	0.992	1	3.36	0.88924	0.95015	0.922	0.95142	0.590833	0.3815	0
ENST00000216181	ARG702CYS	0.4912	0.999	1	4.155	0.78199	0.95842	0.991	0.99737	0.94106	0.5811	1
ENST00000216181	ASN93LYS	0.92824	0.987	0.999998	3.92	0.85468	0.89152	0.977	0.97226	0.953486	0.7577	1
ENST00000216181	ASP503ASN	0.70582	0.983	0.999792	2.285	0.731	0.80172	0.884	0.93058	0.41909	0.5615	0
ENST00000216181	HIS149ASP	0.83351	0.929	1	4.31	0.96277	0.97599	0.966	0.99389	0.949178	0.8221	1
ENST00000216181	LEU46PHE	0.76473	0.66	0.901064	1.975	0.80474	0.54864	0.305	NA	0.184263	0.41	0
ENST00000216181	PHE41LEU	0.76473	0.913	0.999743	3.8	0.85468	0.89211	0.898	0.92015	0.643005	0.6316	1
ENST00000216181	PHE763CYS	0.92824	1	1	3.875	0.74265	0.95696	0.951	0.96212	0.92868	0.9515	0
ENST00000216181	PRO836LEU	0.92824	0.962	1	3.975	0.92996	0.98572	0.821	0.84594	0.804631	0.4875	1
ENST00000216181	SER96LEU	0.83351	0.995	1	3.52	0.88298	0.8776	0.971	0.99183	0.923863	0.8601	1
ENST00000216181	TYR11CYS	0.36233	0.593	0.999771	2.32	0.85247	0.73477	0.94	NA	0.0918143	0.3883	0
ENST00000216274	ALA48VAL	0.76473	0.97	1	1.95	0.79277	0.73042	0.394	NA	0.0332618	0.7977	1
ENST00000216338	GLY50ASP	0.83351	0.963	1	3.87	0.93975	0.92476	0.598	0.9899	0.0226452	0.5344	1
ENST00000216341	GLY146SER	0.60337	0.998	0.992698	4.41	0.99525	0.89534	0.772	0.99747	0.440361	0.6053	1
ENST00000216373	ARG550GLY	0.92824	0.998	1	2.56	0.88689	0.93135	0.887	0.37511	0.946257	0.3419	1
ENST00000216373	MET267ARG	0.92824	0.515	1	2.67	0.92357	0.827	0.971	0.80392	0.962818	0.7086	1
ENST00000216373	MET267LYS	0.92824	0.056	1	2.67	0.92158	0.82221	0.958	0.69945	0.946439	0.7957	1
ENST00000216373	MET267THR	0.57104	0.349	1	2.67	0.92208	0.78891	0.906	0.74171	0.80804	0.6091	1
ENST00000216373	SER546ARG	0.92824	0.564	0.999986	2.575	0.87989	0.76094	0.86	0.40447	0.816236	0.2703	1
ENST00000216373	THR264LYS	0.64786	0.178	0.999999	2.135	0.92258	0.51811	0.762	0.80994	0.79792	0.4521	1
ENST00000216392	ASP634HIS	0.92824	0.999	1	3.985	0.96308	0.92346	0.986	NA	0.818389	0.3649	1
ENST00000216605	ARG173CYS	0.7415	NA	1	NA	0.62318	0.92825	0.927	NA	0.801883	0.5362	1
ENST00000216797	ALA190THR	0.70582	0.98	1	3.76	0.86815	0.62151	0.922	0.88066	0.850105	0.5213	0
ENST00000216862	ARG396TRP	0.92824	1	0.999988	3.505	0.89363	0.96005	0.965	NA	0.950612	0.8212	1
ENST00000216862	LEU316PHE	0.61642	0.988	0.998072	2.125	0.73205	0.54382	0.842	NA	0.138196	0.6154	0
ENST00000216951	ASP219GLY	0.65728	0.975	1	3.315	0.94658	0.91141	0.992	0.99347	0.971884	0.6436	1
ENST00000217086	ASN878SER	0.27056	0.986	0.999999	-0.745	0.06931	0.41428	0.67	0.5756	0.147284	0.0991	0
ENST00000217188	ARG373TRP	0.92824	0.572	0.997461	3.9	0.8532	0.94377	0.969	NA	0.0660609	0.6467	1
ENST00000217244	GLY48SER	0.79402	0.964	NA	3.92	0.96277	0.86222	0.836	0.99157	0.976141	0.7378	1
ENST00000217244	ILE174MET	0.83351	0.98	NA	2.49	0.0792	0.61284	0.787	0.8549	0.957897	0.775	1
ENST00000217244	LYS198ARG	0.47097	0.753	NA	-0.095	0.05249	0.60982	0.879	0.83955	0.931611	0.5567	1
ENST00000217244	PRO231ARG	0.92824	1	NA	3.865	0.12884	0.97547	0.932	0.99076	0.978075	0.6935	1
ENST00000217244	TYR50CYS	0.83351	0.999	NA	2.51	0.08014	0.97121	0.925	0.95024	0.976917	0.9066	1
ENST00000217270	ARG85CYS	0.83351	1	1	3.635	0.46028	0.9306	0.944	NA	0.125508	0.6552	1
ENST00000217270	ARG85LEU	0.7415	1	1	2.7	0.42502	0.89272	0.983	NA	0.410823	0.4927	1
ENST00000217270	LEU173ARG	0.55341	0.951	0.999992	2.645	0.44856	0.62747	0.931	NA	0.228396	0.5314	1
ENST00000217958	PRO109LEU	0.7415	0.999	1	1.395	0.78967	0.9014	0.842	0.86627	0.807378	0.5471	1
ENST00000217961	ASP36ASN	0.79402	1	1	3.24	0.95561	0.81269	0.857	0.84865	0.903505	0.7421	1
ENST00000218099	ALA317THR	0.61642	0.992	1	3.35	0.9792	0.72932	0.863	0.98028	0.91027	0.4414	1
ENST00000218099	ALA317VAL	0.79402	0.991	1	2.535	0.97884	0.73267	0.851	0.99232	0.88994	0.5724	1
ENST00000218099	ALA366VAL	0.69154	0.351	1	0.775	0.88767	0.68178	0.412	0.99467	0.771704	0.1664	1
ENST00000218099	ALA436THR	0.76473	0.992	1	2.455	0.9374	0.70314	0.79	0.99747	0.799497	0.5162	1
ENST00000218099	ARG379GLN	0.44501	0.274	0.998982	0.15	0.88689	0.62343	0.313	0.99429	0.624027	0.046	1
ENST00000218099	ASP405GLU	0.92824	0.851	0.999969	3.655	0.94764	0.73788	0.851	0.99599	0.951299	0.6386	1
ENST00000218099	CYS141TYR	0.92824	0.999	1	4.73	0.99816	0.9846	0.905	0.99877	0.974081	0.9776	1
ENST00000218099	CYS178ARG	0.79402	0.997	1	2.175	0.93474	0.98649	0.893	0.99467	0.976981	0.8678	1
ENST00000218099	GLN143ARG	0.52389	0.373	0.809087	3.4	0.96855	0.44852	0.423	0.95773	0.898603	0.6894	1
ENST00000218099	GLU270LYS	0.11299	0.003	1	0.895	0.88066	0.15578	0.428	NA	0.0635561	0.1801	0
ENST00000218099	GLY355SER	0.92824	1	1	3.87	0.99525	0.89272	0.875	0.99946	0.973456	0.5306	1
ENST00000218099	LEU376PRO	0.66756	0.753	0.900267	1.96	0.90147	0.61722	0.66	0.99654	0.966981	0.5517	1
ENST00000218099	PRO333HIS	0.92824	1	1	3.7	0.95728	0.97995	0.828	0.99726	0.969029	0.7824	1
ENST00000218099	SER411ASN	0.92824	0.987	1	4.065	0.96716	0.62008	0.835	NA	0.967254	0.7961	1
ENST00000218099	TYR450CYS	0.83351	0.999	0.999987	3.875	0.9494	0.94196	0.847	0.99157	0.964005	0.6202	1
ENST00000218340	ARG118HIS	0.92824	1	1	3.43	0.90679	0.82341	0.983	0.9982	0.771192	0.7762	1
ENST00000218340	GLU317LYS	0.04555	0	1	1.095	0.76561	0.262	0.078	0.45367	0.0157746	0.2257	0
ENST00000218516	ARG112CYS	0.83351	0.999	1	4.355	0.99828	0.95276	0.955	0.9811	0.965228	0.7021	1
ENST00000218516	ARG112HIS	0.83351	0.998	1	3.26	0.99824	0.79915	0.886	NA	0.908944	0.6875	1
ENST00000218516	ARG252THR	0.06406	0	1	-0.11	0.99929	0.00284	0.241	NA	0.0597356	0.0661	0
ENST00000218516	ARG363CYS	0.30436	0.03	0.999999	1.85	0.99929	0.55181	0.255	0.9732	0.649144	0.5229	1
ENST00000218516	ASN139SER	0.26549	0.005	0.999967	0.14	0.99687	0.35399	0.12	NA	0.0627018	0.514	0
ENST00000218516	ASN336ASP	0.15746	0.001	1	0.08	0.99847	0.31576	0.105	0.50125	0.074823	0.3472	0
ENST00000218516	ASP165GLU	0.92824	0.998	0.99868	3.905	0.99899	0.71639	0.979	0.98191	0.973099	0.6448	1
ENST00000218516	ASP313TYR	0.83351	0.89	0.755886	2.485	0.99928	0.64478	0.242	NA	0.865229	0.4788	0
ENST00000218516	GLU338LYS	0.55759	0.913	0.999996	3.375	0.99939	0.66549	0.869	0.96785	0.844504	0.6764	1
ENST00000218516	HIS46TYR	0.4939	0.952	0.996558	2.54	0.9993	0.46146	0.923	0.97596	0.928469	0.9512	1
ENST00000218516	ILE319THR	0.7415	0.991	1	4.54	0.99727	0.75297	0.972	0.88232	0.930136	0.7849	1
ENST00000218516	SER126GLY	0.43913	0.027	0.997563	2.01	0.99938	0.59545	0.68	NA	0.096861	0.3732	0
ENST00000218548	ARG617TRP	0.92824	0.731	1	NA	0.96434	0.91311	0.902	0.83398	0.854254	0.8642	1
ENST00000218548	GLU849LYS	0.83351	0.917	1	NA	0.96659	0.63669	0.905	0.9372	0.861386	0.7056	1
ENST00000218548	GLY737ARG	0.92824	1	1	NA	0.98998	0.91522	0.996	0.93393	0.95274	0.8895	1
ENST00000218758	THR44MET	0.79402	0.998	0.999996	3.565	0.88924	0.8034	0.84	NA	0.586468	0.5737	1
ENST00000219478	ARG448GLN	0.18675	0.117	0.999972	0.365	0.28189	0.36189	0.053	NA	0.002613	0.7549	1
ENST00000219596	ARG761HIS	0.01155	0	1.23e-12	-1.125	0.60485	0.00224	0.057	0.9359	0.00218975	0.1352	1
ENST00000219596	LYS695ARG	0.32783	0.578	1	1.245	0.60485	0.27463	0.211	NA	0.00288966	0.2714	1
ENST00000219596	MET680ILE	0.11829	0.001	1	-0.605	0.59176	0.08971	0.296	0.93125	0.0030251	0.155	1
ENST00000219596	MET694ILE	0.28669	0.337	1	0.965	0.67874	0.42191	0.303	0.96934	0.0257753	0.4834	1
ENST00000219596	VAL726ALA	0.01155	0.002	2.15e-11	-2.215	0.67543	0.00544	0.259	NA	0.0155141	0.2616	1
ENST00000219599	THR288ILE	0.55759	0.911	1	2.235	0.81399	0.82341	0.899	0.94601	0.648644	0.5967	0
ENST00000219782	HIS384TYR	0.83351	NA	0.999413	3.73	0.63911	0.87143	0.916	0.92157	0.842939	0.287	1
ENST00000220584	GLY151ARG	0.83351	1	1	3.755	0.82165	0.9302	0.968	0.95773	0.904592	0.6358	1
ENST00000220592	GLY201CYS	0.92824	1	1	4.26	0.46028	0.95977	0.98	0.98673	0.978583	0.8489	1
ENST00000220592	GLY604ARG	0.54934	0.621	1	2.625	0.31731	0.94814	0.845	0.78744	0.912331	0.4864	1
ENST00000220616	ARG2242HIS	0.83351	1	0.998919	4.535	0.82076	0.8135	0.889	0.9968	0.275642	0.6804	0
ENST00000221233	THR114ILE	0.70582	0.999	0.999994	2.5	0.62918	0.76822	0.721	0.94167	0.613492	0.5909	1
ENST00000221444	ARG287HIS	0.92824	1	0.999997	3.965	0.9878	0.79998	0.956	NA	0.579704	0.7698	1
ENST00000221486	ARG186GLN	0.92824	1	1	4.865	0.89953	0.73477	0.982	0.99257	0.860052	0.5936	1
ENST00000221996	ARG41TRP	0.92824	0.996	1	4.505	0.97126	0.95977	0.942	0.99183	0.734087	0.5809	1
ENST00000221996	ARG91LYS	0.92824	0.983	1	3.925	0.98838	0.58248	0.889	0.91435	0.933543	0.909	1
ENST00000222254	GLY373ARG	0.92824	1	1	2.755	0.65747	0.94702	0.955	0.8255	0.936307	0.6094	1
ENST00000222254	LYS376GLU	0.76473	0.911	1	3.125	0.89561	0.69593	0.841	0.74289	0.810185	0.5675	1
ENST00000222254	LYS572ASN	0.40747	0.98	0.999999	1.545	0.31987	0.66549	0.783	0.48322	0.215401	0.1358	0
ENST00000222271	ASN523LYS	0.63918	1	0.999991	3.075	0.9792	0.7747	0.777	0.9713	0.897422	0.8644	1
ENST00000222271	ASP273VAL	0.92824	0.999	1	3.24	0.99262	0.96269	0.93	0.66564	0.974621	0.8349	1
ENST00000222271	ASP394GLU	0.36365	0.009	0.999925	1.885	0.98487	0.47683	0.428	0.11653	0.0431096	0.3583	0
ENST00000222271	ASP401TYR	0.92824	1	1	3.805	0.99922	0.97496	0.891	0.7085	0.976492	0.6098	1
ENST00000222271	ASP511GLY	0.62352	1	1	4.17	0.99917	0.91395	0.942	0.97773	0.962583	0.7429	1
ENST00000222329	ARG83TRP	0.92824	0.999	1	3.315	0.70833	0.95789	0.924	0.96785	0.950419	0.9189	1
ENST00000222329	ARG86CYS	0.92824	0.976	1	3.32	0.74689	0.9595	0.959	0.96734	0.936805	0.6896	1
ENST00000222329	GLY53ARG	0.92824	1	1	1.77	0.58613	0.95455	0.946	0.868	0.792092	0.517	1
ENST00000222329	TYR89CYS	0.92824	0.999	1	2.895	0.61326	0.98008	0.902	0.99103	0.903464	0.535	1
ENST00000222330	PRO339SER	0.79402	1	1	2.38	0.65192	0.95897	0.812	0.93977	0.977396	0.4255	0
ENST00000222584	ARG669CYS	0.83351	0.999	1	1.61	0.51952	0.94843	0.941	0.91288	0.942468	0.2938	1
ENST00000222584	CYS712TYR	0.92824	0.999	1	3.48	0.98824	0.98932	0.889	0.96581	0.9734	0.9905	1
ENST00000222728	ARG207CYS	0.92824	0.998	1	4.48	0.99156	0.93786	0.948	NA	0.942	0.8914	1
ENST00000223364	GLU104LYS	0.83351	0.939	1	2.46	0.71187	0.73378	0.563	0.70979	0.467286	0.5788	1
ENST00000223364	GLY118SER	0.47097	0.148	0.999997	2.33	0.74583	0.78472	0.237	NA	0.0155167	0.3673	0
ENST00000223642	VAL802ILE	0.22761	0.03	0.945357	0.99	0.26152	0.18042	0.043	NA	0.00221375	0.1435	0
ENST00000223951	ARG176GLN	0.41405	0.183	1	1.03	0.15492	0.70793	0.874	0.67259	0.872732	0.5376	1
ENST00000224181	ASP118GLY	0.01155	0	NA	-2.685	0.16089	0.00314	0.06	NA	0.0013906	0.0938	0
ENST00000224784	ARG185GLN	0.54541	1	1	3.025	0.94428	0.64593	0.903	0.98028	0.955386	0.7421	1
ENST00000225387	SER209TRP	0.92824	0.999	1	4.525	0.91478	0.9045	0.88	0.87227	0.965918	0.5969	1
ENST00000225964	ASP1277GLU	0.92824	NA	0.999876	NA	0.85542	0.71762	0.972	0.9827	0.939482	0.868	1
ENST00000226207	ASN680SER	0.79402	0.962	0.999811	3.97	0.91134	0.75695	0.848	NA	0.853966	0.6857	1
ENST00000226382	ARG141GLN	0.66756	0.995	1	1.71	0.94658	0.70432	0.976	0.9811	0.934248	0.3697	1
ENST00000226382	ARG154HIS	0.79402	0.997	1	4.525	0.97583	0.77061	0.859	0.88232	0.928779	0.6008	0
ENST00000227251	ARG120GLY	0.92824	1	1	4.11	0.95282	0.91609	0.981	0.99667	0.96934	0.5344	1
ENST00000228510	GLY309SER	0.92824	0.998	1	3.64	0.94904	0.89534	0.907	0.99553	0.939673	0.5088	1
ENST00000228510	ILE268THR	0.7415	0.568	0.996178	3.505	0.93975	0.73267	0.811	NA	0.860799	0.5407	1
ENST00000228510	SER52ASN	0.07716	0	0.99834	-0.855	0.91533	0.01688	0.025	NA	0.00756097	0.113	0
ENST00000228510	VAL377ILE	0.5206	0.15	0.999965	2.035	0.94348	0.23372	0.546	NA	0.0374853	0.4603	1
ENST00000228682	ARG314LEU	0.92824	1	1	1.515	0.42122	0.92561	0.859	0.80493	0.787382	0.1768	1
ENST00000228682	PRO361LEU	0.92824	0.966	1	1.915	0.02387	0.98304	0.854	NA	0.740338	0.1688	1
ENST00000228841	ASN78HIS	0.83351	0.998	1	3.47	0.79761	0.8135	0.897	0.7937	0.740512	0.3357	1
ENST00000228841	ASP45GLU	0.3845	0.994	1	2.11	0.67874	0.6263	0.725	0.47336	0.200476	0.7657	1
ENST00000228841	GLN137ARG	0.47581	0.676	0.999993	2.88	0.77719	0.59226	0.827	0.51271	0.0595508	0.4378	0
ENST00000228841	GLN38ARG	0.49942	0.862	1	1.4	0.61677	0.61284	0.763	0.58664	0.641953	0.2921	1
ENST00000228841	GLU96LYS	0.60972	0.581	1	2.81	0.79944	0.71397	0.868	0.69156	0.776607	0.5788	1
ENST00000229771	ARG400GLN	0.92824	0.999	1	3.455	0.85799	0.73893	0.975	0.9746	0.850187	0.5466	1
ENST00000230538	ARG223HIS	0.70582	NA	0.567266	NA	0.64086	0.44471	0.155	NA	0.00650476	0.1772	0
ENST00000230538	GLY172SER	0.92824	NA	1	NA	0.66113	0.86527	0.879	NA	0.681606	0.2	0
ENST00000230658	LEU220PHE	0.76473	0.989	1	2.94	0.98409	0.71997	0.869	0.97816	0.901447	0.3364	1
ENST00000230671	ARG37TRP	0.92824	1	0.999999	3.835	0.89363	0.94647	0.937	NA	0.915457	0.5046	1
ENST00000230732	ARG326LYS	0.92824	0.999	NA	3.05	0.98838	0.55501	0.978	0.95375	0.94039	0.6656	1
ENST00000230732	LEU289PHE	0.79402	1	NA	3.065	0.99568	0.71042	0.959	0.98806	0.955061	0.516	1
ENST00000231009	ARG178GLN	0.92824	0.115	0.998884	0.58	0.88689	0.73477	0.606	0.83955	0.367578	0.2134	1
ENST00000231021	ARG773CYS	0.63109	0.995	0.999998	3.27	0.80645	0.91564	0.426	0.94478	0.314365	0.5104	0
ENST00000231790	ALA128PRO	0.72224	0.998	1	3.69	0.94975	0.79571	0.954	0.96632	0.967717	0.3958	1
ENST00000231790	ALA282GLY	0.51112	0.118	1	1.375	0.83893	0.60982	0.886	0.89289	0.172768	0.0247	0
ENST00000231790	ARG127LYS	0.03286	0.098	1	-0.26	0.94584	0.1439	0.746	0.60986	0.188062	0.2894	1
ENST00000231790	ARG226GLN	0.41913	0.832	1	1.585	0.90679	0.54217	0.589	0.93193	0.403426	0.124	1
ENST00000231790	ARG265CYS	0.92824	1	1	4.805	0.99406	0.95789	0.987	0.96983	0.93586	0.6674	1
ENST00000231790	ARG325GLN	0.2812	0.227	0.995592	0.77	0.83578	0.29114	0.617	0.15101	0.0771863	0.2013	0
ENST00000231790	ASN38LYS	0.92824	1	1	4.95	0.99833	0.81107	0.979	0.99726	0.967831	0.7492	1
ENST00000231790	ASN38SER	0.92824	1	1	4.95	0.99833	0.74348	0.962	0.99894	0.899769	0.7602	1
ENST00000231790	ASP132HIS	0.76473	0.999	1	2.14	0.88298	0.88495	0.89	NA	0.42163	0.5506	0
ENST00000231790	ASP41HIS	0.92824	1	1	4.95	0.93474	0.90371	0.989	0.98931	0.969713	0.6683	1
ENST00000231790	CYS77ARG	0.92824	0.999	1	3.945	0.94729	0.98905	0.964	0.99536	0.974925	0.9098	1
ENST00000231790	GLU268GLY	0.57104	0.955	1	3.54	0.84557	0.86527	0.928	NA	0.527992	0.2573	0
ENST00000231790	GLY147GLU	0.92824	0.994	1	4.845	0.9792	0.96495	0.85	0.98707	0.976907	0.7843	1
ENST00000231790	GLY22ALA	0.62352	0.948	1	3.54	0.91019	0.81187	0.828	NA	0.86064	0.7761	0
ENST00000231790	GLY244ASP	0.83351	0.903	1	4.39	0.90679	0.90937	0.983	0.98347	0.962117	0.6507	1
ENST00000231790	GLY65ASP	0.92824	1	1	4.95	0.99828	0.91311	0.978	0.99935	0.934193	0.7548	1
ENST00000231790	GLY67GLU	0.92824	1	1	4.95	0.99767	0.943	0.973	0.99868	0.974641	0.8266	1
ENST00000231790	HIS109PRO	0.83351	0.996	1	3.535	0.94729	0.98496	0.874	0.97773	0.963161	0.5615	1
ENST00000231790	HIS329PRO	0.25591	0.745	1	2.28	0.83815	0.73151	0.957	0.97596	0.938032	0.4873	1
ENST00000231790	ILE107ARG	0.92824	0.995	1	4.825	0.90848	0.93509	0.962	0.98931	0.974967	0.8304	1
ENST00000231790	ILE19PHE	0.79402	0.992	1	4.86	0.90848	0.63782	0.95	NA	0.894448	0.5458	1
ENST00000231790	ILE219LEU	0.13177	0.047	0.999941	1.35	0.84415	0.25332	0.427	0.45531	0.0249431	0.2453	0
ENST00000231790	ILE219VAL	0.12002	0.06	0.000135584	1.03	0.83413	0.14978	0.057	NA	0.0192566	0.2172	0
ENST00000231790	LEU155ARG	0.92824	0.994	1	5.08	0.91421	0.87223	0.979	0.99232	0.97402	0.7931	1
ENST00000231790	LEU260ARG	0.83351	0.87	1	4.275	0.91533	0.86608	0.991	0.99347	0.974546	0.6552	1
ENST00000231790	MET35ARG	0.79402	0.873	1	2.67	0.89822	0.74427	0.987	0.99614	0.974589	0.8818	1
ENST00000231790	PHE80VAL	0.76473	0.998	1	3.68	0.91305	0.89833	0.953	0.99368	0.947537	0.8936	1
ENST00000231790	SER247PRO	0.69154	0.976	0.999991	4.175	0.91305	0.67589	0.923	0.97729	0.956097	0.5256	1
ENST00000231790	SER295ARG	0.92824	0.686	1	2.915	0.84267	0.80851	0.946	0.90076	0.90136	0.4488	1
ENST00000231790	SER295ASN	0.92824	0.972	1	1.45	0.83495	0.61129	0.849	0.74289	0.76325	0.3128	1
ENST00000231790	SER295GLY	0.92824	0.589	1	3.515	0.84487	0.7282	0.903	0.85223	0.597179	0.4976	1
ENST00000231790	THR117MET	0.83351	0.997	1	4.5	0.96745	0.84601	0.926	NA	0.838741	0.6569	1
ENST00000231790	THR82ILE	0.92824	1	1	4.95	0.91956	0.86222	0.934	0.99667	0.951914	0.9004	1
ENST00000231790	VAL213MET	0.35205	0.107	1	2.015	0.81067	0.28906	0.535	NA	0.0444825	0.2011	0
ENST00000231790	VAL326ALA	0.76473	0.347	0.999999	3.35	0.82985	0.7282	0.781	NA	0.802859	0.3606	0
ENST00000231790	VAL49GLU	0.83351	0.996	1	4.08	0.93532	0.85176	0.931	0.92648	0.972412	0.6704	1
ENST00000232607	GLN355PRO	0.62352	0.217	1	0.46	0.63077	0.5083	0.352	0.8848	0.734031	0.5191	1
ENST00000232974	PRO659LEU	0.79402	NA	1	2.235	0.27486	0.9829	0.636	NA	0.316706	0.1688	1
ENST00000233027	LEU122VAL	0.70582	0.976	0.999992	1.87	0.42888	0.47683	0.786	0.91654	0.0864398	0.6502	1
ENST00000233072	MET799THR	0.92824	0.996	0.999995	5.075	0.93928	0.88904	0.971	0.96477	0.949113	0.859	1
ENST00000233072	THR344ALA	0.5206	0.006	0.99838	1.495	0.89822	0.60507	0.1	NA	0.00184681	0.1981	0
ENST00000233146	ALA272VAL	0.4912	0.343	1	2.315	0.90904	0.68178	0.867	NA	0.30074	0.671	0
ENST00000233146	ALA2THR	0.64786	0.994	0.999979	1.81	0.92057	0.4066	0.725	NA	0.243951	0.576	0
ENST00000233146	ALA327THR	0.22359	0.06	0.999995	1.845	0.90509	0.2577	0.347	0.74758	0.0495673	0.4811	0
ENST00000233146	ALA327VAL	0.20745	0.209	0.999999	1.7	0.89757	0.22294	0.315	NA	0.0328542	0.3714	0
ENST00000233146	ALA365THR	0.16037	0.012	0.999954	1.415	0.90451	0.37178	0.44	0.51435	0.0267848	0.2699	0
ENST00000233146	ALA517VAL	0.22154	0.261	0.999998	2.425	0.92158	0.56144	0.483	0.52088	0.0102305	0.0317	0
ENST00000233146	ALA623PRO	0.31629	0.154	1	1.7	0.85613	0.30555	0.491	0.65577	0.111065	0.2264	0
ENST00000233146	ALA636PRO	0.32568	0.433	0.999199	2.62	0.85393	0.33598	0.853	NA	0.709982	0.3213	1
ENST00000233146	ALA834THR	0.62352	0.992	1	3.825	0.88377	0.5971	0.897	NA	0.474698	0.4416	0
ENST00000233146	ARG106LYS	0.01155	0	0.999348	-1.755	0.88689	0.03041	0.148	NA	0.00231059	0.0027	0
ENST00000233146	ARG524PRO	0.79402	0.999	1	3.295	0.90451	0.93135	0.987	0.95995	0.952568	0.6043	1
ENST00000233146	ARG55GLN	0.13557	0.031	0.930622	1.19	0.89627	0.2577	0.468	NA	0.0184022	0.1656	0
ENST00000233146	ARG96HIS	0.72224	0.864	1	2.15	0.91903	0.75375	0.677	0.35722	0.0445269	0.4386	0
ENST00000233146	ASN127SER	0.72224	0.868	1	3.785	0.89363	0.82141	0.846	NA	0.172813	0.7618	0
ENST00000233146	ASN596SER	0.18071	0.059	1	0.285	0.88924	0.4885	0.506	NA	0.100569	0.3645	0
ENST00000233146	ASP167HIS	0.79402	0.999	1	3.345	0.93587	0.92042	0.995	NA	0.634539	0.7343	0
ENST00000233146	ASP603GLY	0.76473	0.978	1	3.195	0.99406	0.9226	0.993	0.9982	0.974841	0.6999	1
ENST00000233146	CYS199ARG	0.92824	0.998	1	3.305	0.88611	0.99402	0.989	0.9952	0.966147	0.9778	1
ENST00000233146	CYS697ARG	0.83351	0.997	1	3.81	0.8601	0.99057	0.989	0.99803	0.971066	0.9222	1
ENST00000233146	CYS697PHE	0.83351	0.998	1	3.81	0.86077	0.98623	0.972	0.99628	0.945825	0.849	1
ENST00000233146	GLN419LYS	0.10034	0.005	0.999867	1.385	0.89692	0.28703	0.469	NA	0.00292441	0.1268	0
ENST00000233146	GLN629ARG	0.36765	0.003	0.848648	1.065	0.91478	0.37178	0.304	NA	0.00377942	0.2035	0
ENST00000233146	GLN855HIS	0.53788	0.132	0.999999	2.085	0.91903	0.65627	0.616	0.31184	0.0333701	0.4205	0
ENST00000233146	GLU198GLY	0.92824	1	1	3.385	0.96957	0.93621	0.975	0.99704	0.913549	0.8175	0
ENST00000233146	GLU749LYS	0.76473	0.951	1	4.955	0.96772	0.7092	0.993	0.99852	0.956872	0.9097	1
ENST00000233146	GLY162ARG	0.83351	0.999	1	3.38	0.94428	0.95789	0.989	0.99737	0.901647	0.7017	1
ENST00000233146	GLY164ARG	0.65728	0.951	1	2.42	0.87671	0.77717	0.978	0.9823	0.85434	0.5289	1
ENST00000233146	GLY164GLU	0.63109	0.903	1	2.42	0.87671	0.77225	0.965	NA	0.938179	0.4638	1
ENST00000233146	GLY315VAL	0.48594	0.035	1	1.99	0.92057	0.80085	0.869	NA	0.144113	0.3749	0
ENST00000233146	GLY322ASP	0.26066	0.296	0.999961	2.2	0.9021	0.45587	0.184	NA	0.0798324	0.3463	0
ENST00000233146	GLY338GLU	0.79402	0.994	1	3.54	0.99771	0.96005	0.988	0.98741	0.957122	0.6446	1
ENST00000233146	GLY669VAL	0.92824	1	1	4.95	0.99572	0.9758	0.984	NA	0.972021	0.7957	1
ENST00000233146	GLY674ARG	0.92824	1	1	4.95	0.99651	0.94958	0.999	0.99868	0.970386	0.9265	1
ENST00000233146	GLY674ASP	0.92824	1	1	4.95	0.99647	0.91741	0.991	0.99894	0.971774	0.9722	1
ENST00000233146	GLY683ARG	0.92824	1	1	3.69	0.86283	0.95732	0.988	0.97367	0.919967	0.8062	1
ENST00000233146	GLY692VAL	0.92824	1	1	4.95	0.95247	0.97637	0.994	NA	0.971967	0.8705	1
ENST00000233146	GLY751ARG	0.92824	1	1	4.94	0.95247	0.94958	0.995	0.9998	0.962809	0.931	1
ENST00000233146	HIS46GLN	0.79402	0.947	1	3.645	0.89757	0.92518	0.96	0.98961	0.381331	0.7915	0
ENST00000233146	HIS639TYR	0.92824	1	1	4.385	0.92508	0.88431	0.967	0.99877	0.905186	0.95	1
ENST00000233146	ILE145MET	0.40909	0.258	0.718139	1.61	0.91851	0.23372	0.815	NA	0.0324127	0.4963	0
ENST00000233146	ILE169VAL	0.21745	0.003	1	0.69	0.87591	0.03824	0.247	NA	0.00188595	0.2145	0
ENST00000233146	ILE577THR	0.70582	0.836	1	2.67	0.91305	0.69357	0.942	NA	0.409901	0.6202	0
ENST00000233146	LEU173ARG	0.79402	0.951	0.999999	3.17	0.89219	0.81835	0.919	0.98838	0.94418	0.6113	1
ENST00000233146	LEU187ARG	0.83351	0.999	1	2.985	0.93054	0.88065	0.98	0.98191	0.954318	0.777	1
ENST00000233146	LEU187PRO	0.79402	0.999	1	2.985	0.93054	0.92863	0.976	0.99448	0.959923	0.8007	1
ENST00000233146	LEU310PRO	0.92824	1	1	3.53	0.99138	0.91522	0.988	0.99208	0.975576	0.9718	1
ENST00000233146	LEU330PRO	0.83351	1	1	3.575	0.96277	0.92736	0.986	0.98931	0.972021	0.7323	1
ENST00000233146	LEU341PRO	0.83351	1	1	3.52	0.94799	0.9306	0.978	0.9732	0.964212	0.8111	1
ENST00000233146	LEU390PHE	0.5206	0.405	1	2.58	0.92508	0.6995	0.503	NA	0.212843	0.5094	0
ENST00000233146	LEU440PRO	0.83351	0.995	1	3.43	0.94469	0.89401	0.796	0.9815	0.930049	0.7695	1
ENST00000233146	LEU556TRP	0.83351	1	1	3.29	0.93414	0.87143	0.895	0.73216	0.946602	0.649	1
ENST00000233146	LEU93PHE	0.92824	0.889	1	3.25	0.91363	0.70191	0.867	0.97816	0.795594	0.7434	1
ENST00000233146	LEU9PRO	0.66756	0.786	1	2.455	0.92721	0.56144	0.452	0.74407	0.442246	0.2943	0
ENST00000233146	MET453LYS	0.83351	0.108	1	3.41	0.9021	0.84175	0.949	0.84684	0.690115	0.8325	1
ENST00000233146	MET688ARG	0.92824	0.997	1	4.555	0.87512	0.86527	0.988	0.99409	0.97157	0.697	1
ENST00000233146	PRO349ARG	0.92824	1	1	3.59	0.99255	0.97981	0.983	0.99103	0.969809	0.9275	1
ENST00000233146	PRO622ARG	0.92824	1	1	4.575	0.97006	0.97742	0.984	0.9913	0.960185	0.6659	1
ENST00000233146	PRO622LEU	0.92824	1	1	4.925	0.96982	0.98556	0.994	0.99776	0.94188	0.6931	1
ENST00000233146	PRO652HIS	0.79402	0.996	1	3.875	0.85943	0.89029	0.943	0.9359	0.520805	0.6994	1
ENST00000233146	PRO696LEU	0.92824	1	1	4.595	0.91249	0.98581	0.997	0.99737	0.951495	0.7492	1
ENST00000233146	SER554GLY	0.22291	0.049	0.989663	1.98	0.89145	0.5711	0.743	0.77022	0.03451	0.0131	1
ENST00000233146	SER554THR	0.17478	0.14	0.999573	1.98	0.89145	0.40082	0.67	0.75222	0.0257456	0.0025	1
ENST00000233146	THR564ALA	0.04302	0.002	0.858096	1.055	0.88455	0.24898	0.767	0.92299	0.00352249	0.0166	0
ENST00000233146	THR732PRO	0.79402	0.999	1	4.48	0.85875	0.85468	0.765	0.94783	0.926744	0.8858	1
ENST00000233146	THR772LYS	0.01155	0.015	0.999988	0.195	0.84487	0.4066	0.534	0.5274	0.0426745	0.0409	0
ENST00000233146	THR8MET	0.38305	0.226	1	1.525	0.91696	0.16187	0.167	NA	0.0240716	0.1034	0
ENST00000233146	TYR165ASP	0.7415	0.023	1	2.545	0.88533	0.94988	0.906	0.94844	0.826788	0.6965	1
ENST00000233146	VAL102ILE	0.54541	0.9	1	1.025	0.88924	0.16187	0.341	0.90231	0.0343122	0.2196	0
ENST00000233146	VAL161ASP	0.92824	0.989	1	3.17	0.89627	0.92476	0.964	0.97226	0.965761	0.6287	1
ENST00000233146	VAL163ASP	0.83351	0.964	1	3.135	0.89757	0.86914	0.952	0.99429	0.966382	0.6824	1
ENST00000233146	VAL163GLY	0.83351	0.869	1	3.135	0.89363	0.86149	0.577	0.9605	0.727416	0.6529	1
ENST00000233146	VAL166ALA	0.26226	0.129	1	0.695	0.89363	0.37759	0.602	0.7968	0.137449	0.224	0
ENST00000233146	VAL200ASP	0.83351	0.639	1	2.445	0.90083	0.88839	0.867	0.95259	0.955872	0.7493	1
ENST00000233146	VAL3LEU	0.21343	0.004	0.985117	0.895	0.91478	0.18248	0.282	0.15697	0.0954043	0.7118	0
ENST00000233146	VAL655ILE	0.14961	0.08	0.987138	0.655	0.84919	0.14978	0.446	0.6942	0.00270643	0.1158	0
ENST00000233146	VAL695MET	0.92824	1	1	4.865	0.90566	0.60827	0.889	0.96683	0.799255	0.6359	1
ENST00000233826	ARG162GLN	0.40909	0.998	1	NA	0.9364	0.69118	0.836	NA	0.398935	0.4144	1
ENST00000234071	ALA301THR	0.76473	0.99	0.999999	3.255	0.9792	0.71157	0.822	0.99409	0.94406	0.4039	1
ENST00000234071	ALA301VAL	0.76473	0.993	0.999999	2.53	0.97884	0.7271	0.825	0.99325	0.927001	0.5724	1
ENST00000234071	ARG220GLN	0.19972	0.019	7.33e-06	0.805	0.88611	0.14193	0.061	NA	0.0396413	0.3294	1
ENST00000234071	ARG220TRP	0.36101	0.026	7.91e-09	1.775	0.89145	0.6678	0.143	0.86886	0.151924	0.293	1
ENST00000234071	ARG272CYS	0.72224	0.998	0.0201596	1.96	0.89219	0.83292	0.453	NA	0.764216	0.2656	1
ENST00000234071	CYS147TYR	0.83351	0.868	1	4.675	0.99816	0.98467	0.871	0.9359	0.974901	0.9776	1
ENST00000234071	CYS183ARG	0.92824	0.952	1	2.05	0.95794	0.99623	0.495	0.84138	0.963383	0.8678	1
ENST00000234392	ARG153CYS	0.83351	0.998	1	4.055	0.97772	0.91226	0.98	0.97032	0.127422	0.7632	1
ENST00000234396	GLU161LYS	0.28764	0.005	1	0.475	0.81987	0.43334	0.459	NA	0.100271	0.4314	0
ENST00000234420	ALA1055PRO	0.69154	0.976	1	3.545	0.95891	0.749	0.923	0.92015	0.877788	0.5242	1
ENST00000234420	ARG1304LYS	0.21277	0.557	0.999983	0.26	0.84701	0.35399	0.451	NA	0.0267019	0.4	0
ENST00000234420	ARG378LYS	0.01155	0.015	0.999983	2.015	0.87591	0.25986	0.219	0.27795	0.0264838	0.3419	0
ENST00000234420	ARG468HIS	0.76473	0.904	1	1.865	0.89219	0.77965	0.898	NA	0.214194	0.6683	0
ENST00000234420	ARG482PRO	0.92824	1	1	3.545	0.8943	0.93217	0.973	0.80694	0.944639	0.803	1
ENST00000234420	ARG772TRP	0.92824	1	1	3.78	0.96627	0.95732	0.976	0.99502	0.893719	0.7007	1
ENST00000234420	ARG922GLN	0.34477	0.19	1	1.865	0.91076	0.32387	0.862	0.69815	0.129438	0.353	0
ENST00000234420	ASP390ASN	0.35582	0.087	1	1.27	0.87591	0.56466	0.276	NA	0.0141613	0.1811	0
ENST00000234420	CYS1062PHE	0.6789	0.699	0.998383	1.59	0.90509	0.54546	0.724	0.80392	0.823591	0.8889	1
ENST00000234420	CYS496TYR	0.49663	0.665	1	2.085	0.87272	0.94171	0.308	0.36209	0.234408	0.8303	0
ENST00000234420	CYS687TYR	0.72224	0.857	0.999976	3.89	0.87591	0.93697	0.899	0.75222	0.707006	0.6326	0
ENST00000234420	GLU1119ASP	0.06925	0.015	0.999441	-0.775	0.85613	0.06253	0.411	0.53715	0.00381852	0.0235	0
ENST00000234420	GLU1163VAL	0.42976	0.403	1	2.745	0.86283	0.73788	0.878	NA	0.134011	0.4475	0
ENST00000234420	GLU533ASP	0.17425	0.009	0.999999	1.635	0.58755	0.22078	0.394	NA	0.0263269	0.3489	0
ENST00000234420	GLY686ASP	0.54159	0.906	0.999999	3.79	0.8783	0.74504	0.934	NA	0.566473	0.5115	1
ENST00000234420	ILE1054PHE	0.41742	0.049	0.999987	1.195	0.92667	0.58248	0.342	NA	0.0624225	0.2221	0
ENST00000234420	ILE745ASN	0.79402	0.98	1	3.515	0.95009	0.87611	0.89	0.95084	0.887	0.801	1
ENST00000234420	LEU1015VAL	0.51112	0.277	0.999706	1.82	0.89496	0.4885	0.487	0.73576	0.0778767	0.3681	0
ENST00000234420	LEU1211PRO	0.92824	0.998	1	4.425	0.91589	0.91695	0.982	0.9928	0.965153	0.7735	1
ENST00000234420	LEU396VAL	0.40426	0.224	1	1.88	0.86349	0.51157	0.32	NA	0.0602655	0.5088	0
ENST00000234420	LEU449PRO	0.79402	0.997	1	3.7	0.89627	0.90812	0.968	0.92855	0.931357	0.9798	1
ENST00000234420	PHE706SER	0.83351	0.987	1	2.685	0.89219	0.94843	0.982	0.80994	0.895368	0.7506	1
ENST00000234420	PRO1073SER	0.06166	0.01	0.999998	2.085	0.86415	0.32387	0.561	NA	0.0649189	0.2649	0
ENST00000234420	PRO1087ARG	0.62352	0.882	1	1.77	0.87433	0.82961	0.645	0.51598	0.269886	0.6032	0
ENST00000234420	PRO362HIS	0.63109	0.008	0.999935	1.5	0.86963	0.50666	0.328	0.1813	0.00603512	0.2973	0
ENST00000234420	SER1329LEU	0.39954	0.017	1	1.7	0.87671	0.48687	0.599	NA	0.0606417	0.6277	0
ENST00000234420	SER418PRO	0.7415	0.995	1	3.68	0.89757	0.78553	0.852	0.64135	0.684452	0.6764	1
ENST00000234420	SER503CYS	0.72224	0.967	0.999654	1.7	0.86481	0.62343	0.376	NA	0.0129943	0.307	0
ENST00000234420	SER541ARG	0.66756	0.934	0.999381	3.115	0.90147	0.59059	0.586	0.70075	0.389219	0.2076	1
ENST00000234420	TYR556PHE	0.12957	0.405	1	1.09	0.88066	0.44094	0.495	0.72236	0.0480392	0.4716	0
ENST00000234420	TYR969CYS	0.83351	0.992	1	2.99	0.89145	0.96191	0.86	0.9326	0.750671	0.8276	1
ENST00000234420	VAL398GLU	0.92824	0.986	1	3.215	0.85875	0.88361	0.91	0.67535	0.932218	0.7781	1
ENST00000234420	VAL480GLU	0.83351	0.996	1	4.58	0.94834	0.88148	0.959	0.9549	0.960491	0.9342	1
ENST00000234420	VAL509ALA	0.7415	0.991	1	3.475	0.90451	0.73267	0.889	NA	0.612466	0.9708	0
ENST00000234420	VAL800LEU	0.21078	0.027	0.502932	0.345	0.90391	0.20791	0.145	NA	0.00579083	0.1068	0
ENST00000234420	VAL878ALA	0.18178	0.026	2.66e-05	1.105	0.90509	0.30346	0.156	NA	0.00627325	0.1495	0
ENST00000235329	ARG94TRP	0.92824	0.999	1	3.31	0.98468	0.96426	0.87	0.95024	0.943181	0.5396	1
ENST00000236342	ARG211GLN	0.92824	0.999	1	4.52	0.70833	0.73477	0.974	0.97081	0.964544	0.7059	1
ENST00000236342	ARG37CYS	0.92824	1	1	4.245	0.79854	0.96114	0.891	0.90461	0.929911	0.7116	1
ENST00000236342	ARG37HIS	0.92824	1	1	3.695	0.79666	0.81675	0.862	0.8377	0.889094	0.7712	1
ENST00000236342	THR74PRO	0.79402	0.999	1	4.78	0.83893	0.89534	0.929	0.95433	0.879274	0.6913	0
ENST00000236826	GLU200LYS	0.60337	0.998	1	3.605	0.30669	0.71762	0.847	0.94041	0.730154	0.6308	0
ENST00000236918	ASN272SER	0.19016	0.067	1	1.965	0.80899	0.42957	0.859	0.46516	0.0945459	0.5113	1
ENST00000236918	ASN279TYR	0.6789	0.733	0.944629	0.895	0.80474	0.66896	0.551	0.26992	0.148498	0.2968	0
ENST00000236918	LYS263ARG	0.13634	0.008	0.0531638	1.905	0.96855	0.55821	0.041	NA	0.061839	0.3083	0
ENST00000236918	PHE258VAL	0.4912	0.077	1	3.02	0.91478	0.86836	0.896	0.62954	0.965731	0.6295	1
ENST00000237014	ALA128VAL	0.58613	0.693	NA	3.34	0.95629	0.49018	0.696	0.94905	0.486135	0.5757	0
ENST00000237014	ARG124HIS	0.01155	0.003	NA	-3.495	0.94067	0.00042	0.156	NA	0.0540722	0.4368	0
ENST00000237014	HIS110ASN	0.28958	0.301	NA	1.645	0.95663	0.6158	0.379	NA	0.133627	0.6195	0
ENST00000237014	SER70ASN	0.05767	0.002	NA	-1.415	0.94658	0.00564	0.1	NA	0.0518617	0.1415	0
ENST00000237014	THR139MET	0.92824	0.995	NA	3.29	0.96111	0.46146	0.79	NA	0.666542	0.6048	0
ENST00000237014	VAL114ALA	0.60972	0.993	NA	2.515	0.95891	0.66085	0.42	0.79885	0.355177	0.5617	1
ENST00000237014	VAL50MET	0.72224	0.969	NA	3.79	0.97469	0.37955	0.702	NA	0.690452	0.497	1
ENST00000237014	VAL91ALA	0.72224	0.912	NA	3.015	0.95984	0.6263	0.705	0.90385	0.864683	0.7001	1
ENST00000237837	MET96THR	0.92824	0.999	0.999993	4.135	0.85799	0.83027	0.969	0.99303	0.951432	0.6051	1
ENST00000238616	ASN624SER	0.92824	0.545	0.999982	3.11	0.8791	0.73893	0.884	0.92299	0.802519	0.8065	1
ENST00000239165	ARG189CYS	0.92824	1	1	4.785	0.99156	0.94171	0.893	NA	0.755058	0.8914	1
ENST00000239174	ARG207CYS	0.92824	1	1	5.195	0.99175	0.94196	0.971	NA	0.868523	0.739	1
ENST00000239243	GLN185HIS	0.92824	0.998	1	2.97	0.97054	0.80595	0.976	0.95201	0.634968	0.7375	1
ENST00000239461	PHE113LEU	0.66756	0.179	1	3.72	0.99392	0.86608	0.975	0.99076	0.89117	0.6014	1
ENST00000239666	ARG46GLN	0.33666	0.001	1	0.625	0.19166	0.62008	0.539	0.70205	0.496068	0.3374	1
ENST00000239926	VAL313ILE	0.40747	NA	0.997512	NA	0.69158	0.16393	0.217	0.76019	0.0359662	0.2418	0
ENST00000239938	ARG388CYS	0.92824	0.998	1	2.72	0.68616	0.95188	0.857	0.91581	0.976756	0.2938	1
ENST00000240132	LEU290PRO	0.92824	NA	1	NA	0.88066	0.91436	0.943	0.9605	0.946962	0.7901	1
ENST00000240306	ARG169CYS	0.92824	1	0.999999	3.805	0.99303	0.94537	0.494	NA	0.273181	0.8684	1
ENST00000240335	ARG250TRP	0.92824	0.995	NA	3.64	0.90962	0.9395	0.975	0.98806	0.95955	0.6969	1
ENST00000240335	GLY248VAL	0.92824	0.999	NA	3.61	0.91363	0.97547	0.922	0.99536	0.970518	0.6979	1
ENST00000240335	MET96LYS	0.92824	0.999	NA	3.63	0.9021	0.8738	0.991	0.98385	0.975353	0.9276	1
ENST00000240335	TYR113CYS	0.92824	1	NA	3.665	0.96957	0.97364	0.989	0.98422	0.968255	0.6542	1
ENST00000241001	GLY51ALA	0.92824	1	NA	3.78	0.99721	0.89534	0.967	0.99828	0.973763	0.8015	1
ENST00000241001	GLY51ARG	0.92824	1	NA	3.78	0.99742	0.96495	0.982	0.99692	0.978643	0.8677	1
ENST00000241001	GLY51VAL	0.92824	1	NA	3.78	0.99742	0.98093	0.985	0.98028	0.978905	0.8417	1
ENST00000241001	GLY72SER	0.92824	0.995	NA	3.41	0.99727	0.82341	0.812	0.97552	0.977957	0.7212	1
ENST00000241124	ALA88GLU	0.83351	0.999	1	2.65	0.99092	0.59226	0.908	0.93326	0.963288	0.433	1
ENST00000241124	ASP50ASN	0.43159	0.896	0.999982	2.155	0.99084	0.6678	0.853	0.95939	0.490905	0.559	1
ENST00000241124	GLY21ARG	0.83351	1	1	3.65	0.99647	0.9443	0.997	0.99584	0.929606	0.5959	0
ENST00000241124	SER199THR	0.51112	0.998	0.999979	2.645	0.96078	0.45949	0.721	NA	0.401397	0.7495	0
ENST00000241125	ARG76HIS	0.92824	0.954	1	2.98	0.99477	0.80425	0.888	0.93655	0.927299	0.5049	1
ENST00000241125	ILE83MET	0.83351	0.994	0.999991	2.895	0.99243	0.60188	0.819	0.88232	0.551006	0.527	1
ENST00000241125	TYR66CYS	0.92824	1	1	3.48	0.99501	0.97513	0.905	0.94104	0.963096	0.8871	1
ENST00000241393	ARG134HIS	0.92824	1	1	3.985	0.97101	0.80851	0.944	0.99389	0.977513	0.6837	1
ENST00000241416	ARG400CYS	0.83351	0.997	1	2.85	0.9374	0.93999	0.762	0.97414	0.974835	0.5473	0
ENST00000241453	SER873LEU	0.76473	0.999	1	3.87	0.95458	0.83027	0.889	0.88315	0.889827	0.892	1
ENST00000241891	ARG168CYS	0.6789	0.929	1	3.49	0.97126	0.95897	0.987	NA	0.428768	0.917	1
ENST00000242159	TRP177CYS	0.92824	1	1	4.1	0.9982	0.99642	0.871	0.93655	0.77095	0.9986	1
ENST00000242261	ASN125LYS	0.92824	0.998	0.999998	2.365	0.9929	0.89534	0.932	0.92439	0.944101	0.7589	1
ENST00000242261	LYS142ARG	0.92824	1	0.999999	1.685	0.99084	0.62343	0.898	0.79163	0.748479	0.103	1
ENST00000242480	ARG381LEU	0.92824	0.85	1	1.07	0.06063	0.91998	0.794	0.89289	0.978119	0.1768	1
ENST00000242480	ARG409GLN	0.76473	0.72	0.999998	-0.73	0.07478	0.69118	0.686	0.86541	0.975471	0.7549	1
ENST00000242839	GLY1266ARG	0.92824	0.998	1	4.52	0.99933	0.95131	1	0.99969	0.967948	0.5998	1
ENST00000242839	HIS1069GLN	0.92824	1	0.999998	3.94	0.97583	0.95336	0.968	0.99232	0.72573	0.767	1
ENST00000242839	PRO1352SER	0.92824	1	1	3.7	0.99789	0.94511	0.985	0.98774	0.848362	0.5385	1
ENST00000242994	LYS122ARG	0.92824	0.928	0.999999	1.18	0.99084	0.6158	0.886	0.73216	0.214833	0.103	1
ENST00000243056	ARG291GLN	0.3816	0.957	1	-0.065	0.95663	0.66549	0.539	0.41102	0.212766	0.3425	0
ENST00000243056	GLN303HIS	0.70582	1	0.999994	3.58	0.97054	0.75695	0.953	0.91288	0.111075	0.7375	1
ENST00000243457	ARG218TRP	0.92824	1	0.999995	4.5	0.97006	0.95696	0.867	0.99803	0.976718	0.3891	1
ENST00000243457	ARG67GLN	0.57587	0.999	1	3.2	0.96687	0.70067	0.773	NA	0.945878	0.4144	1
ENST00000243457	PHE159SER	0.65728	0.679	1	3.315	0.93928	0.62518	0.803	0.70722	0.955799	0.5605	1
ENST00000243457	THR75ARG	0.92824	1	1	4.22	0.96339	0.84457	0.917	0.99785	0.978157	0.7885	1
ENST00000244576	ARG176GLN	0.01155	0.007	1	1.01	0.18414	0.00878	0.047	0.47666	0.001574	0.3703	1
ENST00000245121	ARG264TRP	0.92824	NA	0.999999	NA	0.94348	0.9595	0.903	0.88806	0.367443	0.5992	1
ENST00000245121	ASP183GLY	0.65728	NA	1	NA	0.95629	0.91141	0.97	0.80994	0.27495	0.5045	1
ENST00000245121	PRO205SER	0.92824	NA	1	NA	0.96143	0.95511	0.811	0.69156	0.391362	0.5019	1
ENST00000245479	ARG160GLY	0.5664	0.029	1	2.715	0.9802	0.91184	0.906	0.79267	0.923797	0.4011	1
ENST00000245479	ARG162HIS	0.83351	0.916	1	2.775	0.98245	0.78721	0.903	0.91871	0.92291	0.7579	1
ENST00000245479	PHE154LEU	0.79402	0.315	1	2.845	0.98525	0.85468	0.93	0.9372	0.886458	0.6202	1
ENST00000245479	PRO170ARG	0.92824	0.999	1	3.675	0.98081	0.96854	0.977	0.9549	0.958274	0.3586	1
ENST00000245479	PRO176LEU	0.92824	0.998	1	3.915	0.93532	0.9818	0.658	0.88397	0.928727	0.5801	1
ENST00000247005	ALA318THR	0.92824	NA	1	1.905	0.86349	0.70674	0.854	0.98901	0.088568	0.5022	1
ENST00000247005	TRP281GLY	0.66756	NA	1	2.5	0.90622	0.99659	0.738	0.97032	0.207423	0.6938	1
ENST00000247182	ARG112GLY	0.79402	0.996	1	3.665	0.91134	0.92782	0.789	0.84684	0.961623	0.601	1
ENST00000247182	ASN174TYR	0.92824	1	1	4.44	0.99387	0.93974	0.962	0.95661	0.97528	0.3007	1
ENST00000247933	ARG122LYS	0.04247	0.173	0.998214	1.87	0.93587	0.20576	0.087	NA	0.00174935	0.2222	0
ENST00000247933	ARG263LYS	0.01155	0.002	0.998967	-0.805	0.92258	0.04613	0.178	0.55328	0.00255603	0.5449	0
ENST00000247933	GLY116ARG	0.07666	0.003	1	0.255	0.94022	0.05917	0.071	NA	0.0026176	0.0288	0
ENST00000247933	HIS33GLN	0.1329	0	1	-0.69	0.93111	0.02993	0.011	0.42903	0.00144789	0.0563	0
ENST00000247933	PRO533ARG	0.79402	1	1	2.74	0.90272	0.94048	0.784	NA	0.614825	0.6372	1
ENST00000247933	THR194SER	0.21545	0.487	0.998424	1.725	0.95352	0.51157	0.247	0.76912	0.00549751	0.2692	0
ENST00000247933	VAL80ILE	0.32461	0.205	0.940163	2.25	0.95009	0.1048	0.361	0.87311	0.00321458	0.4843	0
ENST00000247956	HIS380TYR	0.92824	0.986	0.88665	3.905	0.86624	0.89401	0.523	0.88066	0.358863	0.1465	1
ENST00000248553	ARG140GLY	0.79402	0.12	1	4.15	0.95282	0.93293	0.934	0.9968	0.701849	0.5444	1
ENST00000248633	ARG1013CYS	0.92824	1	1	2.75	0.95891	0.96395	0.867	0.97944	0.884694	0.5734	1
ENST00000248633	GLY843ASP	0.92824	1	1	4.195	0.95077	0.92648	0.953	NA	0.846512	0.5581	1
ENST00000248633	ILE989THR	0.83351	0.995	1	3.675	0.94584	0.82221	0.979	NA	0.769004	0.5742	1
ENST00000249749	PRO82GLN	0.63918	0.113	NA	2.26	0.9783	0.78135	0.318	0.93655	0.171684	0.3433	1
ENST00000250018	ALA300THR	0.54934	0.298	1	3.045	0.99684	0.72471	0.973	NA	0.586911	0.6444	1
ENST00000250448	ARG219CYS	0.92824	1	1	4.2	0.98066	0.95015	0.923	0.89129	0.911454	0.6124	1
ENST00000251020	CYS1164TYR	0.92824	0.424	1	3.48	0.84919	0.98951	0.943	0.99776	0.879804	0.2362	1
ENST00000251081	ALA596VAL	0.5664	0.345	0.999999	3.46	0.68474	0.60029	0.617	NA	0.168517	0.1882	0
ENST00000251081	ARG445SER	0.54159	0.06	1	1.375	0.37578	0.43149	0.133	0.31831	0.00274156	0.1736	0
ENST00000251081	GLN465HIS	0.11004	0.02	0.795924	2.71	0.61208	0.55983	0.358	0.45038	0.00231881	0.3156	0
ENST00000251081	GLN638HIS	0.51112	0.02	1	2.57	0.60734	0.31576	0.239	0.47994	0.0025806	0.0047	0
ENST00000251081	ILE577VAL	0.52389	0.074	0.999998	1.635	0.60361	0.2359	0.416	NA	0.0115081	0.1134	0
ENST00000251081	LYS411GLU	0.06666	0.03	0.97186	0.48	0.36691	0.22078	0.244	NA	0.00297732	0.0144	0
ENST00000251081	THR268ALA	0.33894	0.938	0.994714	2.685	0.55945	0.63554	0.416	NA	0.0351213	0.2092	0
ENST00000251081	THR275MET	0.83351	0.998	1	3.35	0.54728	0.8383	0.86	0.76019	0.318243	0.3618	1
ENST00000251081	THR358ILE	0.34837	0.007	1	3.345	0.61326	0.65056	0.122	NA	0.00190978	0.1295	0
ENST00000251081	VAL303MET	0.52389	0.693	0.860661	2.57	0.53302	0.54864	0.289	NA	0.00406268	0.3019	0
ENST00000251269	SER519THR	0.49942	0.013	1	1.73	0.17761	0.43149	0.076	NA	0.00159197	0.6418	1
ENST00000251424	ARG40HIS	0.17531	NA	1	2.075	0.39781	0.09297	0.092	NA	0.00189695	0.5659	0
ENST00000251424	GLY306GLU	0.6789	NA	1	NA	0.83893	0.85994	0.219	NA	0.00578557	0.3399	0
ENST00000251424	VAL82ALA	0.3773	NA	1	2.87	0.41392	0.41239	0.259	0.5274	0.0018518	0.1383	0
ENST00000251527	SER584PRO	0.48336	0.804	0.0108599	NA	0.25678	0.5971	0.591	NA	0.011866	0.1536	0
ENST00000251527	SER610GLY	0.44106	0.164	0.715954	NA	0.24472	0.47344	0.335	NA	0.00174807	0.0442	0
ENST00000251654	ALA204VAL	0.83351	1	1	4.615	0.97989	0.73151	0.847	0.87057	0.899671	0.7057	1
ENST00000251654	ARG272GLN	0.64786	1	1	3.205	0.97866	0.74051	0.938	NA	0.639848	0.5609	0
ENST00000251654	GLN58PRO	0.92824	0.994	1	4.15	0.98333	0.86836	0.84	0.84503	0.773697	0.6735	1
ENST00000251849	ASP486GLY	0.83351	0.999	1	3.16	0.99851	0.90812	0.994	0.99767	0.978669	0.9711	1
ENST00000251849	HIS105GLN	0.07868	0.002	0.674716	-0.915	0.73949	0.10308	0.176	0.51435	0.0182133	0.0223	0
ENST00000251849	THR491ILE	0.72224	0.993	1	1.1	0.8244	0.84954	0.979	0.92015	0.963552	0.3436	1
ENST00000252321	ARG409HIS	0.92824	1	1	4.14	0.9878	0.8135	0.983	0.97685	0.953864	0.7698	1
ENST00000252699	GLU254LYS	0.59159	0.979	1	2.22	0.9637	0.69714	0.944	0.94355	0.957904	0.4143	1
ENST00000252971	ARG243TRP	0.92824	1	0.997521	4.08	0.97126	0.96495	0.917	0.94965	0.748167	0.5809	1
ENST00000252971	ARG245CYS	0.92824	1	0.999999	4.47	0.99175	0.96495	0.84	0.99409	0.890135	0.739	1
ENST00000252971	GLN284HIS	0.92824	1	0.999997	2.605	0.97054	0.82341	0.922	0.91214	0.549569	0.7375	1
ENST00000252971	PHE248LEU	0.7415	0.997	0.995707	2.16	0.96982	0.89534	0.932	0.92509	0.566769	0.4548	1
ENST00000252997	LEU269PHE	0.92824	1	0.999999	4.42	0.99749	0.73267	0.938	0.94905	0.50909	0.6116	1
ENST00000253122	ALA341THR	0.2357	0.252	0.999931	1.065	0.80815	0.49352	0.698	0.92228	0.167762	0.6555	0
ENST00000253122	GLY101ARG	0.3919	0.969	0.999985	3.36	0.73949	0.65742	0.762	0.94965	0.847536	0.8029	1
ENST00000253122	GLY466ARG	0.92824	1	1	4.34	0.87591	0.95696	0.989	0.9952	0.968056	0.7401	1
ENST00000253122	PRO382LEU	0.92824	0.998	1	3.195	0.77078	0.98408	0.935	0.9713	0.696825	0.5957	1
ENST00000253339	ASN833SER	0.92824	1	0.999984	4.16	0.91851	0.80172	0.881	0.99429	0.966204	0.9174	1
ENST00000253401	THR260ASN	0.79402	1	1	3.46	0.72568	0.82341	0.834	0.85045	0.965124	0.3348	1
ENST00000253408	ARG344LEU	0.54934	NA	0.999955	NA	0.89888	0.90937	0.811	0.76912	0.513058	0.3901	0
ENST00000253408	ARG88CYS	0.83351	NA	1	NA	0.92508	0.92825	0.955	0.99325	0.877813	0.5672	1
ENST00000253727	ARG416CYS	0.64786	0.997	0.999356	1.75	0.98928	0.17834	0.442	0.81291	0.486179	0.6614	1
ENST00000253968	ARG146CYS	0.92824	0.999	1	4.59	0.99175	0.92736	0.955	0.97414	0.926387	0.739	1
ENST00000254066	GLU325ASP	0.70582	0.782	0.999996	2.45	0.9929	0.55983	0.854	0.96529	0.967366	0.6215	1
ENST00000254436	GLY47ARG	0.26549	0.979	1	1.015	0.07236	0.55181	0.235	NA	0.00689068	0.3496	0
ENST00000254854	MET1009LEU	0.61642	0.951	0.999068	1.515	0.8056	0.55339	0.711	0.99553	0.412357	0.8722	1
ENST00000254854	SER884ARG	0.83351	0.998	0.999982	4.455	0.85542	0.79998	0.944	0.94905	0.71918	0.5621	1
ENST00000255266	ARG102SER	0.3597	1	NA	2.27	0.68329	0.68651	0.844	NA	0.212318	0.344	1
ENST00000255266	ASN216SER	0.07894	0.14	0.00912235	1.905	0.65931	0.47514	0.084	NA	0.0205901	0.4271	0
ENST00000255266	GLN569LYS	0.61642	0.595	NA	3.835	0.82806	0.67241	0.969	NA	0.888664	0.6367	1
ENST00000255266	THR585MET	0.79402	0.992	NA	3.325	0.79666	0.76822	0.869	0.79783	0.451767	0.4091	0
ENST00000255266	VAL685MET	0.7415	0.989	NA	2.595	0.78314	0.4885	0.949	NA	0.720379	0.3677	1
ENST00000255622	ASP776ASN	0.5206	0.998	0.999999	2.095	0.77336	0.82141	0.96	NA	0.668367	0.3278	1
ENST00000255622	VAL683MET	0.70582	0.958	0.999993	2.455	0.78314	0.52289	0.94	0.93655	0.735889	0.3677	1
ENST00000256001	ASP59ASN	0.55341	0.294	0.999758	2.475	0.94388	0.75139	0.735	0.69552	0.242187	0.7302	1
ENST00000256078	ALA146PRO	0.83351	1	1	4.05	0.88847	0.78302	0.97	0.8815	0.97841	0.6721	1
ENST00000256078	ALA18VAL	0.83351	0.978	1	2.615	0.80387	0.7224	0.934	0.87816	0.974045	0.8273	1
ENST00000256078	ALA59THR	0.5664	0.745	1	3.59	0.88611	0.7092	0.948	0.87733	0.961678	0.6344	1
ENST00000256078	ARG164GLN	0.44905	0.473	1	1.8	0.70014	0.56144	0.379	0.6889	0.344455	0.5047	0
ENST00000256078	ASN116SER	0.83351	0.989	1	3.36	0.87671	0.78636	0.936	0.85844	0.974973	0.795	1
ENST00000256078	GLN22ARG	0.4912	0.852	1	-0.385	0.7643	0.70793	0.951	0.9099	0.977246	0.5764	1
ENST00000256078	GLN61ARG	0.51421	0.153	1	3.325	0.83495	0.67705	0.816	0.80894	0.973595	0.3217	1
ENST00000256078	GLY12ALA	0.63918	0.773	1	1.235	0.77843	0.86608	0.839	0.87983	0.968167	0.8374	1
ENST00000256078	GLY12ASP	0.92824	0.361	1	2.685	0.78427	0.90895	0.915	0.89841	0.97697	0.4533	1
ENST00000256078	GLY12CYS	0.60972	0.993	1	2.56	0.78967	0.97186	0.909	0.89368	0.965178	0.7998	1
ENST00000256078	GLY12SER	0.62352	0.644	1	0.17	0.76168	0.86296	0.828	0.89049	0.970415	0.6869	1
ENST00000256078	GLY12VAL	0.83351	0.978	1	1.84	0.78537	0.97218	0.939	0.89447	0.974723	0.5185	1
ENST00000256078	GLY13ASP	0.60337	0.506	1	3.025	0.82625	0.92561	0.977	0.85667	0.975114	0.713	1
ENST00000256078	GLY13CYS	0.92824	0.997	1	2.3	0.83578	0.97481	0.959	0.87396	0.976301	0.6378	1
ENST00000256078	GLY15VAL	0.92824	0.999	1	4.69	0.99411	0.97954	0.998	0.83862	0.976965	0.8191	0
ENST00000256078	ILE36MET	0.92824	0.982	1	3.16	0.81727	0.60827	0.866	0.89526	0.971799	0.5139	1
ENST00000256078	LEU23ARG	0.92824	0.998	1	2.235	0.77593	0.81755	0.978	0.86972	0.979177	0.6258	1
ENST00000256078	LEU53TRP	0.63109	0.971	1	4.34	0.84487	0.83157	0.883	0.77678	0.975386	0.5267	1
ENST00000256078	MET72LEU	0.41405	0.256	1	0.855	0.75325	0.55181	0.755	0.80292	0.962595	0.464	1
ENST00000256078	THR58ILE	0.92824	1	1	2.76	0.8775	0.88289	0.985	0.9372	0.977113	0.8828	1
ENST00000256078	TYR166ASN	0.22016	0.009	0.999993	-0.52	0.69027	0.66896	0.714	NA	0.620363	0.4317	0
ENST00000256078	TYR71HIS	0.4553	0.913	1	2.48	0.82076	0.77717	0.968	0.83025	0.975241	0.6702	1
ENST00000256216	ARG106HIS	0.66756	0.434	3.75e-09	0.995	0.87591	0.66896	0.212	NA	0.0533232	0.4365	0
ENST00000256216	GLY16SER	0.92824	1	0.999998	4.105	0.99724	0.84246	0.943	NA	0.869494	0.6466	1
ENST00000256216	VAL76LEU	0.69154	0.975	1	1.315	0.87116	0.59873	0.731	0.83955	0.708504	0.4072	1
ENST00000256443	ALA180THR	0.79402	0.854	0.999978	4.255	0.65378	0.5342	0.806	NA	0.777335	0.6064	1
ENST00000256474	LEU118PRO	0.76473	0.997	1	2.045	0.99846	0.79659	0.984	0.98838	0.963167	0.5717	1
ENST00000256474	LEU158VAL	0.92824	0.992	0.963723	2.275	0.99829	0.53898	0.912	0.99303	0.214042	0.5147	1
ENST00000256646	ARG1567TRP	0.92824	0.991	1	2.97	0.90083	0.93697	0.667	NA	0.784741	0.4935	0
ENST00000256646	PRO1947LEU	0.83351	0.989	1	1.725	0.71543	0.97233	0.766	0.86454	0.873228	0.5471	1
ENST00000256785	PRO46SER	0.04652	0.101	1	0.455	0.62762	0.15578	0.035	NA	0.00164837	0.1748	0
ENST00000256830	TYR575CYS	0.92824	NA	1	NA	0.57261	0.97138	0.903	0.77132	0.922995	0.529	1
ENST00000256993	ALA216THR	0.06511	NA	0.856332	NA	0.69287	0.05503	0.119	NA	0.00347494	0.1952	0
ENST00000256993	ARG177HIS	0.7415	NA	0.982084	NA	0.67543	0.59545	0.45	NA	0.0306214	0.4147	0
ENST00000256993	ARG382TRP	0.83351	NA	0.735107	NA	0.44065	0.88065	0.591	NA	0.267985	0.2309	0
ENST00000256993	ASN1257ASP	0.92824	NA	1	NA	0.8073	0.78636	0.962	NA	0.805945	0.4055	1
ENST00000256993	GLU1179LYS	0.36901	NA	0.99999	NA	0.74053	0.53736	0.921	NA	0.294062	0.0319	0
ENST00000256993	LYS1216ARG	0.92824	NA	0.999996	NA	0.75789	0.58248	0.755	NA	0.551277	0.2795	1
ENST00000256993	PRO161SER	0.92824	NA	0.999998	NA	0.71895	0.92173	0.773	0.87649	0.788746	0.4865	1
ENST00000256993	SER217GLY	0.45961	NA	0.904933	NA	0.69657	0.57435	0.25	NA	0.036377	0.331	0
ENST00000256993	SER236GLY	0.01155	NA	0.999483	NA	0.67874	0.00339	0.045	NA	0.00559097	0.0522	0
ENST00000256993	TRP1214ARG	0.92824	NA	1	NA	0.96243	0.99816	0.978	NA	0.95454	0.8839	1
ENST00000256993	VAL158MET	0.66756	NA	0.853368	NA	0.71187	0.33798	0.316	NA	0.0981156	0.1768	0
ENST00000256993	VAL189ILE	0.0893	NA	0.999894	NA	0.72125	0.14193	0.364	NA	0.0371423	0.2153	0
ENST00000257068	ARG138CYS	0.65728	0.924	1	4.51	0.97126	0.91522	0.596	NA	0.126228	0.917	1
ENST00000257290	ASN659LYS	0.92824	1	0.999999	-0.27	0.87989	0.86608	0.933	0.94104	0.726517	0.6643	1
ENST00000257430	SER130GLY	0.60337	0.008	0.80763	1.04	0.80387	0.43334	0.506	NA	0.00945492	0.339	0
ENST00000257555	LEU107VAL	0.62352	NA	0.999673	NA	0.99147	0.43906	0.697	0.95661	0.162748	0.2678	1
ENST00000257566	TYR149CYS	0.92824	0.999	1	4.35	0.96957	0.98037	0.976	0.98838	0.970189	0.6542	1
ENST00000257895	GLY35SER	0.92824	1	1	4.365	0.99841	0.86914	0.925	0.96104	0.885049	0.6377	1
ENST00000257901	ARG142CYS	0.69154	0.344	0.999999	3.36	0.92508	0.89722	0.884	NA	0.484791	0.5672	1
ENST00000257904	ARG181GLN	0.83351	0.966	0.999983	2.24	0.51228	0.73684	0.891	0.88968	0.966472	0.7321	1
ENST00000257904	ARG283GLN	0.92824	1	0.999995	4.595	0.74477	0.7271	0.859	0.98673	0.953164	0.6116	1
ENST00000258387	ARG74CYS	0.92824	0.998	1	4.045	0.99521	0.95246	0.819	0.99568	0.972251	0.6845	1
ENST00000258387	GLY43SER	0.92824	0.441	1	4.025	0.99727	0.85323	0.94	0.98707	0.974651	0.9354	1
ENST00000258387	GLY81ALA	0.92824	0.996	1	4.05	0.99721	0.87687	0.88	0.9986	0.974138	0.8015	1
ENST00000258387	GLY81ARG	0.92824	1	1	4.05	0.99742	0.95483	0.951	0.99737	0.977658	0.856	1
ENST00000258387	GLY81VAL	0.92824	1	1	4.05	0.99742	0.97464	0.95	0.99325	0.978524	0.8417	1
ENST00000258387	SER73LEU	0.92824	0.998	1	4.04	0.99452	0.87223	0.91	0.99747	0.97548	0.6652	1
ENST00000258390	ALA2111VAL	0.79402	0.997	1	3.675	0.28391	0.64363	0.924	0.98028	0.297518	0.398	0
ENST00000258411	GLY165ARG	0.24406	0.135	1	2.2	0.75911	0.44471	0.83	NA	0.217817	0.4416	0
ENST00000258411	GLY213SER	0.66756	0.999	1	3.435	0.82715	0.83695	0.989	NA	0.539026	0.4432	1
ENST00000258415	ARG405TRP	0.92824	1	0.999992	3.54	0.80899	0.94758	0.965	NA	0.888022	0.8212	1
ENST00000258415	ARG474GLN	0.92824	1	1	3.54	0.84487	0.70793	0.994	0.99852	0.958668	0.9301	1
ENST00000258415	ARG479CYS	0.92824	0.999	0.999999	3.475	0.70717	0.94326	0.953	NA	0.696368	0.5204	1
ENST00000258682	ALA511THR	0.62352	0.666	0.955029	NA	0.46028	0.56945	0.702	NA	0.182296	0.2202	0
ENST00000258888	PRO279LEU	0.92824	1	0.999999	3.435	0.87433	0.77554	0.883	NA	0.426508	0.4442	1
ENST00000259238	THR59ALA	0.3204	0.017	0.992908	1.93	0.62762	0.68532	0.328	0.50125	0.00357172	0.2401	0
ENST00000260116	ARG192HIS	0.28669	0.928	1	1.545	0.73631	0.64363	0.925	NA	0.683112	0.5251	1
ENST00000260287	GLY39ARG	0.76473	1	0.999433	NA	0.88066	0.95015	0.928	0.99303	0.826127	0.9402	1
ENST00000260287	VAL24ILE	0.25907	0.043	0.908507	NA	0.66474	0.04613	0.182	NA	0.0240113	0.3307	0
ENST00000260363	THR51ILE	0.69154	0.742	0.999999	1.685	0.72568	0.68056	0.491	NA	0.0284684	0.344	0
ENST00000260645	GLN604GLU	0.48336	0.012	0.781512	2.125	0.8943	0.21644	0.217	NA	0.00643441	0.433	0
ENST00000260649	ARG365LEU	0.92824	0.941	1	3.53	0.99535	0.9302	0.907	0.9823	0.772608	0.5607	1
ENST00000260649	PHE278CYS	0.92824	1	1	4.025	0.99662	0.95765	0.949	0.99232	0.924508	0.6214	1
ENST00000260649	PRO508ARG	0.92824	1	1	4.21	0.96659	0.96707	0.973	0.95142	0.927507	0.7123	1
ENST00000260649	SER168LEU	0.83351	0.998	1	4.58	0.99572	0.87063	0.96	0.96265	0.950093	0.586	1
ENST00000260649	SER547LEU	0.92824	1	1	3.835	0.97492	0.85692	0.962	0.99692	0.869397	0.565	1
ENST00000260649	THR216MET	0.83351	0.982	0.999999	4.085	0.99568	0.78891	0.89	NA	0.677827	0.6008	1
ENST00000260653	ARG257GLY	0.92824	0.998	0.999998	4.535	0.97732	0.92825	0.953	0.92086	0.977153	0.4414	1
ENST00000260731	THR139ASN	0.66756	0.997	1	1.89	0.65378	0.60348	0.715	0.7937	0.858066	0.5281	1
ENST00000260926	ALA386VAL	0.65728	0.988	1	1.29	0.48769	0.59873	0.761	0.64718	0.887292	0.1414	1
ENST00000260926	ARG399LEU	0.69154	1	0.999999	3.08	0.67011	0.75139	0.893	0.73336	0.968744	0.5146	1
ENST00000260926	GLU402LYS	0.72224	0.999	0.999999	1.035	0.56446	0.54059	0.645	0.45038	0.886129	0.4165	1
ENST00000260926	THR406ALA	0.32144	0.867	0.542521	1.245	0.46412	0.44471	0.402	0.26512	0.0696106	0.0899	0
ENST00000260947	ALA421VAL	0.10465	0.039	1	1.375	0.64264	0.05503	0.124	0.4274	0.0180294	0.4185	0
ENST00000260950	ARG161ILE	0.7415	0.904	1	2.16	0.66834	0.81675	0.723	0.83025	0.11433	0.4338	0
ENST00000261200	CYS788PHE	0.92824	1	1	2	0.92884	0.98968	0.926	0.94723	0.962839	0.7671	0
ENST00000261200	ILE1397VAL	0.01155	0.001	0.942845	-0.62	0.89822	0.06253	0.138	0.66564	0.0759841	0.2732	0
ENST00000261200	VAL867ILE	0.06836	0.148	1	-0.6	0.92307	0.11547	0.33	NA	0.258653	0.3505	0
ENST00000261201	ILE1397VAL	0.01155	0.006	0.942845	-0.62	0.89822	0.06253	0.139	0.66564	0.0923764	0.2755	0
ENST00000261201	VAL867ILE	0.06836	0.353	1	-0.6	0.92307	0.11547	0.33	NA	0.27317	0.3505	0
ENST00000261205	ILE368THR	0.51421	0.113	1	1.8	0.72125	0.65972	0.611	0.85223	0.595172	0.2904	1
ENST00000261205	THR196LYS	0.92824	0.996	1	3.195	0.28836	0.87457	0.844	0.87564	0.978729	0.4699	1
ENST00000261304	ASP544ASN	0.62352	0.986	1	3.045	0.94975	0.65283	0.843	0.86454	0.739832	0.5037	1
ENST00000261304	THR529MET	0.69154	0.995	1	3.06	0.94546	0.68999	0.942	NA	0.5862	0.8055	1
ENST00000261349	ASP670ASN	0.44905	0.903	1	2.65	0.92457	0.65397	0.84	0.70593	0.659086	0.5719	1
ENST00000261366	GLU384LYS	0.92824	0.999	1	4.065	0.93291	0.73477	0.862	0.91508	0.868029	0.3767	1
ENST00000261405	ALA1500VAL	0.01155	0.01	0.839234	-1.645	0.79761	0.06253	0.165	0.60833	0.00992659	0.2617	0
ENST00000261405	ARG1306TRP	0.83351	0.981	0.925613	3.48	0.84195	0.38345	0.627	0.9084	0.492938	0.5792	1
ENST00000261405	ARG1315CYS	0.92824	1	1	3.775	0.86888	0.33598	0.964	0.9605	0.78952	0.6657	1
ENST00000261405	ARG1315HIS	0.79402	0.799	1	3.775	0.8601	0.46842	0.75	NA	0.408289	0.6004	1
ENST00000261405	ARG1341TRP	0.79402	0.999	0.870825	3.675	0.97693	0.7212	0.846	NA	0.611104	0.5213	1
ENST00000261405	ARG1374CYS	0.92824	0.999	1	3.775	0.98917	0.09135	0.952	0.94662	0.931167	0.7548	1
ENST00000261405	ARG1399CYS	0.83351	0.998	0.999994	3.415	0.83578	0.12661	0.882	NA	0.405748	0.6363	1
ENST00000261405	ARG1399HIS	0.5664	0.506	0.997876	1.475	0.83327	0.29727	0.576	NA	0.0417794	0.5227	0
ENST00000261405	GLU1359LYS	0.83351	0.998	1	3.735	0.82715	0.38345	0.933	0.80292	0.660053	0.5981	1
ENST00000261405	GLY1573SER	0.92824	1	1	4.095	0.83737	0.45222	0.791	0.83025	0.645136	0.5193	1
ENST00000261405	GLY1579ARG	0.92824	1	1	4.13	0.85875	0.66896	0.916	0.91799	0.921426	0.6004	1
ENST00000261405	HIS1419GLN	0.37872	0.973	0.999677	2.455	0.82533	0.39887	0.341	NA	0.0468598	0.6504	0
ENST00000261405	PHE1293LEU	0.92824	0.995	0.999997	3.775	0.86077	0.5971	0.769	0.89763	0.464416	0.8514	1
ENST00000261405	VAL1360ALA	0.08079	0.998	0.995478	1.92	0.91589	0.03191	0.205	0.81683	0.166536	0.314	1
ENST00000261405	VAL1565LEU	0.06147	0.002	0.998133	1.23	0.77843	0.1048	0.088	NA	0.0366606	0.2717	0
ENST00000261405	VAL1604PHE	0.83351	0.746	1	3.625	0.80645	0.41428	0.931	0.87564	0.881112	0.4694	1
ENST00000261448	ASP310ASN	0.33109	0.126	0.999978	1.82	0.79854	0.59873	0.583	NA	0.168869	0.4767	0
ENST00000261448	HIS244ARG	0.76473	0.521	0.999999	2.49	0.78082	0.8103	0.785	NA	0.529109	0.6273	0
ENST00000261448	PHE189LEU	0.92824	0.997	1	2.78	0.77964	0.81107	0.769	NA	0.558392	0.7677	0
ENST00000261448	VAL76MET	0.18903	0.225	1	2.39	0.77078	0.1972	0.225	NA	0.200402	0.5614	0
ENST00000261523	ARG373CYS	0.64786	NA	1	NA	0.97006	0.78721	0.694	NA	0.927503	0.5902	1
ENST00000261537	ALA58THR	0.07368	0.679	0.999978	0.765	0.36512	0.15379	0.308	0.80694	0.168769	0.4747	0
ENST00000261537	ASN409ASP	0.55341	0.015	1	1.175	0.36872	0.46673	0.785	0.21884	0.545737	0.3635	0
ENST00000261537	HIS230ARG	0.7415	0.599	1	3.155	0.47477	0.94223	0.946	0.74758	0.942227	0.8466	0
ENST00000261584	ALA900PRO	0.01155	0	NA	-1.735	0.29342	0.00037	0.2	0.62355	0.0277997	0.0085	0
ENST00000261584	GLY998GLU	0.92824	0.999	NA	2.57	0.24841	0.9045	0.455	NA	0.531198	0.1982	0
ENST00000261584	HIS1126PRO	0.13066	0.233	NA	1.355	0.15028	0.90332	0.509	0.33614	0.036548	0.1761	0
ENST00000261584	LEU939TRP	0.92824	1	NA	2.57	0.28604	0.84246	0.815	NA	0.539773	0.513	0
ENST00000261584	PRO864SER	0.30436	0.156	NA	1.98	0.35775	0.769	0.329	NA	0.00470008	0.0599	0
ENST00000261584	SER1165LEU	0.72224	1	NA	2.005	0.38397	0.79399	0.782	0.33776	0.711368	0.6065	0
ENST00000261584	VAL925LEU	0.08505	0.026	NA	1.555	0.27331	0.2446	0.165	0.36372	0.0218187	0.0973	0
ENST00000261584	VAL932MET	0.72224	0.993	NA	2.515	0.33189	0.43334	0.605	NA	0.033886	0.1132	0
ENST00000261590	ALA450THR	0.26226	0.272	0.971762	1.065	0.4846	0.17003	0.274	0.20779	0.00216868	0.1608	0
ENST00000261590	ALA517VAL	0.42976	0.634	0.993284	2.695	0.68474	0.40082	0.803	NA	0.103855	0.1882	0
ENST00000261590	ARG146HIS	0.58613	0.815	0.912272	1.52	0.61208	0.68764	0.629	0.5339	0.0470346	0.3945	0
ENST00000261590	ARG146LEU	0.55341	0.792	0.794694	1.235	0.60111	0.8034	0.669	NA	0.068796	0.3519	0
ENST00000261590	ARG365SER	0.2121	0.062	1	-0.24	0.52187	0.06369	0.163	0.51761	0.00278073	0.1016	0
ENST00000261590	ARG548HIS	0.33109	0.001	1	-0.2	0.61443	0.01787	0.032	0.49634	0.00158286	0.0318	0
ENST00000261590	ASP435ASN	0.15456	0.979	0.654676	2.505	0.52187	0.23808	0.372	NA	0.0697732	0.2356	0
ENST00000261590	ASP509ASN	0.25907	0.024	1	1.11	0.58029	0.27669	0.176	NA	0.0015917	0.0091	0
ENST00000261590	CYS591ARG	0.79402	0.998	1	3.84	0.61326	0.98541	0.936	0.97944	0.833841	0.8523	1
ENST00000261590	GLU273LYS	0.40586	0.042	0.994638	1.715	0.60854	0.36787	0.185	0.5581	0.00244917	0.2395	0
ENST00000261590	ILE293VAL	0.47336	0.871	0.0731487	1.24	0.42122	0.2359	0.154	NA	0.013407	0.2703	0
ENST00000261590	LEU171PHE	0.58613	0.939	0.502576	1.92	0.59037	0.41618	0.426	0.57877	0.0243566	0.274	1
ENST00000261590	SER351GLY	0.16134	0.011	0.999999	0.925	0.53516	0.20358	0.425	NA	0.00190165	0.0787	0
ENST00000261590	THR335ALA	0.31833	0.67	0.520135	2.715	0.53516	0.37566	0.513	NA	0.0211356	0.307	0
ENST00000261590	TYR198CYS	0.79402	0.977	0.963484	3.71	0.63077	0.92561	0.897	0.82359	0.326352	0.8912	0
ENST00000261590	TYR89CYS	0.65728	0.982	0.730059	0.345	0.60734	0.41428	0.577	NA	0.206058	0.7207	0
ENST00000261590	VAL158GLY	0.92824	0.03	0.999995	4.135	0.62318	0.91827	0.631	NA	0.060145	0.355	0
ENST00000261590	VAL392ILE	0.53426	0.001	2.52e-11	1.4	0.61208	0.15986	0.082	NA	0.00149526	0.1115	0
ENST00000261590	VAL515ILE	0.39799	0.822	0.984502	1.59	0.63077	0.11008	0.202	NA	0.010005	0.1559	0
ENST00000261590	VAL56MET	0.5206	0.788	1.65e-06	1.47	0.63911	0.22078	0.508	NA	0.0811426	0.2381	0
ENST00000261606	ARG351TRP	0.65728	0.899	0.999998	2.665	0.68181	0.71157	0.799	NA	0.24843	0.5041	0
ENST00000261606	SER579PHE	0.92824	1	1	1.935	0.57729	0.84105	0.934	NA	0.322931	0.2588	0
ENST00000261681	HIS325PRO	0.27325	0.692	1	0	0.2765	0.63323	0.725	0.49634	0.452565	0.2149	1
ENST00000261740	ARG232CYS	0.60972	0.913	1	2.35	0.89293	0.38734	0.778	0.70979	0.427111	0.3391	1
ENST00000261740	ARG269CYS	0.46862	0.983	1	-0.095	0.89145	0.50337	0.553	0.92228	0.212513	0.4077	1
ENST00000261740	ARG269HIS	0.3571	0.963	1	0.455	0.89561	0.04861	0.462	0.879	0.159518	0.3626	1
ENST00000261740	ARG315TRP	0.60972	0.899	0.999999	1.995	0.71543	0.64826	0.841	0.84503	0.4859	0.3975	1
ENST00000261740	ARG316HIS	0.42086	0.882	1	1.32	0.71187	0.44094	0.648	0.75566	0.405684	0.441	1
ENST00000261740	ASP347TYR	0.79402	0.985	1	2.615	0.71779	0.91058	0.889	NA	0.814566	0.5388	0
ENST00000261755	HIS133PRO	0.92824	1	1	4.635	0.97195	0.98767	0.919	0.96158	0.970336	0.7204	1
ENST00000261755	PRO5ARG	0.22828	0.006	0.90167	1.575	0.88143	0.59226	0.099	0.39632	0.0349814	0.3295	0
ENST00000261769	ALA298THR	0.7415	0.973	0.980812	1.55	0.52187	0.54059	0.612	NA	0.485558	0.4836	0
ENST00000261769	ALA592THR	0.70582	0.092	0.676292	2.265	0.61443	0.58407	0.2	NA	0.219718	0.1202	0
ENST00000261769	ALA617THR	0.16668	0.035	1	1.495	0.5509	0.20358	0.067	NA	0.0221872	0.1133	0
ENST00000261769	ARG224CYS	0.65728	0.369	1	1.415	0.52867	0.66325	0.178	NA	0.0823873	0.2133	0
ENST00000261769	ARG868CYS	0.54541	1	1	3.285	0.80645	0.91912	0.518	0.9811	0.526721	0.5104	0
ENST00000261769	CYS686ARG	0.83351	0.998	1	3.63	0.52642	0.99343	0.968	0.9359	0.976865	0.8523	1
ENST00000261769	HIS555TYR	0.04842	0.004	1	-0.665	0.52867	0.00544	0.267	0.56289	0.0125664	0.2757	0
ENST00000261769	LEU583ARG	0.83351	0.977	0.999882	3.63	0.61798	0.8383	0.868	0.85579	0.973056	0.5675	1
ENST00000261769	LYS179GLU	0.69154	0.997	1	2.55	0.69287	0.62747	0.582	0.65434	0.627458	0.264	1
ENST00000261769	PRO407SER	0.4553	0.831	0.945002	2.065	0.5454	0.82764	0.516	0.59447	0.0698801	0.1992	0
ENST00000261769	THR560ARG	0.21343	0.997	0.997402	1.53	0.51228	0.61722	0.747	0.59757	0.848782	0.2049	1
ENST00000261769	VAL202ILE	0.31125	0.074	1	1.47	0.51228	0.22294	0.12	0.47336	0.00421223	0.1198	0
ENST00000261799	ASN666LYS	0.92824	1	1	0.195	0.87989	0.8645	0.991	0.90231	0.888681	0.6643	1
ENST00000261799	PRO660THR	0.6789	1	1	1.15	0.88767	0.82341	0.746	NA	0.368336	0.4289	0
ENST00000261837	SER123LEU	0.79402	0.199	1	NA	0.61923	0.80682	0.827	0.87396	0.912645	0.6456	1
ENST00000261837	SER123TRP	0.92824	0.954	1	NA	0.62051	0.88361	0.824	0.85931	0.964581	0.6797	1
ENST00000261845	ARG304GLN	0.48855	0.124	1	3.65	0.74477	0.67824	0.96	0.94662	0.921125	0.6116	1
ENST00000261891	ARG68LEU	0.59732	0.568	1	-0.415	0.63077	0.90729	0.787	NA	0.052759	0.3818	1
ENST00000261937	ARG1041TRP	0.92824	1	1	3.31	0.8783	0.96495	0.956	0.99767	0.961834	0.8563	1
ENST00000261937	ARG1146HIS	0.32675	0.005	0.995394	0.625	0.89071	0.11008	0.112	NA	0.0110967	0.1246	0
ENST00000261937	ARG189GLN	0.31225	0.004	0.529658	1.1	0.04905	0.25551	0.14	NA	0.0122499	0.2446	0
ENST00000261937	ASN911LYS	0.92824	1	0.999999	0.16	0.87989	0.83695	0.9	0.65718	0.907762	0.6539	1
ENST00000261937	ASN934LYS	0.92824	1	0.999992	2.33	0.89496	0.84315	0.787	0.768	0.876375	0.707	1
ENST00000261937	ASP1037TYR	0.92824	1	1	3.805	0.96465	0.98093	0.985	0.99553	0.973551	0.9582	1
ENST00000261937	ASP1055VAL	0.92824	1	1	4.155	0.98096	0.98093	0.961	0.99654	0.974379	0.9336	1
ENST00000261937	GLY852ARG	0.92824	1	1	2.845	0.9494	0.93257	0.977	0.99368	0.93513	0.8106	1
ENST00000261937	GLY933ARG	0.92824	1	1	2.74	0.89822	0.93856	0.918	0.97273	0.910722	0.8219	1
ENST00000261937	HIS1035GLN	0.92824	1	0.999988	3.61	0.97369	0.96495	0.98	0.99868	0.959346	0.9854	1
ENST00000261937	LEU939ARG	0.92824	1	0.999999	3.355	0.91643	0.84315	0.946	0.98569	0.968958	0.6807	1
ENST00000261937	PRO363LEU	0.1791	0.009	0.925484	0.995	0.1173	0.6995	0.369	0.61598	0.0228053	0.2256	0
ENST00000261937	VAL193LEU	0.92824	0.35	0.996997	2.145	0.04079	0.3854	0.627	0.8139	0.182216	0.1454	0
ENST00000261937	VAL878MET	0.83351	0.999	1	2.065	0.88377	0.55501	0.865	0.9326	0.79725	0.5561	1
ENST00000262032	ARG226GLN	0.92824	0.995	0.999999	-0.12	0.60485	0.71397	0.465	0.83118	0.967003	0.3703	1
ENST00000262186	GLU788LYS	0.83351	0.994	0.999997	2.215	0.92258	0.7092	0.933	0.9549	0.959831	0.6085	1
ENST00000262186	LEU87PRO	0.26714	0.935	1	3.175	0.99585	0.69236	0.58	NA	0.957321	0.2542	1
ENST00000262233	GLY489ARG	0.0893	0.002	0.99997	-0.895	0.37746	0.04161	0.478	0.3898	0.0102341	0.1663	0
ENST00000262238	LEU366PRO	0.70582	1	1	0.835	0.4175	0.92736	0.856	0.64573	0.97823	0.493	1
ENST00000262318	GLY191ARG	0.83351	NA	1	NA	0.8366	0.96294	0.974	0.99767	0.944695	0.6181	1
ENST00000262340	ARG91TRP	0.62352	0.942	1	2.62	0.95111	0.63554	0.936	NA	0.609895	0.5531	1
ENST00000262340	TYR239ASP	0.92824	1	1	3.48	0.95794	0.9843	0.978	0.99047	0.965616	0.6099	1
ENST00000262340	TYR368HIS	0.92824	0.998	1	2.83	0.95212	0.74582	0.981	NA	0.799508	0.6863	1
ENST00000262367	ALA1782VAL	0.79402	0.995	1	2.95	0.86549	0.7282	0.895	0.82263	0.93695	0.4975	1
ENST00000262367	ARG1867GLN	0.59159	0.978	1	2.205	0.90272	0.73151	0.914	0.341	0.921636	0.385	1
ENST00000262367	ASP1481GLY	0.92824	0.998	1	3.485	0.94621	0.93175	0.909	0.95024	0.977643	0.8302	1
ENST00000262367	ASP1665ASN	0.92824	0.99	1	3.005	0.85247	0.81514	0.882	0.67946	0.753246	0.2073	0
ENST00000262367	CYS1408TRP	0.92824	0.999	1	3.68	0.9421	0.99193	0.949	0.92157	0.97862	0.9674	1
ENST00000262367	CYS1474PHE	0.92824	0.997	1	3.785	0.94388	0.99203	0.94	0.9823	0.978141	0.9323	1
ENST00000262367	CYS1826TRP	0.92824	0.997	1	3.235	0.8601	0.99188	0.946	0.84229	0.97653	0.8451	1
ENST00000262367	GLY1542ARG	0.92824	1	1	3.81	0.94729	0.96142	0.92	0.95317	0.967212	0.5011	1
ENST00000262367	HIS1291ARG	0.76473	0.966	1	3.335	0.9985	0.9516	0.968	0.88725	0.967071	0.8276	1
ENST00000262367	ILE1301LEU	0.70582	0.088	1	2.31	0.98748	0.44094	0.597	0.47007	0.52038	0.077	0
ENST00000262367	LEU1689PRO	0.83351	0.853	1	1.795	0.84842	0.8051	0.817	0.85045	0.965075	0.7418	1
ENST00000262367	LEU600PRO	0.92824	1	1	3.29	0.88689	0.91479	0.963	0.88887	0.970639	0.6986	1
ENST00000262367	LYS1289ASN	0.79402	0.007	0.999998	2.905	0.98796	0.77798	0.79	0.61293	0.732981	0.325	0
ENST00000262367	PHE1632VAL	0.92824	0.992	1	3.5	0.93928	0.93135	0.936	0.84594	0.966114	0.6421	1
ENST00000262367	TYR1433HIS	0.92824	0.999	1	3.83	0.94469	0.80085	0.807	0.97944	0.973368	0.5161	1
ENST00000262367	VAL1281ILE	0.32461	0.959	1	2.455	0.9878	0.23808	0.202	NA	0.0375335	0.2193	0
ENST00000262406	TRP299ARG	0.83351	1	NA	4.22	0.35031	0.999	0.964	0.99368	0.937864	0.6976	1
ENST00000262418	GLY609ARG	0.83351	0.999	1	3.69	0.80983	0.94196	0.982	0.99747	0.9685	0.7577	1
ENST00000262426	ARG97HIS	0.79402	1	1	4.11	0.9802	0.79229	0.956	0.9968	0.960111	0.5879	1
ENST00000262426	ARG97LEU	0.76473	0.999	1	3.765	0.98035	0.91653	0.945	0.99794	0.972866	0.8542	1
ENST00000262430	GLN83ARG	0.09621	0	0.996393	0.895	0.9421	0.1867	0.18	0.341	0.00187531	0.1982	0
ENST00000262450	ARG949TRP	0.92824	0.998	0.999995	1.505	0.7567	0.95188	0.73	0.87983	0.899814	0.5179	1
ENST00000262464	ASN1642TYR	NA	0.999	0.99998	2.45	0.9317	0.92476	0.812	0.69945	0.715221	0.4451	0
ENST00000262493	ARG209CYS	0.92824	1	1	4.48	0.92996	0.95188	0.947	0.97816	0.977139	0.4962	1
ENST00000262493	GLU208GLN	0.46862	0.993	1	2.37	0.90083	0.59873	0.811	0.98347	0.974884	0.6311	1
ENST00000262493	SER47GLY	0.92824	0.999	1	4.46	0.89496	0.64939	0.795	0.98639	0.974639	0.6515	1
ENST00000262493	TYR74ASP	0.51112	0.799	1	2.65	0.89822	0.94899	0.942	0.94601	0.975742	0.6305	1
ENST00000262494	ARG209CYS	0.92824	1	NA	4.48	0.92996	0.95188	0.957	0.97816	0.976878	0.4962	1
ENST00000262494	GLU208GLN	0.46862	0.994	NA	2.37	0.90083	0.59873	0.752	0.98347	0.975426	0.6943	1
ENST00000262494	SER47GLY	0.92824	0.998	NA	4.46	0.89496	0.64939	0.799	0.98639	0.977453	0.6515	1
ENST00000262544	GLU109LYS	0.92824	0.992	1	4.015	0.88924	0.71276	0.979	NA	0.826684	0.7201	1
ENST00000262544	HIS489GLN	0.63109	0.316	7.95e-08	3.21	0.76168	0.94023	0.237	0.22836	0.0558816	0.6128	0
ENST00000262544	TYR462CYS	0.83351	0.159	1	3.425	0.83327	0.91522	0.984	0.56289	0.484699	0.8181	1
ENST00000262544	VAL426ILE	0.11586	0.003	0.999998	0.92	0.74793	0.10308	0.065	NA	0.00194611	0.3952	0
ENST00000262547	ALA632VAL	0.72224	0.659	0.999985	1.73	0.70365	0.65397	0.745	0.84047	0.152265	0.4185	0
ENST00000262607	ARG169GLN	0.92824	0.993	1	NA	0.95179	0.70553	0.87	NA	0.0767105	0.548	1
ENST00000262607	GLY47VAL	0.92824	0.999	1	NA	0.61677	0.97464	0.891	0.98533	0.798091	0.6642	1
ENST00000262607	HIS335ARG	0.18018	0.015	0.999987	NA	0.8164	0.29727	0.064	NA	0.00151629	0.4975	0
ENST00000262662	HIS125PRO	0.26969	0.799	0.999985	2.4	0.67367	0.37566	0.582	0.75106	0.41234	0.3453	0
ENST00000262735	ARG131GLN	0.06345	0.707	1	-0.355	0.96982	0.34596	0.579	0.83677	0.442323	0.197	1
ENST00000262741	GLU384ASP	0.23638	0.013	0.999995	0.555	0.89561	0.33998	0.387	0.61446	0.0485886	0.5826	1
ENST00000262836	ASN407HIS	0.83351	0.999	1	3.75	0.91956	0.80943	0.88	0.96477	0.884523	0.947	1
ENST00000262836	PRO475HIS	0.92824	1	1	1.97	0.15843	0.97699	0.815	0.93459	0.97064	0.5776	1
ENST00000262848	PRO242ARG	0.83351	1	1	1.615	0.08986	0.97757	0.87	0.88968	0.260817	0.6693	1
ENST00000262854	ARG4022CYS	0.92824	0.985	NA	3.98	0.82985	0.92128	0.841	0.66003	0.847143	0.4255	1
ENST00000262854	ILE4364LEU	0.63109	0.632	NA	2.125	0.58755	0.41809	0.676	0.86367	0.797175	0.534	1
ENST00000262854	LEU4308PRO	0.83351	0.994	NA	2.72	0.61089	0.91017	0.911	0.95995	0.976834	0.2503	1
ENST00000262854	TYR4106CYS	0.92824	0.998	NA	3.265	0.59851	0.96809	0.819	0.82836	0.942364	0.6196	1
ENST00000262873	ARG288CYS	0.76473	NA	1	NA	0.84487	0.91998	0.966	NA	NA	0.8549	1
ENST00000262873	ARG768GLN	0.48336	NA	0.708253	NA	0.72011	0.37759	0.634	NA	NA	0.3173	1
ENST00000262873	ASN725SER	0.79402	NA	0.996785	NA	0.91134	0.73684	0.87	NA	NA	0.6857	1
ENST00000262873	ASP557ASN	0.57587	NA	1	NA	0.731	0.75776	0.929	NA	NA	0.5615	0
ENST00000262873	GLY97ARG	0.83351	NA	1	NA	0.86722	0.76414	0.551	NA	NA	0.2285	0
ENST00000262873	MET206ILE	0.53788	NA	1	NA	0.89219	0.62976	0.891	NA	NA	0.4939	1
ENST00000262948	ARG112LEU	0.57587	0.976	1	0.685	0.92938	0.84315	0.877	0.82167	0.582129	0.437	1
ENST00000262948	GLY132ASP	0.48594	1	1	0.305	0.92208	0.90568	0.956	0.69023	0.628616	0.5206	1
ENST00000262948	GLY214ARG	0.92824	1	1	4	0.99568	0.95216	0.991	0.99811	0.974193	0.9862	1
ENST00000262948	PRO128LEU	0.83351	1	1	2.525	0.94388	0.95424	0.916	0.9713	0.431499	0.3951	1
ENST00000262948	PRO329LEU	0.7415	0.843	1	2.44	0.92158	0.93097	0.599	0.70205	0.357833	0.2014	0
ENST00000262948	TYR134CYS	0.92824	0.995	1	2.665	0.93414	0.95455	0.965	0.9928	0.880885	0.8339	1
ENST00000262948	TYR134HIS	0.92824	0.994	1	1.525	0.92938	0.77061	0.937	0.99715	0.744989	0.551	1
ENST00000262948	VAL131MET	0.83351	1	1	2.445	0.95493	0.57275	0.917	0.93655	0.859188	0.5476	0
ENST00000263025	ARG211PRO	0.92824	1	1	3.36	0.51474	0.92692	0.964	0.97902	0.979173	0.874	1
ENST00000263066	ASN56SER	0.09457	0.003	0.999964	-1.055	0.25678	0.29933	0.084	0.51271	0.00426729	0.1946	0
ENST00000263066	VAL525ILE	0.54159	0.006	0.999999	NA	0.87272	0.19085	0.298	NA	0.0192247	0.0964	0
ENST00000263066	VAL55ILE	0.11795	0.007	0.999954	-0.31	0.30401	0.16598	0.458	NA	0.00373394	0.1121	0
ENST00000263253	ALA1745VAL	0.79402	0.698	0.999997	2.76	0.86549	0.7271	0.889	0.8432	0.931671	0.4975	1
ENST00000263253	ARG604GLY	0.53426	0.999	0.999504	3.19	0.90451	0.91353	0.889	0.93393	0.922931	0.3918	1
ENST00000263253	ASN1286SER	0.7415	0.985	0.999635	2.84	0.84919	0.81269	0.888	0.42576	0.842308	0.4913	1
ENST00000263253	ASP1628ASN	0.92824	0.994	0.999998	2.89	0.85173	0.81431	0.908	0.76244	0.740719	0.1788	0
ENST00000263253	GLN1824PRO	0.7415	0.637	0.99786	2.46	0.85703	0.8863	0.86	0.35233	0.892331	0.7198	1
ENST00000263253	HIS1255ARG	0.76473	0.991	0.999935	3.42	0.97884	0.95102	0.944	0.95718	0.974293	0.8276	1
ENST00000263253	PHE1595VAL	0.92824	0.997	0.999988	3.475	0.93928	0.93097	0.883	0.75906	0.966887	0.5202	1
ENST00000263253	TYR1397HIS	0.92824	0.998	0.999927	3.775	0.94469	0.79998	0.816	0.89763	0.973815	0.5161	1
ENST00000263321	PRO205THR	0.79402	0.911	0.999865	3.63	0.98998	0.93475	0.893	NA	0.846204	0.6469	1
ENST00000263321	THR373LYS	0.76473	0.004	0.99318	2.68	0.98213	0.71639	0.769	NA	0.384607	0.4564	1
ENST00000263334	ARG133GLN	0.6789	0.98	1	3.845	0.99655	0.69714	0.981	0.98385	0.948058	0.4723	1
ENST00000263335	ARG133GLN	0.6789	0.999	1	3.845	0.99655	0.69714	0.981	0.98385	0.793597	0.4723	1
ENST00000263388	THR1908MET	0.92824	1	0.999984	3.3	0.59717	0.8645	0.879	0.89049	0.767305	0.4701	0
ENST00000263413	ALA119GLU	0.01155	0.001	0.999927	-2.15	0.17271	0.03889	0.071	NA	0.00188816	0.0478	0
ENST00000263431	GLN127ARG	0.83351	0.955	0.998243	3.73	0.9421	0.66085	0.793	0.99208	0.965996	0.6033	1
ENST00000263431	GLY63ARG	0.92824	0.999	0.999799	4.185	0.94508	0.873	0.617	0.9887	0.928655	0.5441	1
ENST00000263441	ALA207THR	0.72224	NA	0.937569	NA	0.92884	0.58896	0.144	NA	0.0294024	0.2955	0
ENST00000263621	CYS55TYR	0.92824	1	0.999987	4.21	0.98667	0.99	0.937	0.99776	0.95193	0.6571	1
ENST00000263640	HIS286ASP	0.83351	0.991	1	2.125	0.93291	0.97513	0.942	0.97552	0.93424	0.5227	1
ENST00000263642	ARG720GLN	0.72224	0.734	0.999924	1.96	0.04645	0.6888	0.987	0.53715	0.433688	0.5528	1
ENST00000263642	ARG779CYS	0.92824	0.991	1	2.92	0.77593	0.8776	0.918	0.92786	0.338375	0.5506	1
ENST00000263642	CYS962ARG	0.92824	1	1	3.33	0.77336	0.95603	0.861	0.77242	0.956882	0.8244	0
ENST00000263726	ASP39ASN	0.76473	0.998	1	3.085	0.8783	0.78222	0.849	0.94292	0.478198	0.484	0
ENST00000263817	GLU297GLY	0.79402	1	1	4.25	0.92938	0.7674	0.935	NA	0.810479	0.5048	1
ENST00000263826	PRO206LEU	0.83351	1	1	3.14	0.33842	0.98581	0.732	0.61598	0.944241	0.4213	1
ENST00000263923	PRO359LEU	0.19073	0.047	NA	1.025	0.67011	0.56945	0.409	0.72236	0.0108279	0.2256	0
ENST00000263967	ALA1035THR	0.92824	0.999	1	3.485	0.83495	0.71882	0.928	0.78744	0.954932	0.2116	1
ENST00000263967	ALA598SER	0.4808	0.143	1	1.755	0.73845	0.58407	0.824	0.91065	0.280383	0.3747	1
ENST00000263967	GLY914ARG	0.76473	0.789	1	1.79	0.83578	0.87223	0.863	0.98497	0.972432	0.8678	1
ENST00000263967	VAL344MET	0.63918	0.942	1	2.275	0.7095	0.19933	0.731	0.4356	0.785446	0.2226	1
ENST00000264010	ARG368CYS	0.92824	0.998	1	2.745	0.26588	0.94786	0.675	0.70465	0.966801	0.0202	1
ENST00000264010	ARG371CYS	0.92824	0.998	1	2.98	0.25678	0.93903	0.805	0.66003	0.975721	0.2938	1
ENST00000264010	ARG415TRP	0.83351	0.998	1	2.32	0.07711	0.92692	0.758	0.72112	0.820015	0.3529	0
ENST00000264010	PRO378LEU	0.92824	0.999	1	2.12	0.27486	0.98264	0.858	0.77569	0.971556	0.1688	1
ENST00000264012	ARG815CYS	0.92824	0.88	1	3.3	0.80645	0.92648	0.802	NA	0.227654	0.5104	0
ENST00000264033	CYS404TYR	0.92824	1	1	4.25	0.97006	0.99019	0.958	NA	0.972159	0.759	0
ENST00000264033	GLN367PRO	0.79402	0.997	1	2.66	0.95696	0.86758	0.942	0.73695	0.969722	0.6232	1
ENST00000264033	ILE98VAL	0.39492	0.011	0.999997	1.445	0.75438	0.20791	0.243	0.75906	0.0243545	0.2028	0
ENST00000264033	TYR371ASN	0.92824	0.998	1	2.675	0.96562	0.97249	0.974	0.91214	0.975038	0.8549	1
ENST00000264126	ARG127GLN	0.34596	0.242	NA	1.06	0.94022	0.73684	0.233	NA	0.229858	0.4557	0
ENST00000264161	ARG179LYS	0.48594	0.512	1	2.92	0.86481	0.51478	0.504	0.98191	0.226642	0.7024	0
ENST00000264161	ARG494GLY	0.79402	1	1	4.29	0.80214	0.92605	0.892	NA	0.908449	0.9564	0
ENST00000264169	ASN78SER	0.22291	0.021	0.163588	1.24	0.72458	0.39314	0.105	NA	0.00253141	0.348	0
ENST00000264169	LEU56VAL	0.21078	0	1	-1.155	0.60734	0.03639	0.015	NA	0.00160451	0.1761	0
ENST00000264245	ILE88LEU	0.4912	0.479	0.999999	2.69	0.23486	0.45769	0.718	0.93326	0.348125	0.4789	0
ENST00000264316	ASP408GLY	0.92824	0.998	0.999992	2.665	0.8791	0.93329	0.987	0.99325	0.802748	0.9711	1
ENST00000264366	ARG3626LEU	0.41573	NA	0.999999	NA	0.92407	0.65512	0.732	0.38163	0.0112036	0.212	0
ENST00000264366	HIS717PRO	0.65728	NA	NA	NA	0.65931	0.85176	0.479	0.74289	0.169406	0.3903	0
ENST00000264366	TYR738CYS	0.92824	NA	NA	NA	0.64818	0.97281	0.748	0.68487	0.583924	0.4313	1
ENST00000264376	TYR63CYS	0.54934	1	1	4.335	0.81727	0.97617	0.955	NA	0.463798	0.5565	0
ENST00000264382	VAL577GLY	0.83351	0.983	1	3.18	0.93054	0.88361	0.519	NA	0.264576	0.4747	1
ENST00000264463	ALA196THR	0.59732	0.974	1	2.375	0.01779	0.69118	0.783	0.96785	0.664451	0.4761	0
ENST00000264463	ARG358SER	0.61642	0.845	1	2.425	0.53516	0.7522	0.504	0.66983	0.61109	0.1736	0
ENST00000264657	ARG382GLN	0.79402	0.99	1	2.37	0.87989	0.66549	0.935	0.99704	0.969127	0.6992	1
ENST00000264657	ARG382TRP	0.92824	0.999	1	3.345	0.88997	0.92173	0.964	0.99667	0.972891	0.5884	1
ENST00000264663	ALA158ASP	0.83351	0.95	1	3.535	0.80035	0.83763	0.903	0.90076	0.622327	0.2276	1
ENST00000264663	ARG693HIS	0.79402	0.965	0.999989	2.945	0.92307	0.70191	0.529	NA	0.132955	0.5078	0
ENST00000264663	SER926ASN	0.11153	0.001	0.999033	0.19	0.85703	0.00355	0.166	NA	0.0108088	0.1861	0
ENST00000264674	ARG846CYS	0.92824	0.96	1	NA	0.25678	0.94145	0.905	0.92648	0.965677	0.1217	1
ENST00000264689	TYR290HIS	0.92824	1	1	3.745	0.3723	0.82341	0.98	0.99448	0.715974	0.7601	1
ENST00000264692	CYS362TYR	0.83351	NA	1	NA	0.98667	0.97771	0.963	0.99914	0.969303	0.6571	1
ENST00000264692	GLY424ARG	0.62352	NA	0.999993	NA	0.88533	0.6309	0.91	0.92299	0.711852	0.6041	1
ENST00000264692	THR539MET	0.76473	NA	0.999003	NA	0.93414	0.76496	0.893	NA	0.76852	0.5677	1
ENST00000264709	ARG688HIS	0.58089	0.949	1	2.655	0.85003	0.76496	0.866	NA	0.816629	0.5615	1
ENST00000264709	ARG736PRO	0.7415	1	1	3.98	0.88377	0.85247	0.911	0.94292	0.968877	0.5256	1
ENST00000264709	ARG749CYS	0.92824	0.943	1	3.2	0.94546	0.9587	0.889	0.72484	0.831657	0.3678	1
ENST00000264709	MET548THR	0.58613	0.957	1	1.15	0.75553	0.70432	0.876	0.76912	0.901716	0.3647	1
ENST00000264709	MET801VAL	0.52727	0.907	1	1.345	0.96529	0.7271	0.878	0.64573	0.892083	0.5397	1
ENST00000264731	ALA354GLU	0.76473	0.995	1	1.955	0.99799	0.60982	0.91	0.58507	0.965887	0.467	1
ENST00000264731	ARG226HIS	0.5206	0.995	1	2.48	0.99866	0.81835	0.976	0.99157	0.949431	0.5593	1
ENST00000264731	ARG243GLN	0.61642	0.987	1	2.835	0.99884	0.73579	0.969	0.99828	0.975635	0.6233	1
ENST00000264731	ARG243LEU	0.79402	0.976	1	2.835	0.99886	0.93366	0.984	0.99852	0.977975	0.6088	1
ENST00000264731	ARG318CYS	0.92824	0.994	1	2.935	0.99868	0.95634	0.934	0.99641	0.970305	0.4705	1
ENST00000264731	ARG318HIS	0.83351	0.987	1	2.935	0.99866	0.80767	0.955	0.99641	0.970915	0.5485	1
ENST00000264731	ARG319CYS	0.92824	0.997	1	2.825	0.99868	0.95574	0.942	0.99868	0.974834	0.5428	1
ENST00000264731	ARG319HIS	0.83351	0.993	1	2.825	0.99866	0.80595	0.974	0.99868	0.975964	0.5093	1
ENST00000264731	ARG337GLN	0.51421	0.986	1	2.825	0.99862	0.71157	0.987	0.99747	0.962973	0.5493	1
ENST00000264731	ARG338HIS	0.76473	0.997	1	1.96	0.99824	0.79743	0.923	0.79163	0.911321	0.4922	1
ENST00000264731	ARG343GLN	0.92824	0.986	1	2.89	0.99862	0.71762	0.967	0.99776	0.96278	0.5888	1
ENST00000264731	ASN309SER	0.34009	0.981	1	2.7	0.99795	0.65858	0.653	0.84138	0.929737	0.6111	1
ENST00000264731	CYS308TYR	0.83351	0.998	1	2.845	0.99963	0.99028	0.986	0.99803	0.978973	0.7661	1
ENST00000264731	CYS345ARG	0.92824	0.997	1	2.94	0.99872	0.99425	0.996	0.99553	0.978967	0.7285	1
ENST00000264731	CYS347PHE	0.92824	0.992	1	2.935	0.99872	0.99028	0.963	0.99325	0.977963	0.7188	1
ENST00000264731	CYS347TYR	0.92824	0.997	1	2.935	0.99872	0.99028	0.98	0.99183	0.977931	0.7854	1
ENST00000264731	CYS561GLY	0.79402	0.988	1	2.125	0.85247	0.71997	0.974	0.98673	0.972804	0.759	1
ENST00000264731	GLU248LYS	0.54934	0.631	1	1.59	0.99782	0.56466	0.933	0.79783	0.92356	0.5004	1
ENST00000264731	GLY173VAL	0.83351	1	1	2.845	0.99898	0.97364	0.992	0.96734	0.974965	0.2689	1
ENST00000264731	GLY349GLU	0.83351	0.999	1	2.77	0.99896	0.95305	0.948	0.98069	0.976404	0.5295	1
ENST00000264731	GLY600VAL	0.76473	0.996	1	2.16	0.85003	0.68056	0.912	0.83677	0.965872	0.6737	1
ENST00000264731	HIS247PRO	0.79402	0.993	1	2.82	0.99908	0.98774	0.963	0.99776	0.978429	0.6256	1
ENST00000264731	LYS207GLU	0.60337	0.978	1	2.075	0.99811	0.63323	0.908	0.83862	0.931287	0.4565	1
ENST00000264731	PRO348ALA	0.53072	0.568	1	2.145	0.99879	0.95305	0.932	0.98569	0.974987	0.6991	1
ENST00000264731	PRO348SER	0.76473	0.987	1	2.835	0.9988	0.95305	0.985	0.9913	0.971503	0.7756	1
ENST00000264731	SER310ASN	0.54159	0.972	1	1.585	0.99829	0.52289	0.752	0.97816	0.936443	0.4819	1
ENST00000264731	SER580PHE	0.83351	0.821	0.999999	1.525	0.86216	0.46337	0.778	0.92717	0.891891	0.3587	1
ENST00000264731	TYR231CYS	0.92824	0.999	1	2.65	0.9987	0.96707	0.98	0.96529	0.970951	0.7754	1
ENST00000264818	HIS993TYR	0.33442	0.01	0.998022	1.07	0.82897	0.74269	0.375	NA	0.0162904	0.2431	0
ENST00000264818	PRO1104ALA	0.70582	0.979	0.999999	1.435	0.79761	0.92736	0.22	NA	0.823868	0.7394	0
ENST00000264834	CYS311TYR	0.92824	1	0.999997	3.915	0.84919	0.99033	0.951	0.9423	0.952334	0.2362	1
ENST00000264834	CYS316TYR	0.92824	1	0.999993	3.83	0.98824	0.99014	0.975	0.93785	0.922945	0.9905	1
ENST00000264834	SER323LEU	0.92824	0.999	0.999978	0.6	0.34253	0.86686	0.81	0.91288	0.642614	0.5188	1
ENST00000264932	ARG232HIS	0.14158	0.068	0.999904	1.41	0.7095	0.49018	0.491	0.62655	0.0285902	0.5444	0
ENST00000264932	ARG585TRP	0.92824	0.97	1	5.29	0.97242	0.94899	0.993	NA	0.85361	0.9302	1
ENST00000264932	GLY590SER	0.92824	1	1	5.28	0.98763	0.89401	0.97	0.97816	0.801299	0.7117	1
ENST00000264932	ILE319LEU	0.02845	0.002	0.999999	-0.55	0.6803	0.15986	0.456	NA	0.00483336	0.2661	0
ENST00000264932	PRO372ARG	0.54541	0.826	1	3.32	0.4713	0.96218	0.882	NA	0.272036	0.4278	0
ENST00000264932	TYR629PHE	0.14771	0.01	0.999177	1.355	0.80125	0.33197	0.195	NA	0.00157388	0.612	0
ENST00000264932	VAL632ILE	0.2521	0	1	0.695	0.80035	0.17003	0.058	0.26351	0.00149347	0.1359	0
ENST00000264932	VAL657ILE	0.10317	0.022	0.99929	1.13	0.79761	0.15986	0.128	NA	0.00664082	0.3397	0
ENST00000264972	ALA507THR	0.79402	0.999	1	3.645	0.78427	0.72932	0.951	0.99536	0.928856	0.7543	1
ENST00000264972	SER524CYS	0.83351	1	1	3.225	0.77964	0.79829	0.892	0.97986	0.929188	0.9657	1
ENST00000265026	GLY239ARG	0.92824	1	1	2.95	0.89822	0.96032	0.96	0.97773	0.935722	0.8266	1
ENST00000265277	SER486GLY	0.40909	0.916	0.99998	NA	0.84487	0.41428	0.2	NA	0.245658	0.2122	0
ENST00000265340	ARG93CYS	0.92824	0.998	1	5.01	0.99175	0.95732	0.61	0.93785	0.821385	0.739	1
ENST00000265379	ILE447THR	0.92824	NA	0.97262	NA	0.81815	0.74821	0.676	NA	0.126522	0.5662	1
ENST00000265388	GLY317SER	0.09725	0.008	0.999997	1.15	0.2765	0.43149	0.65	0.36861	0.0912114	0.4375	0
ENST00000265388	VAL856GLU	0.83351	0.994	1	2.14	0.65931	0.81675	0.938	0.74642	0.625108	0.6223	0
ENST00000265537	THR522ASN	0.92824	1	1	2.965	0.80301	0.80943	0.902	NA	0.902095	0.7949	1
ENST00000265594	GLY180VAL	0.92824	1	1	4.76	0.9783	0.97138	0.994	0.98806	0.916157	0.6424	1
ENST00000265620	ARG216CYS	0.92824	0.998	1	NA	0.92996	0.95424	0.956	0.92786	0.976374	0.7587	1
ENST00000265620	ARG243GLN	0.4511	0.957	1	NA	0.88298	0.67359	0.634	0.62954	0.712222	0.5149	1
ENST00000265620	ARG321TRP	0.92824	0.986	1	NA	0.88533	0.93879	0.85	0.89998	0.936112	0.6581	1
ENST00000265620	ILE91THR	0.83351	0.967	1	NA	0.97989	0.7698	0.875	0.92439	0.877688	0.6041	1
ENST00000265620	SER235ARG	0.56192	0.992	1	NA	0.88298	0.73151	0.864	0.95884	0.96915	0.7809	1
ENST00000265709	THR106MET	0.39492	0.992	1	NA	0.65378	0.64478	0.365	0.21094	0.234706	0.0516	0
ENST00000265709	TYR744CYS	0.41074	0.401	1	NA	0.6463	0.97513	0.815	NA	0.7573	0.4313	1
ENST00000265849	ASP60GLU	0.05363	0.045	0.999748	-0.115	0.94348	0.32991	0.369	NA	0.00193474	0.0735	0
ENST00000265849	ILE688VAL	0.2812	0.12	0.991495	1.615	0.74689	0.18459	0.25	0.74053	0.0040017	0.3676	0
ENST00000265849	LYS301ASN	0.37589	0.908	0.999999	2.495	0.84195	0.70553	0.696	0.7568	0.0288869	0.4459	1
ENST00000265849	SER46ILE	0.83351	1	1	4.305	0.79072	0.83763	0.985	NA	0.72592	0.5785	1
ENST00000265849	THR52PRO	0.79402	0.999	1	4.28	0.75325	0.81107	0.748	0.68353	0.193481	0.5414	0
ENST00000265944	GLY28ASP	0.92824	0.981	1	3.285	0.61326	0.91564	0.85	0.99019	0.818415	0.667	1
ENST00000265969	ARG320HIS	0.83351	NA	1	3.02	0.9878	0.79659	0.994	0.96885	0.976118	0.7698	1
ENST00000267101	PRO260ALA	0.70582	0.997	1	3.905	0.93928	0.94958	0.777	0.99467	0.593881	0.5715	0
ENST00000267197	ARG1782PRO	0.92824	NA	NA	NA	0.80125	0.91609	0.805	NA	0.904549	0.2785	1
ENST00000267377	ARG155CYS	0.92824	1	1	4.555	0.97126	0.96294	0.893	0.9084	0.900115	0.8765	1
ENST00000267502	GLY76ARG	0.7415	0.993	0.995855	2.045	0.89561	0.66206	0.957	0.99047	0.799984	0.8787	1
ENST00000267502	LEU99ILE	0.92824	0.999	0.999565	2.11	0.86624	0.45769	0.898	NA	0.309205	0.5957	1
ENST00000267502	SER175LEU	0.92824	0.999	1	4.28	0.96826	0.89093	0.979	NA	0.937922	0.8354	1
ENST00000267996	ASN203ASP	0.60337	NA	1	3.995	0.97753	0.67129	0.845	0.8748	0.81036	0.4679	1
ENST00000267996	ASP175ASN	0.50226	NA	1	3.325	0.98213	0.69236	0.85	0.92579	0.939967	0.5121	1
ENST00000267996	ASP219GLU	0.12176	NA	0.999992	1.995	0.97149	0.64132	0.668	0.67259	0.741076	0.4593	1
ENST00000267996	ASP230ASN	0.52727	NA	1	3.13	0.78645	0.66206	0.835	0.73576	0.76071	0.5054	1
ENST00000267996	ASP84ASN	0.69154	NA	1	3.335	0.97469	0.62863	0.706	0.82263	0.918433	0.4556	1
ENST00000267996	GLU192LYS	0.44702	NA	1	3.36	0.81478	0.57599	0.966	0.95433	0.872767	0.5074	1
ENST00000267996	LEU50VAL	0.23914	NA	0.989561	NA	0.97078	0.29114	0.503	0.25231	0.123305	0.4157	0
ENST00000267996	LYS233GLN	0.4511	NA	1	3.85	0.98525	0.70191	0.788	0.77786	0.963439	0.4865	1
ENST00000267996	MET8VAL	0.79402	NA	0.999993	3.865	0.99084	0.72471	0.833	0.22836	0.964548	0.8194	1
ENST00000267996	VAL95ALA	0.23501	NA	1	3.705	0.97606	0.63901	0.889	0.92157	0.966547	0.4536	1
ENST00000268035	GLN1214LEU	0.92824	0.692	NA	1.12	0.82806	0.90729	0.676	0.70205	0.222789	0.3497	0
ENST00000268097	ARG178HIS	0.83351	1	1	4.545	0.99243	0.80851	0.992	NA	0.963274	0.6089	1
ENST00000268097	GLY478ARG	0.70582	0.672	0.999974	2.295	0.95422	0.4885	0.823	0.94601	0.836978	0.6408	1
ENST00000268150	ARG377HIS	0.33554	0.482	1	1.565	0.98183	0.58085	0.136	0.90689	0.0640118	0.527	1
ENST00000268613	ASP642ASN	0.07493	NA	0.95213	NA	0.58029	0.09135	0.825	0.40121	0.120564	0.0091	0
ENST00000268613	ILE632VAL	0.13403	NA	0.998154	NA	0.60361	0.11185	0.181	NA	0.0158935	0.1134	0
ENST00000268766	ARG246GLN	0.92824	1	1	4.3	0.71662	0.69477	0.967	NA	0.964587	0.6479	1
ENST00000268766	VAL337GLY	0.3845	0.861	1	3.24	0.82897	0.80851	0.739	0.74758	0.829393	0.5007	1
ENST00000268919	ARG504TRP	0.92824	0.999	0.990472	3.18	0.763	0.95216	0.862	0.88806	0.112255	0.4611	1
ENST00000268919	PRO493LEU	0.92824	1	1	4.34	0.36872	0.98422	0.886	0.95661	0.213307	0.6768	1
ENST00000269143	GLU691LYS	0.7415	0.905	1	3.34	0.83737	0.70432	0.979	0.85045	0.755286	0.4175	1
ENST00000269216	ARG456HIS	0.92824	1	1	4.395	0.99886	0.80943	0.984	0.99257	0.969978	0.5517	1
ENST00000269216	ARG493GLN	0.76473	0.994	1	2.94	0.99694	0.7224	0.895	0.41921	0.960385	0.5748	1
ENST00000269216	ASN466ASP	0.92824	1	1	5.095	0.99845	0.80943	0.973	0.97685	0.975766	0.6411	1
ENST00000269216	LYS473GLU	0.92824	0.999	1	4.73	0.99684	0.72594	0.973	0.9099	0.969365	0.5499	1
ENST00000269228	ASP944ASN	0.92824	0.997	1	4.105	0.95282	0.81835	0.97	0.99257	0.801714	0.5915	1
ENST00000269228	HIS215ARG	0.08476	0	1	1.245	0.89953	0.33598	0.026	NA	0.00192639	0.189	0
ENST00000269228	ILE858VAL	0.21612	0.021	7.51e-10	1.26	0.93928	0.20358	0.075	NA	0.00296747	0.4079	0
ENST00000269228	PRO1007ALA	0.92824	0.962	1	2.89	0.94764	0.9587	0.902	NA	0.67095	0.6223	1
ENST00000269228	PRO237SER	0.10536	0.001	1	2.215	0.90904	0.50012	0.418	NA	0.0620195	0.2418	0
ENST00000269228	THR1205LYS	0.92824	1	1	4.15	0.94546	0.84387	0.945	0.99467	0.928083	0.7282	1
ENST00000269305	ALA159VAL	0.83351	0.814	NA	2.29	0.99857	0.72932	0.672	0.95939	0.867607	0.4581	1
ENST00000269305	ALA276PRO	0.54541	0.631	NA	2.435	0.99862	0.80595	0.919	0.92369	0.976653	0.5317	1
ENST00000269305	ARG156PRO	0.45961	0.902	NA	1.955	0.99764	0.32991	0.872	0.8255	0.951221	0.4443	1
ENST00000269305	ARG158HIS	0.53788	0.516	NA	2.12	0.99866	0.81269	0.956	0.99924	0.95068	0.561	1
ENST00000269305	ARG175HIS	0.92824	0.378	NA	2.585	0.99888	0.81269	0.899	0.9986	0.965701	0.5348	1
ENST00000269305	ARG175LEU	0.92824	0.923	NA	3.28	0.99886	0.9298	0.97	0.99885	0.977424	0.5933	1
ENST00000269305	ARG181HIS	0.51737	0.942	NA	2.15	0.99769	0.53096	0.766	NA	0.753016	0.2764	1
ENST00000269305	ARG213GLN	0.83351	0.995	NA	3.265	0.99862	0.71276	0.964	NA	0.974161	0.6076	1
ENST00000269305	ARG248TRP	0.92824	1	NA	3.28	0.99868	0.96005	0.979	0.9986	0.94903	0.5431	1
ENST00000269305	ARG267GLN	0.76473	0.99	NA	3.22	0.99862	0.7224	0.973	0.99614	0.954747	0.5493	1
ENST00000269305	ARG273CYS	0.92824	0.999	NA	3.18	0.99868	0.95483	0.971	0.99868	0.927335	0.5605	1
ENST00000269305	ARG273HIS	0.55759	0.516	NA	2.08	0.99866	0.8051	0.963	NA	0.931677	0.5452	1
ENST00000269305	ARG280LYS	0.92824	0.941	NA	3.285	0.99852	0.60348	0.96	0.98961	0.971724	0.5077	1
ENST00000269305	ARG282GLN	0.76473	0.987	NA	3.145	0.99862	0.7212	0.681	0.99667	0.958873	0.6385	1
ENST00000269305	ARG282TRP	0.92824	1	NA	3.145	0.99868	0.95483	0.931	NA	0.955635	0.703	1
ENST00000269305	ARG283CYS	0.92824	0.087	NA	1.485	0.99803	0.84742	0.826	NA	0.659391	0.2015	0
ENST00000269305	ASN235SER	0.25135	0.144	NA	1.115	0.99767	0.60029	0.922	NA	0.156447	0.366	0
ENST00000269305	ASN239SER	0.76473	0.815	NA	3.085	0.99758	0.79998	0.7	0.91581	0.898015	0.6111	1
ENST00000269305	ASP208VAL	0.92824	0.996	NA	2.665	0.99871	0.97087	0.909	0.96212	0.977143	0.4627	1
ENST00000269305	CYS176SER	0.92824	0.699	NA	3.335	0.99981	0.9863	0.99	0.98806	0.977431	0.6559	1
ENST00000269305	CYS238TYR	0.92824	1	NA	3.335	0.99963	0.99174	0.978	0.99885	0.978653	0.7661	1
ENST00000269305	CYS275ARG	0.92824	0.996	NA	3.295	0.99872	0.99455	0.964	0.99257	0.979269	0.7285	1
ENST00000269305	CYS277PHE	0.83351	0.99	NA	3.235	0.99872	0.99072	0.91	0.99208	0.97782	0.7188	1
ENST00000269305	CYS277TYR	0.83351	0.99	NA	3.235	0.99872	0.99072	0.952	0.98569	0.97816	0.7854	1
ENST00000269305	GLU180LYS	0.76473	0.992	NA	1.955	0.99782	0.63782	0.897	0.97552	0.927085	0.5046	1
ENST00000269305	GLY105VAL	0.92824	0.999	1	3.285	0.99898	0.96946	0.929	0.99257	0.972293	0.2689	1
ENST00000269305	GLY245SER	0.92824	0.999	NA	2.62	0.99892	0.88699	0.9	NA	0.960766	0.5285	1
ENST00000269305	GLY279GLU	0.92824	0.999	NA	3.215	0.99896	0.95483	0.805	0.94723	0.974555	0.5295	1
ENST00000269305	HIS179PRO	0.92824	0.655	NA	3.27	0.99908	0.98581	0.846	0.99667	0.978258	0.6256	1
ENST00000269305	ILE195THR	0.83351	0.995	NA	3.12	0.99822	0.78891	0.942	0.98569	0.971884	0.5524	1
ENST00000269305	PRO278ALA	0.92824	0.991	NA	2.98	0.99879	0.95483	0.926	0.9952	0.974284	0.6991	1
ENST00000269305	PRO278SER	0.92824	0.987	NA	3.325	0.9988	0.95483	0.896	0.99828	0.969007	0.7756	1
ENST00000269305	TYR163CYS	0.92824	1	NA	3.165	0.9987	0.97617	0.89	0.99448	0.970807	0.7754	1
ENST00000269703	HIS435TYR	0.92824	0.998	0.999996	4.28	0.72568	0.84811	0.973	0.99704	0.777359	0.7111	1
ENST00000269834	ARG430GLN	0.01155	0.917	1	0.83	0.07353	0.01787	0.032	NA	0.00159034	0.3703	1
ENST00000269834	ARG430TRP	0.76473	0.995	1	1.435	0.07353	0.62747	0.099	NA	0.00428285	0.181	1
ENST00000269881	ALA253VAL	0.42261	0.183	0.999227	2.26	0.55608	0.37178	0.217	0.80994	0.00602966	0.1434	0
ENST00000269881	ARG278CYS	0.83351	0.471	0.871558	2.195	0.55608	0.35991	0.2	NA	0.0299878	0.3751	0
ENST00000269881	LYS82ARG	0.31427	0.054	1	1.9	0.5454	0.3854	0.673	NA	0.00301197	0.1909	0
ENST00000269973	ARG399GLN	0.12632	0.005	1	0.35	0.3596	0.18459	0.083	0.62655	0.00504363	0.7549	1
ENST00000270014	PRO231LEU	0.83351	0.994	0.00751344	2.37	0.16953	0.97861	0.148	NA	0.0028211	0.1688	1
ENST00000270142	ALA90VAL	0.33442	0.988	1	1.35	0.99508	0.7271	0.861	0.98191	0.950404	0.4715	1
ENST00000270162	PRO84LEU	0.79402	0.997	1	3.4	0.33189	0.97713	0.867	0.96983	0.40854	0.4751	1
ENST00000270162	THR268ASN	0.70582	0.282	0.999925	1.35	0.28189	0.5792	0.39	NA	0.0317734	0.4015	0
ENST00000270349	ALA331THR	0.5206	0.73	0.999999	1.81	0.77719	0.55501	0.827	0.96529	0.814123	0.6015	1
ENST00000270349	ALA346THR	0.45961	0.966	0.999983	1.955	0.80815	0.62747	0.938	NA	0.67653	0.5854	0
ENST00000270722	ALA175VAL	0.92824	0.015	0.999756	3.38	0.85468	0.45769	0.23	NA	0.390263	0.4512	0
ENST00000270722	ARG357CYS	0.92824	0.997	1	2.885	0.10975	0.94023	0.889	0.80894	0.81474	0.0441	1
ENST00000270722	PRO393LEU	0.92824	0.997	1	2.405	0.63077	0.98533	0.953	0.73456	0.674422	0.1688	1
ENST00000270861	PRO231THR	0.92824	1	1	2.815	0.28391	0.96395	0.836	0.96477	0.61896	0.6136	0
ENST00000271751	GLU578VAL	0.62352	0.342	NA	2.36	0.96855	0.91268	0.79	0.57877	0.534906	0.3203	0
ENST00000271850	ARG168CYS	0.92824	NA	1	NA	0.98313	0.9302	0.941	NA	0.962256	0.5198	1
ENST00000271850	ARG168HIS	0.52727	NA	0.999997	NA	0.98333	0.74661	0.946	NA	0.954684	0.6057	1
ENST00000271971	ARG368CYS	0.92824	1	1	3.855	0.89219	0.95394	0.88	NA	0.0834376	0.8177	1
ENST00000272233	GLY14SER	0.51112	0.979	1	0.6	0.76168	0.85247	0.612	0.96425	0.936081	0.8356	1
ENST00000272286	GLU238LYS	0.69154	0.881	NA	4.855	0.71187	0.7092	0.936	NA	0.824714	0.4855	1
ENST00000272371	ALA53VAL	0.33894	0.08	0.0110223	1.995	0.71068	0.48687	0.472	NA	0.0397719	0.305	0
ENST00000272371	ARG82CYS	0.25362	0.006	0.000203203	0	0.72011	0.13226	0.34	NA	0.00353711	0.0654	0
ENST00000272519	ARG52GLY	0.83351	0.986	1	1.455	0.79944	0.92825	0.886	0.76244	0.855668	0.5399	0
ENST00000272602	ARG436TRP	0.92824	0.998	0.999998	3.825	0.97419	0.95015	0.864	NA	0.503138	0.4362	1
ENST00000272602	ARG563HIS	0.83351	0.999	1	3.18	0.96798	0.81514	0.783	NA	0.717383	0.3388	1
ENST00000272602	ARG569HIS	0.57104	0.991	1	3.775	0.97101	0.79482	0.64	NA	0.404991	0.5335	1
ENST00000272602	ILE522THR	0.83351	0.997	1	4.135	0.98263	0.77391	0.968	0.97032	0.738541	0.5991	1
ENST00000272602	PHE547LEU	0.92824	0.999	1	3.125	0.98229	0.88699	0.958	0.99183	0.875627	0.7829	1
ENST00000272644	ARG157HIS	0.92824	1	1	4.615	0.97101	0.81595	0.973	NA	0.694225	0.5871	1
ENST00000273261	PRO732LEU	0.83351	0.991	1	1.465	0.67874	0.97121	0.444	NA	0.0183991	0.2572	0
ENST00000273320	ARG562GLN	0.04754	0.014	1	-0.185	0.18414	0.21215	0.11	NA	0.0192538	0.7549	1
ENST00000273588	ARG222HIS	0.55759	0.986	1	3.915	0.88066	0.81187	0.973	0.95142	0.957933	0.7369	1
ENST00000273588	ARG320HIS	0.83351	1	1	4.215	0.78537	0.80172	0.913	NA	0.954141	0.7649	1
ENST00000273588	ILE106THR	0.79402	0.777	1	2.365	0.84122	0.73042	0.947	0.9423	0.812738	0.5646	1
ENST00000273854	ASP818GLY	0.41239	0.981	1	3.26	0.8791	0.90332	0.983	0.96734	0.903629	0.9711	1
ENST00000274008	ASP628GLY	0.72224	0.97	0.999998	NA	0.95629	0.92736	0.987	NA	0.421279	0.5045	1
ENST00000274376	LEU849SER	0.92824	0.998	0.999996	2.32	0.79277	0.74504	0.882	0.60527	0.856806	0.5149	0
ENST00000274547	ILE305THR	0.83351	0.995	1	3.28	0.87591	0.78388	0.95	0.84684	0.970721	0.794	1
ENST00000274643	ASP227TYR	0.92824	1	1	4.875	0.92996	0.97968	0.993	0.99536	0.658259	0.9443	1
ENST00000274773	VAL469ALA	0.01155	0.003	0.87181	-2.06	0.67543	0.0066	0.055	0.76356	0.00238536	0.2616	1
ENST00000274813	ARG108CYS	0.92824	NA	1	NA	0.99076	0.96218	0.969	NA	0.969371	0.6726	1
ENST00000274813	ARG532HIS	0.43344	NA	1	NA	0.98229	0.32791	0.124	NA	0.0428896	0.1308	0
ENST00000274813	GLN218HIS	0.92824	NA	0.999938	NA	0.98648	0.82221	0.967	0.99103	0.810239	0.7095	1
ENST00000275034	ILE1388THR	0.83351	1	1	2.33	0.26737	0.79743	0.898	0.92648	0.894756	0.7777	1
ENST00000275815	ARG870GLN	0.92824	1	0.999998	4.83	0.87591	0.70314	0.919	NA	0.903158	0.6479	1
ENST00000275857	LEU593PHE	0.42436	0.81	5.13e-05	2.89	0.6061	0.57599	0.553	NA	0.219145	0.5649	0
ENST00000276123	HIS722TYR	0.92824	0.982	0.999999	3.99	0.35031	0.87687	0.892	0.96265	0.870196	0.287	1
ENST00000276449	THR240ARG	0.92824	0.999	1	2.755	0.86888	0.67941	0.917	0.79885	0.726059	0.5604	1
ENST00000276594	HIS507TYR	0.92824	0.999	1	3.965	0.86624	0.85176	0.909	0.91871	0.83877	0.1465	1
ENST00000276816	ARG416GLN	0.01155	0.03	0.999832	1.29	0.3596	0.21644	0.156	0.76132	0.00521281	0.5052	1
ENST00000277120	SER714PHE	0.83351	0.998	1	NA	0.90679	0.81755	0.989	0.98673	0.97613	0.8288	1
ENST00000277541	ALA2101THR	0.79402	0.854	1	3.23	0.73845	0.7212	0.909	0.36209	0.827489	0.5464	0
ENST00000277541	ARG912TRP	0.60337	0.849	0.758194	0.96	0.87512	0.6263	0.463	NA	0.140413	0.3976	0
ENST00000277541	ILE2100VAL	0.01155	0.992	1	0.295	0.53516	0.10308	0.212	0.04647	0.0504499	0.0921	0
ENST00000277541	THR1997MET	0.92824	1	1	2.845	0.59717	0.87687	0.902	0.95829	0.890956	0.4701	0
ENST00000277541	VAL1969MET	0.83351	0.981	1	1.805	0.69777	0.61129	0.855	0.14363	0.797442	0.394	0
ENST00000277865	ARG318SER	0.46182	0.82	1	2.68	0.9703	0.84882	0.88	0.88315	0.774296	0.5701	1
ENST00000277865	ARG322GLY	0.49663	0.747	1	2.19	0.95826	0.89093	0.861	0.81291	0.728167	0.2238	1
ENST00000277865	SER119CYS	0.48336	0.061	0.999973	2.64	0.96772	0.51646	0.179	0.83955	0.0672907	0.5264	0
ENST00000277865	SER498LEU	0.26226	0.026	1	1.825	0.96143	0.68298	0.502	0.90231	0.144939	0.3112	1
ENST00000278314	PRO525LEU	0.92824	0.988	0.999788	2.265	0.16953	0.98796	0.401	0.52251	0.0280994	0.1688	1
ENST00000278407	VAL480MET	0.38742	0.034	0.999747	1.43	0.84919	0.18042	0.185	NA	0.0031001	0.3563	0
ENST00000278559	ARG411TRP	0.83351	0.802	0.999978	4.025	0.90147	0.89152	0.554	0.82263	0.297851	0.8542	1
ENST00000278772	ARG476GLN	0.19073	0.01	1	0.585	0.56772	0.02721	0.02	NA	0.00149929	0.7549	1
ENST00000278947	ARG84HIS	0.37037	0.066	0.918576	-0.28	0.65747	0.00629	0.573	NA	0.0850818	0.0808	0
ENST00000278947	MET130LEU	0.09457	0	0.9992	-0.995	0.94022	0.18042	0.16	0.76244	0.0016567	0.2297	0
ENST00000278947	THR33ILE	0.19845	0.006	0.598863	1.36	0.67712	0.24244	0.137	0.64862	0.0204158	0.152	0
ENST00000279022	GLU100LYS	0.76473	0.66	1	3.035	0.71187	0.70553	0.855	0.868	0.398586	0.5788	1
ENST00000279146	ARG271TRP	0.92824	NA	NA	NA	0.7643	0.94702	0.948	0.98673	0.827569	0.8532	1
ENST00000279146	ARG304GLN	0.66756	NA	0.946986	NA	0.73631	0.43334	0.722	NA	0.019174	0.4918	0
ENST00000280326	HIS147ARG	0.17372	0.007	0.999943	0.16	0.78314	0.3117	0.76	NA	0.0440694	0.5542	0
ENST00000280904	ALA596VAL	0.5664	0.221	0.999999	3.46	0.68474	0.60029	0.592	NA	0.113569	0.1882	0
ENST00000280904	ARG445SER	0.54159	0.119	1	1.375	0.37578	0.43149	0.148	0.31831	0.00227625	0.1736	0
ENST00000280904	GLN465HIS	0.11004	0.009	0.795924	2.71	0.61208	0.55983	0.389	0.45038	0.00209968	0.3156	0
ENST00000280904	GLN638HIS	0.51112	0.009	1	2.57	0.60734	0.31576	0.252	0.47994	0.00220278	0.0047	0
ENST00000280904	ILE577VAL	0.52389	0.041	0.999998	1.635	0.60361	0.2359	0.464	NA	0.00861113	0.1134	0
ENST00000280904	LYS411GLU	0.06666	0.029	0.97186	0.48	0.36691	0.22078	0.215	NA	0.00281733	0.0144	0
ENST00000280904	THR268ALA	0.33894	0.963	0.994714	2.685	0.55945	0.63554	0.441	NA	0.0272606	0.2092	0
ENST00000280904	THR275MET	0.83351	0.999	1	3.35	0.54728	0.8383	0.931	0.76019	0.290207	0.3618	1
ENST00000280904	THR358ILE	0.34837	0.003	1	3.345	0.61326	0.65056	0.125	NA	0.00181071	0.1295	0
ENST00000280904	VAL303MET	0.52389	0.796	0.860661	2.57	0.53302	0.54864	0.334	NA	0.00290687	0.3019	0
ENST00000281043	ARG383HIS	0.92824	1	1	3.86	0.99147	0.75776	0.77	0.77022	0.920032	0.6155	1
ENST00000281043	ARG393CYS	0.92824	1	1	3.815	0.99718	0.94594	0.942	0.97986	0.950802	0.5748	1
ENST00000281043	ARG393HIS	0.92824	1	1	3.815	0.99718	0.78891	0.962	0.99485	0.960195	0.6923	1
ENST00000281043	ARG394CYS	0.83351	1	1	3.87	0.99223	0.94196	0.872	0.94965	0.968405	0.9567	1
ENST00000281043	ARG394HIS	0.79402	1	1	3.87	0.99217	0.78302	0.869	0.9815	0.96608	0.6499	1
ENST00000281092	GLU484ASP	0.4939	0.869	0.999999	1.245	0.89561	0.51646	0.75	0.7568	0.164002	0.5826	1
ENST00000281092	HIS682GLN	0.92824	0.997	1	4.635	0.70249	0.94145	0.954	0.99654	0.916346	0.9854	1
ENST00000281182	ARG58GLN	0.24406	0.001	0.661217	0.58	0.99708	0.04533	0.128	0.36861	0.0184117	0.1701	0
ENST00000281182	GLY97ARG	0.92824	1	1	4.805	0.99951	0.95336	0.994	NA	0.967162	0.5146	1
ENST00000281182	VAL219ALA	0.3584	0.112	1	1.665	0.99006	0.6158	0.774	0.71612	0.75669	0.5343	1
ENST00000281321	ASN395LYS	0.92824	1	1	4.025	0.99374	0.85617	0.915	0.95259	0.93202	0.7823	1
ENST00000281419	ILE660VAL	0.23914	0.894	1	1.525	0.58029	0.11913	0.576	0.34747	0.0758709	0.4575	0
ENST00000281428	ARG271TRP	0.92824	1	1	NA	0.70833	0.94872	0.978	0.9815	0.976408	0.9189	1
ENST00000281428	ARG274HIS	0.92824	1	1	NA	0.74477	0.79399	0.97	0.98774	0.97154	0.9072	1
ENST00000281428	TYR277CYS	0.92824	1	1	NA	0.61326	0.97087	0.962	0.98806	0.972209	0.535	1
ENST00000281456	ILE210VAL	0.22895	0.005	1	1.065	0.77719	0.1972	0.573	0.62053	0.0256285	0.4485	0
ENST00000282018	ARG136HIS	0.92824	1	NA	4.305	0.97101	0.81675	0.686	NA	0.27863	0.6367	1
ENST00000282141	LEU133PHE	0.04234	0.272	0.789404	1.02	0.78967	0.02853	0.289	0.62053	0.136074	0.6079	0
ENST00000282282	ARG229CYS	0.51737	0.605	1	2.68	0.07711	0.78046	0.094	NA	0.00360942	0.0202	1
ENST00000282292	ARG258LEU	0.25987	0.918	NA	2.215	0.19588	0.59059	0.206	0.61902	0.0021124	0.1768	1
ENST00000282343	GLY143ARG	0.65728	1	1	NA	0.97866	0.92605	0.97	0.9372	0.857867	0.6317	1
ENST00000282356	ARG95HIS	0.7415	0.963	NA	1.665	0.66474	0.67014	0.731	NA	0.192129	0.3995	1
ENST00000282356	PRO240ALA	0.92824	0.999	1	3.145	0.61923	0.95246	0.837	0.99232	0.573202	0.5933	0
ENST00000282499	ALA643ASP	0.92824	1	1	4.205	0.64445	0.84811	0.964	0.97729	0.974297	0.8002	1
ENST00000282541	ALA4VAL	0.48855	0.002	0.937581	1.82	0.57575	0.37178	0.133	NA	0.00410688	0.1208	0
ENST00000282541	ARG220CYS	0.83351	0.004	1	0.53	0.63568	0.39119	0.299	0.70335	0.024122	0.1964	0
ENST00000282541	ILE124VAL	0.01155	0.001	NA	0.08	0.59583	0.14193	0.147	NA	0.0155412	0.4693	0
ENST00000282561	ALA40VAL	0.79402	0.99	NA	1.645	0.99165	0.69357	0.958	0.99347	0.513742	0.6951	1
ENST00000282561	ARG202HIS	0.92824	1	NA	3.215	0.97343	0.79399	0.977	0.97986	0.971819	0.7691	1
ENST00000282561	ARG76HIS	0.57587	0.69	NA	2.885	0.99477	0.78553	0.984	0.99877	0.974655	0.5049	1
ENST00000282561	GLY22ARG	0.92824	1	NA	3.83	0.99647	0.92863	0.99	0.99737	0.975958	0.5959	0
ENST00000282561	LYS206ARG	0.92824	1	NA	4.045	0.99066	0.58569	0.953	0.94417	0.943062	0.8711	1
ENST00000282561	LYS23MET	0.92824	1	NA	3.565	0.99402	0.83489	0.883	0.97773	0.953867	0.7187	1
ENST00000282561	SER201PHE	0.92824	0.998	NA	3.985	0.97753	0.86372	0.934	0.95547	0.97744	0.6172	1
ENST00000282561	VAL64ALA	0.92824	0.43	NA	1.62	0.99464	0.70432	0.835	0.98673	0.875082	0.5194	1
ENST00000283254	ARG1621GLN	0.4011	0.999	0.999999	3.43	0.97973	0.67941	0.899	0.89289	0.960665	0.5085	1
ENST00000283254	ARG1621PRO	0.92824	1	1	3.695	0.97902	0.89947	0.962	0.89129	0.976503	0.5968	1
ENST00000283254	PRO1333LEU	0.42614	1	1	3.845	0.97317	0.98394	0.854	0.91943	0.939132	0.5024	1
ENST00000283256	ARG1626GLN	0.3904	0.998	NA	3.48	0.97973	0.67941	0.885	0.89289	0.972198	0.5085	1
ENST00000283256	ARG1635GLN	0.65728	0.106	NA	4.425	0.99601	0.67941	0.949	0.95259	0.976623	0.8469	1
ENST00000283256	ARG1882GLN	0.46182	0.986	NA	2.41	0.96078	0.63782	0.576	0.6114	0.475171	0.487	1
ENST00000283256	GLY1593ARG	0.58089	0.983	NA	2.595	0.98428	0.88839	0.893	0.9359	0.970357	0.4665	1
ENST00000283256	ILE1537LEU	0.83351	0.959	NA	4.34	0.97583	0.42957	0.826	0.70465	0.971072	0.6715	1
ENST00000283256	ILE1537SER	0.92824	0.995	NA	4.685	0.97672	0.85397	0.947	0.7968	0.977179	0.5167	1
ENST00000283256	LEU1614ARG	0.83351	0.721	NA	3.1	0.98667	0.77881	0.768	0.91726	0.954795	0.5129	1
ENST00000283936	ARG207TRP	0.92824	1	0.999975	3.465	0.97006	0.9595	0.927	NA	0.408572	0.3891	1
ENST00000284311	ARG131CYS	0.92824	1	1	4.135	0.97126	0.96114	0.965	0.98028	0.500876	0.917	1
ENST00000284523	GLU76VAL	0.83351	0.998	1	2.775	0.80645	0.91058	0.932	0.96734	0.811106	0.8464	0
ENST00000285039	ARG219HIS	0.59159	0.907	1	3.465	0.98213	0.79829	0.998	0.99584	0.819154	0.8112	1
ENST00000285039	ARG656CYS	0.92824	0.99	1	4.135	0.90622	0.95394	0.983	0.99409	0.854392	0.95	1
ENST00000285039	VAL1703ALA	0.4939	0.012	0.970352	1.52	0.86283	0.37375	0.221	NA	0.00658608	0.1949	0
ENST00000285071	ALA445THR	0.09329	0	1	-1.04	0.92108	0.04947	0.205	NA	0.00165755	0.0765	0
ENST00000285407	ALA430VAL	0.06205	0.187	0.999976	0.6	0.17113	0.14782	0.265	0.21094	0.049096	0.3006	1
ENST00000285805	LYS24ARG	0.34477	NA	0.952415	1.01	0.86963	0.22944	0.083	0.62655	0.00169915	0.0465	0
ENST00000286301	VAL838PHE	0.92824	0.989	1	2.92	0.88298	0.74742	0.97	0.98191	0.96692	0.7117	1
ENST00000286452	ARG115GLN	0.92824	NA	1	NA	0.87116	0.7092	0.975	0.96885	0.970819	0.5201	1
ENST00000286452	ARG115TRP	0.92824	NA	1	NA	0.87512	0.94899	0.971	0.95995	0.973655	0.9044	1
ENST00000286452	ARG280TRP	0.3773	NA	1	NA	0.76561	0.89534	0.449	NA	0.644569	0.5952	0
ENST00000286452	PRO189LEU	0.92824	NA	1	NA	0.83157	0.9838	0.993	0.93058	0.971979	0.5986	1
ENST00000286627	ASN995SER	0.92824	0.95	NA	NA	0.88924	0.77061	0.83	0.35559	0.930486	0.5477	1
ENST00000286627	HIS430ASN	0.6789	0.612	NA	1.965	0.69657	0.86914	0.869	0.72112	0.304883	0.5691	0
ENST00000286628	ASN1053SER	0.92824	0.979	NA	1.78	0.88924	0.77061	0.757	0.35559	0.962386	0.5477	1
ENST00000286628	HIS430ASN	0.6789	0.999	NA	1.965	0.69657	0.86914	0.841	0.72112	0.305821	0.5691	0
ENST00000286794	ARG83CYS	0.63109	0.848	1	3.235	0.58468	0.94899	0.773	0.81291	0.210968	0.6938	1
ENST00000287020	ASP411GLY	0.34596	0.938	0.999822	0.825	0.87989	0.79229	0.464	0.63399	0.121237	0.4563	0
ENST00000287020	THR423ILE	0.76473	0.993	1	1.935	0.84919	0.76094	0.505	0.85755	0.0740288	0.2612	0
ENST00000287042	ARG304HIS	0.92824	0.998	0.999997	4.38	0.9878	0.82341	0.946	NA	0.8846	0.7698	1
ENST00000287152	ARG222HIS	0.92824	1	1	4.57	0.87352	0.82341	0.977	NA	0.659556	0.4936	1
ENST00000287239	GLY294GLU	0.83351	1	NA	1.845	0.87671	0.93856	0.861	0.82071	0.939284	0.8672	0
ENST00000287394	ILE580THR	0.92824	0.999	0.999996	2.73	0.94584	0.78553	0.94	0.9326	0.658158	0.5742	1
ENST00000287461	ARG309CYS	0.6789	1	0.998851	2.255	0.25678	0.83422	0.397	0.75566	0.506765	0.0441	1
ENST00000287647	GLU1210GLY	0.7415	NA	1	2.77	0.59717	0.74582	0.613	0.40121	0.328159	0.8224	0
ENST00000287766	ALA305THR	0.26969	1	1	1.445	0.77719	0.70432	0.813	0.95718	0.937689	0.6015	1
ENST00000287766	ALA357VAL	0.3378	0.91	1	1.305	0.78314	0.71997	0.79	0.9326	0.832806	0.4903	1
ENST00000287766	ARG44GLN	0.83351	0.999	1	3.57	0.89071	0.68532	0.914	0.9815	0.945719	0.4719	1
ENST00000287766	ARG44TRP	0.92824	1	1	4.375	0.89363	0.93856	0.926	0.98806	0.962734	0.5046	1
ENST00000287766	GLY297ARG	0.79402	0.373	1	3.295	0.77964	0.769	0.985	0.9899	0.973872	0.8049	1
ENST00000287766	GLY297GLU	0.76473	0.941	1	3.99	0.77843	0.76576	0.975	0.98347	0.976359	0.7743	1
ENST00000287766	SER56PRO	0.76473	0.999	1	4.125	0.76819	0.78807	0.938	0.97179	0.976924	0.7283	1
ENST00000287820	VAL318MET	0.62352	0.959	NA	1.83	0.70365	0.4066	0.732	0.89129	0.77799	0.3695	1
ENST00000287878	LEU341PHE	0.76473	0.765	1	2.955	0.92508	0.70314	0.75	0.5078	0.669776	0.3038	1
ENST00000288135	ASN655LYS	0.92824	1	1	-0.065	0.87989	0.86149	0.94	0.87564	0.964644	0.6643	1
ENST00000288135	LEU783VAL	0.70582	0.985	1	2.175	0.92158	0.52289	0.884	0.9827	0.667728	0.668	1
ENST00000288139	ARG1342GLN	0.69154	1	NA	NA	0.98731	0.70674	0.918	0.96425	0.973217	0.6232	1
ENST00000288398	ALA277THR	0.01155	NA	0.999587	-0.915	0.96243	0.01408	0.766	NA	0.390923	0.5828	1
ENST00000288398	ASP175ASN	0.50226	NA	1	3.325	0.98213	0.69236	0.87	0.92579	0.95349	0.5121	1
ENST00000288398	ASP219GLU	0.12176	NA	0.999992	1.995	0.97149	0.64132	0.675	0.67259	0.799214	0.4593	1
ENST00000288398	ASP230ASN	0.52727	NA	1	3.13	0.78645	0.66206	0.842	0.73576	0.739287	0.5067	1
ENST00000288398	ASP84ASN	0.69154	NA	1	3.335	0.97469	0.62863	0.729	0.82263	0.923958	0.4556	1
ENST00000288398	GLU273LYS	0.37589	NA	0.999511	2.475	0.81478	0.37178	0.907	0.77242	0.933285	0.6631	1
ENST00000288398	GLU62GLN	0.92824	NA	1	2.765	0.98468	0.51811	0.783	0.7499	0.800257	0.4451	1
ENST00000288398	LYS233GLN	0.4511	NA	1	3.85	0.98525	0.70191	0.796	0.77786	0.963593	0.4865	1
ENST00000288398	MET281THR	0.83351	NA	0.939527	2.925	0.97444	0.55983	0.946	0.9605	0.925412	0.2716	1
ENST00000288398	MET8VAL	0.79402	NA	0.999993	3.865	0.99084	0.72471	0.806	0.22836	0.972627	0.8194	1
ENST00000288398	VAL95ALA	0.23501	NA	1	3.705	0.97606	0.63901	0.889	0.92157	0.970298	0.4536	1
ENST00000288447	ASN362ILE	0.66756	0.163	NA	NA	0.52187	0.73893	0.394	0.54524	0.0566166	0.1859	0
ENST00000288602	ASN620ASP	NA	NA	NA	NA	NA	NA	NA	0.94601	0.956402	0.3044	1
ENST00000288602	ASP634VAL	NA	NA	NA	NA	NA	NA	NA	0.98604	0.97861	0.9336	1
ENST00000288602	CYS572TYR	NA	NA	NA	NA	NA	NA	NA	0.95259	0.978443	0.8563	1
ENST00000288602	GLY504ARG	NA	NA	NA	NA	NA	NA	NA	0.9982	0.976681	0.8106	1
ENST00000288602	LEU617ILE	NA	NA	NA	NA	NA	NA	NA	0.96885	0.751056	0.6932	1
ENST00000288602	LYS539ASN	NA	NA	NA	NA	NA	NA	NA	0.97273	0.941706	0.3376	1
ENST00000288602	LYS539GLU	NA	NA	NA	NA	NA	NA	NA	0.9811	0.920534	0.2184	1
ENST00000289004	ARG225LEU	0.52389	NA	1	NA	0.72237	0.92173	0.951	0.68082	0.793579	0.4208	0
ENST00000289004	GLU51GLY	0.79402	NA	1	NA	0.65931	0.91912	0.692	0.6114	0.808118	0.5715	0
ENST00000289104	THR68ILE	0.92824	1	1	3.16	0.8775	0.88699	0.984	0.94601	0.97707	0.8828	1
ENST00000289153	GLU1047LYS	0.43721	0.831	1	1.92	0.81235	0.70314	0.814	0.42903	0.840854	0.527	1
ENST00000289228	GLY344SER	0.63109	1	1	4.125	0.97628	0.8645	0.895	0.99232	0.751389	0.8751	1
ENST00000289292	ASN1377THR	0.69154	0.963	0.999873	2.75	0.32482	0.89334	0.639	0.72973	0.0445214	0.3106	0
ENST00000289734	THR73MET	0.39492	0.992	1	1.305	0.65378	0.64478	0.38	0.21094	0.208471	0.0516	0
ENST00000289734	TYR711CYS	0.41074	0.401	1	0.71	0.6463	0.97513	0.842	NA	0.757014	0.4313	1
ENST00000289788	ARG344GLN	0.05256	0.374	1	0.4	0.07353	0.26639	0.082	NA	0.0298267	0.7549	1
ENST00000290122	GLY161SER	0.92824	1	0.999999	4.41	0.72125	0.88495	0.924	NA	0.354958	0.5306	1
ENST00000290167	CYS338PHE	0.92824	0.997	1	4.14	0.87272	0.9815	0.924	0.96785	0.975628	0.9157	0
ENST00000290167	GLU77VAL	0.83351	0.996	1	3.07	0.80645	0.93404	0.926	0.9454	0.937148	0.8464	0
ENST00000290277	ARG547HIS	0.7415	NA	0.995768	NA	0.62183	0.77225	0.51	0.56448	0.503436	0.2651	0
ENST00000290378	ARG185TRP	0.59159	0.962	0.999985	4.41	0.94799	0.90852	0.791	0.99568	0.976588	0.7141	1
ENST00000290378	ARG337CYS	0.92824	0.958	1	4.735	0.96308	0.80172	0.874	0.9823	0.977872	0.8413	1
ENST00000290378	ASN94SER	0.54159	0.615	0.999999	2.93	0.9426	0.68532	0.684	0.93849	0.955669	0.457	1
ENST00000290378	MET271ILE	0.31427	0.314	1	0.65	0.94388	0.40082	0.842	0.79987	0.676169	0.2234	1
ENST00000290378	THR128ILE	0.76473	0.944	1	4.295	0.94834	0.79229	0.85	0.93977	0.936818	0.2838	1
ENST00000290759	ARG243HIS	0.79402	0.999	1	3.61	0.99147	0.80851	0.947	0.95661	0.816356	0.9595	1
ENST00000291182	CYS433TYR	0.70582	1	0.995953	3.75	0.84919	0.9876	0.789	0.83491	0.653839	0.2362	1
ENST00000291270	ARG334TRP	0.83351	0.825	0.624637	1.665	0.3999	0.85176	0.459	NA	0.0701273	0.1407	1
ENST00000291532	ALA306THR	0.92824	0.993	0.999995	2.935	0.92208	0.70553	0.892	NA	0.604875	0.3755	1
ENST00000291532	ALA426THR	0.72224	0.989	0.999996	1.77	0.82806	0.68764	0.911	NA	0.509621	0.5162	1
ENST00000291532	ARG436CYS	0.60337	0.993	0.999968	3.195	0.84487	0.7747	0.909	0.94965	0.382164	0.522	1
ENST00000291532	ILE253VAL	0.01155	0.002	0.999998	-0.455	0.80815	0.04306	0.043	NA	0.00152651	0.4821	0
ENST00000291532	PRO322HIS	0.83351	1	0.999987	3.06	0.86624	0.97055	0.868	0.96581	0.174965	0.7824	1
ENST00000291554	LYS166ARG	0.32783	0.891	0.999053	2.89	0.93691	0.41046	0.291	0.06173	0.113045	0.2161	0
ENST00000292079	GLY41ARG	0.76473	1	0.999433	NA	0.88066	0.95015	0.921	0.99303	0.817142	0.9402	1
ENST00000292079	VAL26ILE	0.25907	0.072	0.908507	NA	0.66474	0.04613	0.191	NA	0.0186775	0.3307	0
ENST00000292327	ALA151VAL	0.58613	0.398	1	2.97	0.85875	0.7271	0.861	0.89841	0.662232	0.4988	1
ENST00000292327	ALA57ASP	0.83351	0.999	1	4.675	0.85943	0.83967	0.947	0.74171	0.93665	0.9607	1
ENST00000292327	ARG138GLN	0.44302	0.791	1	2.525	0.85703	0.68412	0.798	0.74171	0.641035	0.5116	1
ENST00000292327	ARG154HIS	0.83351	0.861	1	3.6	0.87352	0.74582	0.908	0.93125	0.785229	0.4776	1
ENST00000292327	MET173THR	0.54934	0.243	1	2.975	0.8532	0.69593	0.892	0.53552	0.524152	0.6585	1
ENST00000292408	ASN535LYS	0.79402	1	0.99999	-0.645	0.90509	0.85397	0.977	0.91508	0.508598	0.5603	1
ENST00000292408	VAL550MET	0.83351	1	1	-0.575	0.89757	0.58085	0.9	0.88397	0.201314	0.4357	1
ENST00000292427	ASN152LYS	0.01155	0.001	1	-1.7	0.65931	0.00383	0.064	0.41921	0.0022261	0.0434	0
ENST00000292427	GLU147ASP	0.05256	0.001	1	-0.15	0.68616	0.0759	0.03	NA	0.00181843	0.5255	0
ENST00000292427	GLY314ARG	0.83351	0.996	0.999942	3.105	0.71543	0.943	0.869	0.99325	0.768635	0.7972	1
ENST00000292427	LEU299PRO	0.83351	0.966	0.968429	2.81	0.74793	0.9045	0.793	0.97773	0.710613	0.5385	1
ENST00000292427	LYS173ARG	0.04842	0.022	1	0.08	0.66834	0.13611	0.061	NA	0.00157281	0.5418	0
ENST00000292427	SER150LEU	0.38305	0.959	1	2.33	0.7095	0.827	0.136	NA	0.133339	0.3711	1
ENST00000292562	ARG444GLN	0.03968	0.048	1	0.24	0.3596	0.03297	0.087	0.44709	0.00159342	0.7549	1
ENST00000293217	ARG591CYS	0.44302	0.045	0.954204	2.97	0.4713	0.71997	0.688	NA	0.326373	0.4088	0
ENST00000293441	PRO283LEU	0.92824	0.99	1	3.055	0.58468	0.98138	0.829	0.79267	0.721506	0.5471	1
ENST00000293636	ALA113THR	0.47581	0.946	1	3.12	0.9792	0.72471	0.779	NA	0.594503	0.4414	1
ENST00000293897	ARG137CYS	0.92824	1	1	3.96	0.97126	0.96294	0.969	NA	0.211143	0.8823	1
ENST00000293897	ARG137HIS	0.92824	0.999	0.999996	4.305	0.97101	0.81985	0.956	NA	0.27493	0.6367	1
ENST00000294053	ARG408GLY	0.79402	0.948	0.99713	4.07	0.49919	0.911	0.97	NA	0.873658	0.4115	1
ENST00000294304	ARG805TRP	0.4011	1	1	0.345	0.95493	0.76174	0.823	NA	0.172695	0.5473	1
ENST00000294304	ASP683ASN	0.4553	0.173	1	2.575	0.92457	0.63438	0.945	0.92786	0.146923	0.5719	1
ENST00000294304	GLU743ALA	0.76473	0.991	1	2.635	0.89363	0.85247	0.857	0.80794	0.289827	0.876	0
ENST00000294618	ALA1984VAL	0.79402	0.999	1	3.54	0.28391	0.68056	0.911	0.93459	0.415284	0.398	0
ENST00000294638	ARG267HIS	0.83351	1	1	2.105	0.96745	0.79143	0.869	0.97032	0.812936	0.7365	1
ENST00000294638	ARG277LYS	0.7415	0.873	1	3.21	0.98838	0.57762	0.906	0.96104	0.89121	0.909	1
ENST00000294753	ARG533GLN	0.29249	0.235	0.774359	0.12	0.28189	0.25986	0.042	0.37837	0.134593	0.7549	1
ENST00000295206	PHE322LEU	0.92824	0.988	0.999997	3.075	0.99392	0.88431	0.892	0.93393	0.844129	0.6503	1
ENST00000295208	ARG221CYS	0.57587	0.789	1	2.095	0.26588	0.79316	0.26	NA	0.0162593	0.0202	1
ENST00000295408	ARG844CYS	0.92824	1	1	4.835	0.8775	0.95815	0.927	0.99641	0.961345	0.7486	1
ENST00000295591	GLY908VAL	0.92824	NA	1	3.93	0.62051	0.91956	0.889	0.85931	0.0168151	0.27	0
ENST00000295683	ARG135CYS	0.92824	1	1	3.65	0.97126	0.91564	0.954	0.98533	0.686404	0.917	1
ENST00000295743	TYR313CYS	0.92824	0.999	1	4.23	0.92007	0.96594	0.981	0.96835	0.968692	0.6542	1
ENST00000295754	ARG460CYS	0.92824	1	1	2.415	0.9374	0.96032	0.882	0.99785	0.969808	0.5473	0
ENST00000295754	HIS377LEU	0.92824	0.999	1	3.7	0.98852	0.99198	0.951	0.98639	0.978689	0.9715	1
ENST00000295934	ARG160CYS	0.92824	1	1	4.12	0.99303	0.95131	0.807	0.99767	0.913669	0.8914	1
ENST00000295934	ARG160HIS	0.92824	1	1	4.325	0.99296	0.79915	0.841	0.99584	0.798651	0.9505	1
ENST00000295956	ALA173THR	0.83351	0.998	1	3.915	0.95826	0.7271	0.961	0.89289	0.793847	0.6446	1
ENST00000295956	GLU227LYS	0.79402	0.997	1	2.985	0.9637	0.71042	0.972	0.92086	0.802644	0.4143	1
ENST00000295956	GLY1804VAL	0.92824	1	1	3.8	0.78314	0.9412	0.915	0.92228	0.394361	0.307	1
ENST00000295956	GLY1834ARG	0.92824	1	1	4.24	0.92407	0.9587	0.935	0.93525	0.794774	0.58	1
ENST00000295956	ILE153ASN	0.83351	0.958	0.999994	2.465	0.94469	0.86296	0.85	0.74407	0.880817	0.5325	1
ENST00000295987	ALA374VAL	0.34716	0.854	0.999999	2.1	0.36146	0.65056	0.819	0.59134	0.542584	0.5029	0
ENST00000296122	PRO49ARG	0.72224	0.969	NA	4.815	0.49358	0.9693	0.965	0.63547	0.961961	0.2978	1
ENST00000296215	GLU366GLY	0.92824	0.978	1	2.005	0.3723	0.92736	0.874	0.43231	0.391799	0.4752	0
ENST00000296233	ARG343CYS	0.92824	1	1	3.175	0.25678	0.96495	0.936	0.87816	0.382636	0.2938	1
ENST00000296233	ARG392TRP	0.92824	1	1	1.71	0.71543	0.95455	0.825	0.84229	0.561955	0.181	1
ENST00000296271	ARG135TRP	0.92824	1	1	4.615	0.97126	0.93582	0.975	0.99715	0.973278	0.7127	1
ENST00000296271	ASN15SER	0.54541	0.971	1	3.4	0.97753	0.42763	0.937	0.94355	0.82914	0.2062	1
ENST00000296271	GLN28HIS	0.79402	0.998	1	3.655	0.97628	0.71157	0.944	0.94844	0.922675	0.5471	1
ENST00000296271	MET207ARG	0.92824	0.995	1	3.575	0.71543	0.77061	0.991	0.94723	0.974865	0.7838	1
ENST00000296271	PRO23LEU	0.92824	1	1	3.69	0.99066	0.8776	0.982	0.93977	0.969507	0.5114	1
ENST00000296271	PRO347LEU	0.83351	0.99	1	2.045	0.66474	0.64939	0.83	0.88562	0.817366	0.3947	1
ENST00000296280	ARG127HIS	0.60972	0.27	1	2.28	0.83327	0.68056	0.747	NA	0.182046	0.1556	0
ENST00000296280	GLY592SER	0.92824	1	1	NA	0.99525	0.85921	0.886	0.99614	0.913236	0.5306	1
ENST00000296280	GLY665SER	0.92824	1	1	NA	0.99868	0.85921	0.829	NA	0.936252	0.7097	1
ENST00000296498	ARG833GLN	0.34241	0.93	0.999912	1.265	0.8822	0.30964	0.12	NA	0.0529684	0.3258	0
ENST00000296498	ASP819GLU	0.92824	0.999	0.999924	3.445	0.94764	0.45222	0.847	0.77461	0.373824	0.5696	1
ENST00000296695	ARG65GLN	0.19908	0.001	0.998382	NA	0.76168	0.34397	0.122	NA	0.00144072	0.0817	1
ENST00000296695	PRO55SER	0.05642	0.006	1	NA	0.72458	0.3014	0.06	NA	0.00162352	0.4859	0
ENST00000297261	ALA162VAL	0.83351	0.747	0.999995	3.09	0.99681	0.70191	0.702	0.92579	0.912688	0.4875	1
ENST00000297261	ALA94VAL	0.59159	0.999	1	2.71	0.99576	0.65858	0.744	0.93655	0.824785	0.7121	0
ENST00000297375	ARG296CYS	0.92824	0.999	1	4.065	0.99156	0.95455	0.871	0.98901	0.914636	0.8914	1
ENST00000298139	VAL114ILE	0.01155	0.005	0.999991	-0.44	0.60111	0.03463	0.02	NA	0.00245914	0.0873	0
ENST00000298171	GLU34LYS	0.09144	NA	0.959518	NA	0.79761	0.11366	0.651	NA	0.0582241	0.1109	0
ENST00000298171	PRO68SER	0.63109	NA	0.999941	NA	0.93691	0.83092	0.71	NA	0.216985	0.3363	1
ENST00000298229	GLN472LEU	0.92824	1	0.999999	4.64	0.9878	0.90976	0.766	0.96319	0.906602	0.8528	1
ENST00000298283	ARG153HIS	0.36765	0.012	1	1.88	0.74793	0.71997	0.657	0.76356	0.113838	0.3935	1
ENST00000298352	GLY138ARG	0.60337	0.484	0.998224	1.68	NA	0.64019	0.156	0.50125	0.0253041	0.4071	0
ENST00000298440	ARG131HIS	0.92824	0.983	0.999941	3.6	0.97101	0.81675	0.881	NA	0.481036	0.6837	1
ENST00000298630	ARG340GLN	0.92824	0.997	1	4.44	0.71662	0.68651	0.974	NA	0.933809	0.6116	1
ENST00000298910	LEU1985VAL	0.72224	0.998	0.999998	2.45	0.97218	0.52289	0.893	0.96104	0.280326	0.577	1
ENST00000298912	GLU276LYS	0.41239	1	1	1.77	0.63077	0.7224	0.919	NA	0.096794	0.4143	1
ENST00000299084	PHE112SER	0.92824	0.999	1	3.02	0.99734	0.96495	0.973	0.92228	0.97335	0.403	1
ENST00000299178	ARG149HIS	0.92824	0.999	1	4.63	0.97101	0.81187	0.97	0.90461	0.828875	0.5871	1
ENST00000299267	ILE306THR	0.83351	0.996	1	3.855	0.87591	0.769	0.947	0.88562	0.96813	0.794	1
ENST00000299366	ASP699GLY	0.69154	NA	NA	NA	NA	NA	0.982	0.99208	0.869718	0.7941	1
ENST00000299366	GLU192GLN	0.25362	NA	NA	NA	0.01779	0.16598	0.514	NA	0.00758601	0.0189	0
ENST00000299367	GLU318ASP	0.3919	0.006	0.848335	1.79	0.83072	0.20576	0.169	NA	0.004348	0.0984	0
ENST00000299367	VAL641ALA	0.02568	0.007	1	-0.045	0.28002	0.04776	0.121	NA	0.0023198	0.0719	0
ENST00000299427	VAL466GLY	0.3773	0.421	1	1.52	0.8775	0.47514	0.778	0.54846	0.435913	0.4923	1
ENST00000299440	ARG776TRP	0.92824	0.998	0.999996	3.695	0.8791	0.80256	0.965	0.99232	0.9713	0.9504	1
ENST00000299698	ARG167THR	0.76473	0.948	0.998468	2.295	0.73205	0.81675	0.573	0.78321	0.0103443	0.2852	0
ENST00000299698	ASN1363SER	0.7415	0.996	0.672138	2.365	0.49068	0.79659	0.642	0.85755	0.0147184	0.3763	0
ENST00000299698	GLY1090ASP	0.7415	0.99	0.991447	2.895	0.41058	0.89684	0.594	NA	0.113762	0.4667	0
ENST00000299698	LEU1083PHE	0.01155	0.001	1	-0.315	0.38073	0.01688	0.034	NA	0.00159818	0.2911	0
ENST00000299698	MET975THR	0.92824	0.999	0.985294	3.72	0.68892	0.87687	0.815	NA	0.0997379	0.7359	0
ENST00000299698	THR1412ALA	0.34716	0.115	0.999865	0.84	0.21666	0.54702	0.135	NA	0.00180518	0.1483	0
ENST00000299882	ALA310THR	0.92824	0.981	0.999922	3.26	0.77593	0.73151	0.875	0.98673	0.310578	0.4414	1
ENST00000300027	MET525VAL	0.63918	0.069	0.99999	2.985	0.8115	0.5083	0.651	NA	0.0557032	0.591	0
ENST00000300036	ALA158THR	0.01155	0.001	0.999999	1.105	0.93054	0.00264	0.369	NA	0.0367128	0.6441	0
ENST00000300036	ALA692VAL	0.45744	0.561	1	1.155	0.8791	0.55501	0.588	NA	0.0403759	0.5052	0
ENST00000300036	ARG501HIS	0.7415	0.842	0.999999	3.055	0.73205	0.76822	0.633	NA	0.291843	0.2699	0
ENST00000300036	ARG669CYS	0.83351	0.954	1	2.745	0.88377	0.89833	0.74	NA	0.127128	0.4044	1
ENST00000300119	ASN592SER	0.92824	0.996	0.999999	3.695	0.91134	0.80682	0.849	0.96319	0.468942	0.7038	1
ENST00000300933	ASP48ASN	0.83351	0.477	NA	3.36	0.97469	0.6158	0.527	NA	0.411547	0.4556	1
ENST00000301019	ALA537VAL	0.26066	0.002	0.997955	1.65	0.61923	0.36385	0.066	NA	0.00147091	0.0378	0
ENST00000301019	ARG462GLN	0.92824	0.987	1	3.095	0.78645	0.69477	0.97	NA	0.397154	0.4162	1
ENST00000301019	PRO471ALA	0.23776	0.046	0.999975	1.545	0.76948	0.59226	0.352	NA	0.0021006	0.2473	0
ENST00000301178	GLY548GLU	0.92824	1	1	4.625	0.79666	0.95665	0.992	0.98838	0.956777	0.9873	1
ENST00000301178	HIS670GLN	0.70582	0.997	0.999137	4.495	0.84341	0.95276	0.985	0.99726	0.843692	0.9854	1
ENST00000301244	TYR163CYS	0.92824	0.999	1	4.345	0.65563	0.97942	0.93	NA	0.680585	0.5942	1
ENST00000301547	LYS530GLN	0.72224	0.925	0.910047	2.185	0.27032	0.6309	0.148	0.36209	0.00157306	0.2863	1
ENST00000301547	PRO531LEU	0.76473	0.21	0.990187	2.365	0.16953	0.94729	0.253	NA	0.00275895	0.1688	1
ENST00000301608	ARG591CYS	0.44302	0.106	0.954204	2.97	0.4713	0.71997	0.657	NA	0.326838	0.4088	0
ENST00000301727	PRO574LEU	0.83351	0.997	1	1.6	0.27486	0.96961	0.889	0.82455	0.462231	0.1688	1
ENST00000301732	GLU690LYS	0.92824	0.999	1	4.985	0.98824	0.72932	0.994	0.99737	0.818143	0.4855	1
ENST00000301732	SER693LEU	0.92824	0.945	0.992297	1.98	0.94729	0.88839	0.842	NA	0.673883	0.9775	0
ENST00000301744	HIS226TYR	0.40267	0.1	1	1.16	0.12988	0.62863	0.113	0.35233	0.00794843	0.6039	1
ENST00000302017	PRO299LEU	0.65728	0.999	0.999999	2.37	0.16953	0.98311	0.759	0.39632	0.0437613	0.1688	1
ENST00000302068	ARG478LYS	0.01155	0.001	0.999997	-1.365	0.78427	0.01024	0.058	NA	0.0279938	0.4823	0
ENST00000302102	ARG586TRP	0.92824	1	1	4.87	0.96434	0.90411	0.917	0.94292	0.977894	0.8642	1
ENST00000302102	ARG756HIS	0.92824	1	1	4.26	0.97419	0.70553	0.979	0.98741	0.977075	0.5817	1
ENST00000302102	ASP801ASN	0.69154	0.939	1	3.675	0.93352	0.68056	0.952	0.71863	0.967315	0.8414	1
ENST00000302102	ASP801GLY	0.72224	0.97	1	4.225	0.96111	0.8191	0.967	0.7968	0.978638	0.8888	1
ENST00000302102	ASP923ASN	0.06903	0.852	1	2.015	0.94348	0.64939	0.832	0.88644	0.864552	0.5625	1
ENST00000302102	ASP992TYR	0.83351	1	1	4.24	0.96143	0.89833	0.927	0.90076	0.971874	0.8913	1
ENST00000302102	GLU818LYS	0.83351	0.963	1	4.39	0.96659	0.61435	0.953	0.97179	0.973374	0.7056	1
ENST00000302102	GLY325ARG	0.92824	1	1	4.375	0.92938	0.93475	0.924	0.9913	0.977957	0.9139	1
ENST00000302102	GLY706ARG	0.92824	1	1	4.645	0.95728	0.9045	0.987	0.98497	0.978908	0.8895	1
ENST00000302102	GLY947ARG	0.83351	0.988	1	4.08	0.96277	0.76655	0.982	0.96212	0.975596	0.9587	1
ENST00000302102	LEU100VAL	0.54159	0.791	1	1.96	0.77466	0.4802	0.61	0.69815	0.876331	0.5186	1
ENST00000302102	PRO323SER	0.92824	1	1	4.61	0.99345	0.93475	0.911	0.9899	0.977071	0.8228	1
ENST00000302102	SER137TYR	0.83351	1	1	2.905	0.89757	0.6888	0.824	0.81488	0.973006	0.6289	1
ENST00000302127	MET373ILE	0.28032	NA	1	0.77	0.96627	0.63438	0.687	0.62805	0.803679	0.5845	1
ENST00000302127	THR366ILE	0.79402	NA	1	3.85	0.98852	0.85994	0.976	0.97032	0.975125	0.6247	1
ENST00000302127	VAL294PHE	0.58089	NA	1	2.775	0.98809	0.80682	0.923	0.86367	0.974878	0.5515	1
ENST00000302177	ARG166CYS	0.92824	0.999	1	4.205	0.97884	0.96166	0.96	0.99485	0.958184	0.6124	1
ENST00000302206	ARG41CYS	0.92824	NA	1	NA	0.98313	0.9302	0.894	NA	0.96391	0.5198	1
ENST00000302206	ARG41HIS	0.52727	NA	0.999997	NA	0.98333	0.74661	0.899	NA	0.949905	0.6057	1
ENST00000302262	ARG223HIS	0.21078	0.022	NA	3.27	0.85393	0.38734	0.049	NA	0.0928154	0.5897	0
ENST00000302262	ARG422GLN	0.13673	0.108	1	0.31	0.9256	0.09965	0.334	NA	0.0168952	0.0402	0
ENST00000302262	ARG594HIS	0.92824	1	0.999753	4.585	0.94348	0.81595	0.984	0.96265	0.972783	0.6743	1
ENST00000302262	ARG660HIS	0.92824	1	0.999986	4.625	0.97343	0.81595	0.981	NA	0.971622	0.8298	1
ENST00000302262	ARG89CYS	0.92824	0.999	NA	4.25	0.77466	0.91741	0.847	0.9815	0.930395	0.5298	0
ENST00000302262	PHE512LEU	0.63109	0.976	0.912366	2.845	0.92721	0.79143	0.342	0.68756	0.573088	0.7692	0
ENST00000302262	TRP746SER	0.76473	0.999	1	3.465	0.91643	0.99946	0.984	0.99208	0.975998	0.9693	1
ENST00000302262	VAL211MET	0.70582	0.776	NA	3.72	0.87512	0.3698	0.168	0.36535	0.084214	0.2802	0
ENST00000302328	ARG1469GLN	0.83351	0.999	0.999973	4.855	0.98731	0.70067	0.641	0.95024	0.623023	0.7256	1
ENST00000302328	ARG1472GLN	0.65728	0.999	0.999998	4.765	0.99601	0.7092	0.833	0.9423	0.853938	0.8469	1
ENST00000302328	VAL1191ILE	0.01155	0	0.999881	-2.265	0.97866	0.01595	0.114	NA	0.00183842	0.3797	0
ENST00000302463	ARG250GLN	0.64786	0.994	1	NA	0.85799	0.71762	0.971	0.99076	0.944853	0.8586	1
ENST00000302463	GLY246SER	0.64786	1	1	NA	0.85003	0.88561	0.92	0.99208	0.893395	0.7766	1
ENST00000302628	GLU95LYS	0.19782	0.128	1	2.48	0.80983	0.65627	0.821	0.76689	0.531345	0.5788	1
ENST00000302632	PRO258THR	0.7415	0.999	1	3.14	0.36146	0.94145	0.9	NA	0.698562	0.6955	1
ENST00000302640	GLN1197GLU	0.83351	NA	1	NA	0.99882	0.60665	0.697	0.90076	0.901278	0.4197	1
ENST00000302640	LEU1673PRO	0.92824	NA	1	NA	0.77843	0.91741	0.973	0.87227	0.974041	0.7106	1
ENST00000302640	SER689THR	0.27503	NA	0.997113	NA	0.90904	0.31778	0.151	NA	0.0125902	0.308	0
ENST00000302763	ALA179VAL	0.22016	0.056	1	1.5	0.42502	0.35399	0.421	NA	0.0258885	0.2559	0
ENST00000302763	GLN206HIS	0.7415	0.201	0.999992	1.78	0.49068	0.52289	0.653	NA	0.108518	0.4937	0
ENST00000302850	ALA1055VAL	0.76473	0.997	1	2.875	0.95422	0.73042	0.979	0.99553	0.962562	0.7977	1
ENST00000302850	ARG1119GLN	0.92824	0.999	1	2.085	0.89363	0.67941	0.894	0.9746	0.806893	0.5205	1
ENST00000302850	ARG924GLY	0.79402	0.023	0.999873	2.6	0.6061	0.88148	0.888	0.65577	0.569199	0.4486	1
ENST00000302850	HIS1157GLN	0.92824	0.965	1	4.345	0.97369	0.94958	0.997	0.99767	0.975771	0.9854	1
ENST00000302850	HIS236TYR	0.58613	0.998	1	4.155	0.85703	0.77637	0.799	0.97986	0.804518	0.4117	1
ENST00000302850	MET1180LYS	0.92824	0.995	1	2.89	0.83495	0.86149	0.973	0.96529	0.975659	0.9948	1
ENST00000303088	SER159ARG	0.65728	1	1	2.995	0.71662	0.71882	0.926	0.44052	0.856407	0.4776	1
ENST00000303230	ARG548HIS	0.83351	0.987	1	2.325	0.96798	0.79482	0.647	0.83862	0.833624	0.3388	1
ENST00000303354	ARG1631LEU	0.66756	NA	1	4.98	0.98824	0.90895	0.921	NA	0.951888	0.8263	1
ENST00000303354	GLY1618ARG	0.83351	NA	1	4.26	0.9839	0.943	0.887	0.95661	0.857952	0.6048	1
ENST00000303354	LEU1292ARG	0.92824	NA	0.999999	4.995	0.991	0.84742	0.903	0.98741	0.949956	0.7291	1
ENST00000303354	PRO1319LEU	0.41742	NA	1	3.725	0.97317	0.98467	0.75	0.88315	0.740631	0.5024	1
ENST00000303354	VAL1552ALA	0.16231	NA	0.897725	1.935	0.98428	0.45769	0.324	0.79163	0.0364144	0.5113	0
ENST00000303354	VAL1765PHE	0.65728	NA	1	3.445	0.9637	0.78807	0.78	0.32966	0.896065	0.5088	1
ENST00000303391	ARG106GLN	0.92824	0.998	1	3.06	0.99687	0.69236	0.968	0.99157	0.730252	0.6109	1
ENST00000303391	ARG133CYS	0.92824	0.999	1	3.205	0.98229	0.96426	0.961	0.99502	0.905374	0.677	1
ENST00000303391	THR158MET	0.72224	0.999	1	1.77	0.9943	0.76822	0.752	0.96934	0.433027	0.536	1
ENST00000303395	ARG1596CYS	0.92824	NA	NA	4.175	0.97713	0.93135	0.967	NA	0.968047	0.4113	1
ENST00000303395	ARG1636GLN	0.39645	NA	NA	3.405	0.97973	0.67941	0.939	0.89684	0.971553	0.5085	1
ENST00000303395	ARG1645GLN	0.65728	NA	NA	4.56	0.99601	0.67941	0.978	0.94965	0.975789	0.8469	1
ENST00000303395	ARG1648HIS	0.58089	NA	NA	3.515	0.98409	0.7698	0.939	0.85223	0.974329	0.9077	1
ENST00000303395	ARG1928GLY	0.41742	NA	NA	2.43	0.9637	0.47852	0.708	NA	0.394407	0.4033	0
ENST00000303395	ASP1608ASN	0.92824	NA	NA	5.2	0.99368	0.7498	0.983	0.95201	0.978083	0.8947	1
ENST00000303395	ILE1770ASN	0.92824	NA	NA	3.99	0.98905	0.91353	0.851	0.83212	0.978371	0.7623	1
ENST00000303395	LEU1318ARG	0.92824	1	NA	5.15	0.991	0.85027	0.987	0.98639	0.978353	0.7291	1
ENST00000303395	PHE1543SER	0.92824	NA	NA	4.765	0.9783	0.94484	0.994	0.92923	0.977743	0.6372	0
ENST00000303395	PRO1345LEU	0.41913	1	NA	3.935	0.97317	0.98474	0.976	0.84775	0.96101	0.5024	1
ENST00000303498	ALA151THR	0.7415	NA	1	NA	0.89293	0.70793	NA	NA	0.919162	0.6094	1
ENST00000303586	HIS419TYR	0.92824	0.998	0.999882	NA	0.86624	0.89401	0.296	NA	0.0100608	0.3733	1
ENST00000303592	ARG177GLN	0.12037	0.666	0.999896	1.945	0.9364	0.23156	0.727	0.7236	0.773357	0.4144	1
ENST00000303786	ARG94CYS	0.83351	1	1	3.58	0.46028	0.9306	0.894	0.88725	0.108429	0.6552	1
ENST00000303824	ARG434GLN	0.65728	0.447	1	NA	0.81559	0.5792	0.914	0.97414	0.732758	0.5308	1
ENST00000303824	LEU577ARG	0.92824	0.999	1	NA	0.94348	0.83557	0.964	0.91435	0.976189	0.6519	1
ENST00000303941	LYS118ASN	0.43913	0.002	0.993857	0.655	0.82985	0.07882	0.099	0.56129	0.00221405	0.3922	0
ENST00000304060	HIS330ARG	0.92824	0.955	0.999998	4.08	0.86722	0.95074	0.181	0.94478	0.0239599	0.6948	1
ENST00000304231	TYR45CYS	0.79402	1	1	2.51	0.99381	0.97464	0.968	NA	0.674806	0.6367	0
ENST00000304283	ALA159VAL	0.92824	0.998	1	2.53	0.7669	0.68412	0.932	0.93913	0.214267	0.4483	0
ENST00000304494	ALA118THR	0.79402	0.99	0.999998	NA	0.9364	0.7092	0.95	0.92855	0.904043	0.4853	0
ENST00000304494	ALA148THR	0.65728	0.007	1	NA	0.7886	0.23372	0.092	NA	0.0363175	0.5401	0
ENST00000304494	ALA85THR	0.79402	0.987	0.999732	NA	0.80983	0.68532	0.875	0.93058	0.909558	0.4853	0
ENST00000304494	PRO48LEU	0.7415	0.574	0.999965	NA	0.94469	0.84954	0.764	0.93655	0.794133	0.5471	1
ENST00000304494	PRO81LEU	0.69154	0.999	1	NA	0.94469	0.978	0.887	0.9326	0.912674	0.5471	1
ENST00000304546	LEU165PRO	0.92824	0.202	1	3.145	0.83241	0.91522	0.61	0.95829	0.920514	0.8572	1
ENST00000304611	ARG786TRP	0.92824	1	0.999999	3.615	0.94348	0.95542	0.94	0.99747	0.711526	0.6627	1
ENST00000304611	PRO728SER	0.64786	0.978	1	2.95	0.9494	0.92942	0.5	0.60373	0.211947	0.5044	1
ENST00000304636	LYS1313ARG	0.34241	0.998	0.999914	1.62	0.74159	0.5342	0.615	NA	0.0721861	0.3058	0
ENST00000304636	PRO1270ARG	0.83351	0.966	0.999999	3.485	0.7567	0.95015	0.626	0.66144	0.745632	0.4975	0
ENST00000304748	ARG123HIS	0.76473	0.537	NA	3.355	0.97101	0.80085	0.92	NA	0.0818782	0.6367	1
ENST00000304874	VAL178MET	0.25362	0.502	1	0.69	0.99402	0.18459	0.845	NA	0.618757	0.4024	1
ENST00000304883	THR177LYS	0.63918	0.968	0.999997	4.03	0.74159	0.66085	0.837	0.85223	0.69853	0.6488	1
ENST00000304895	ARG477TRP	0.92824	0.999	1	4.465	0.98905	0.95074	0.972	0.98774	0.9399	0.7939	1
ENST00000304926	CYS395TYR	0.92824	NA	0.632916	NA	0.84919	0.98982	0.189	NA	0.0676318	0.2362	1
ENST00000305141	ARG159CYS	0.83351	1	1	4.69	0.97126	0.95336	0.969	0.93655	0.0432878	0.917	1
ENST00000305544	CYS321ARG	0.92824	0.999	1	4.845	0.97753	0.99376	0.986	0.9986	0.97506	0.9433	1
ENST00000305620	ARG159CYS	0.69154	0.26	0.999971	3.005	0.92508	0.93833	0.53	NA	0.02348	0.5672	1
ENST00000305762	ARG292CYS	0.92824	0.949	1	1.47	0.69657	0.85176	0.405	0.62355	0.824254	0.3667	1
ENST00000305988	ARG131HIS	0.83351	1	1	4.29	0.97101	0.80425	0.958	0.91435	0.969308	0.5871	1
ENST00000306065	PRO747LEU	0.6789	0.896	0.999974	1.34	0.78967	0.8863	0.867	NA	0.385553	0.5471	1
ENST00000306065	PRO813LEU	0.7415	0.993	1	2.37	0.71543	0.9344	0.903	0.94783	0.553961	0.5471	1
ENST00000306090	ARG100TRP	0.92824	NA	1	NA	0.88533	0.93879	0.906	0.89998	0.967054	0.6581	1
ENST00000306156	GLY270ARG	0.83351	0.998	1	4.155	0.94508	0.95336	0.868	0.91214	0.963455	0.5441	1
ENST00000306268	ARG172CYS	0.92824	0.999	1	3.8	0.98066	0.95366	0.974	0.99767	0.949909	0.6124	1
ENST00000306318	PHE254LEU	0.92824	0.999	1	2.285	0.96982	0.89334	0.965	0.89998	0.922645	0.4548	1
ENST00000306324	ASN204LYS	0.92824	1	1	4.11	0.99374	0.83092	0.89	0.92299	0.788681	0.6666	1
ENST00000306534	PRO71LEU	0.92824	0.783	0.999998	1.185	0.67874	0.48354	0.412	0.7236	0.0169952	0.2572	0
ENST00000306732	ARG122GLY	0.92824	1	1	NA	0.97469	0.93175	0.985	0.98774	0.976499	0.6143	0
ENST00000306732	ARG143CYS	0.92824	0.996	1	NA	0.97538	0.95336	0.963	0.98422	0.974056	0.7398	1
ENST00000306732	PHE111LEU	0.92824	1	1	NA	0.99392	0.88065	0.973	0.97552	0.970282	0.6291	1
ENST00000306732	TRP139CYS	0.79402	0.986	1	NA	0.99795	0.99694	0.954	0.97685	0.976703	0.9986	1
ENST00000306821	VAL28ILE	0.41074	NA	0.999985	NA	0.35219	0.19933	0.265	NA	0.0131278	0.38	0
ENST00000307000	ALA308THR	0.55341	NA	1	NA	0.99684	0.7224	0.977	0.9827	0.958911	0.6123	1
ENST00000307000	ARG153GLN	0.83351	NA	1	NA	0.99769	0.72594	0.952	NA	0.968279	0.6697	1
ENST00000307000	ARG236CYS	0.50809	NA	1	NA	0.99556	0.55025	0.924	NA	0.883792	0.5404	1
ENST00000307000	ARG256GLN	0.79402	NA	1	NA	0.99769	0.71157	0.942	NA	0.972647	0.7186	1
ENST00000307000	ARG256PRO	0.62352	NA	1	NA	0.99786	0.91353	0.964	0.99568	0.975129	0.627	1
ENST00000307000	ARG403TRP	0.92824	NA	0.999995	NA	0.99791	0.9302	0.912	NA	0.971838	0.6258	1
ENST00000307000	SER305PRO	0.59732	NA	1	NA	0.99752	0.81269	0.963	0.97552	0.977607	0.7708	1
ENST00000307000	THR375MET	0.70582	NA	1	NA	0.99589	0.87988	0.918	NA	0.91786	0.6115	1
ENST00000307000	TYR409CYS	0.92824	NA	1	NA	0.99727	0.96707	0.986	NA	0.972307	0.8318	1
ENST00000307102	ARG108LEU	0.47828	0.536	1	0.845	0.92938	0.84105	0.85	0.82836	0.884052	0.437	1
ENST00000307102	ASP67ASN	0.54541	0.638	1	2.7	0.93787	0.65858	0.76	0.90385	0.825859	0.5343	1
ENST00000307102	GLY128ASP	0.47336	0.993	1	-0.02	0.9317	0.91522	0.953	0.71863	0.970622	0.5206	1
ENST00000307102	PRO124LEU	0.76473	0.999	1	2.635	0.94975	0.96342	0.937	0.98673	0.923824	0.3951	1
ENST00000307102	TYR130CYS	0.92824	0.999	1	2.47	0.9421	0.96294	0.986	0.99568	0.974222	0.8339	1
ENST00000307102	TYR130HIS	0.92824	0.941	1	1	0.93882	0.78388	0.955	0.99794	0.95989	0.551	1
ENST00000307161	ARG125HIS	0.83351	0.924	1	4.055	0.97101	0.75058	0.989	0.92923	0.307959	0.5871	1
ENST00000307377	HIS150TYR	0.65728	0.999	1	NA	0.97973	0.84674	0.818	0.9084	0.667455	0.3773	1
ENST00000307377	PRO10LEU	0.70582	0	1	NA	0.99473	0.84525	0.291	NA	0.0327422	0.735	0
ENST00000307395	ASN61SER	0.92824	1	0.98537	4.15	0.96402	0.82341	0.917	NA	0.332643	0.4778	1
ENST00000307503	ILE340MET	0.01155	0.001	0.999936	-2.185	0.86549	0.00111	0.054	NA	0.00998298	0.2871	0
ENST00000307518	PRO250LEU	0.83351	0.991	1	1.875	0.71543	0.95394	0.901	NA	0.235032	0.5471	1
ENST00000307633	GLY145ASP	0.62352	NA	1	NA	0.62051	0.88289	0.717	NA	0.274296	0.3539	0
ENST00000307859	LYS22ARG	0.31629	NA	0.997408	0.085	0.8366	0.19509	0.151	0.47666	0.00159236	0.0465	0
ENST00000308192	GLY712ARG	0.18732	0.999	0.99992	0.95	0.90272	0.7271	0.719	NA	0.138212	0.4191	1
ENST00000308192	LYS38GLU	0.62352	0.661	4.89e-07	2.315	0.89219	0.49352	0.758	NA	0.0664525	0.3129	1
ENST00000308251	ARG280GLN	0.92824	1	0.999991	4.45	0.98525	0.72471	0.916	NA	0.146338	0.6638	1
ENST00000308251	ARG343HIS	0.92824	1	0.999999	3.89	0.99585	0.81269	0.841	NA	0.264527	0.7698	1
ENST00000308304	ARG112GLN	0.66756	0.521	0.999985	1.295	0.94658	0.71762	0.657	NA	0.206562	0.3697	1
ENST00000308304	ARG120CYS	0.92824	0.998	0.999999	4.32	0.97538	0.94988	0.86	0.99737	0.338351	0.7733	1
ENST00000308448	PRO110LEU	0.83351	0.997	1	4.695	0.96402	0.98581	0.97	0.95884	0.966667	0.6649	1
ENST00000308700	ARG125GLN	0.92824	0.999	0.999998	1.7	0.95212	0.74051	0.957	0.91799	0.0844314	0.3697	1
ENST00000308731	ARG641CYS	0.92824	1	NA	4.815	0.98333	0.93509	0.896	0.9928	0.976336	0.7486	1
ENST00000308731	HIS519GLN	0.92824	0.999	NA	4.76	0.97369	0.96269	0.941	0.99568	0.977627	0.9854	1
ENST00000308731	THR316ALA	0.92824	0.998	NA	1.255	0.89496	0.81187	0.733	0.78215	0.867687	0.5565	1
ENST00000308731	THR354ILE	0.7415	0.855	NA	3.86	0.93835	0.7674	0.445	0.76019	0.859799	0.5377	1
ENST00000308893	ASP151TYR	0.92824	1	1	4.125	0.92996	0.9693	0.892	0.98901	0.976556	0.9443	1
ENST00000308893	GLY171ARG	0.92824	1	1	3.76	0.79944	0.95015	0.926	0.99737	0.975869	0.9862	1
ENST00000308924	ARG149TRP	0.92824	1	1	3.88	0.17596	0.95511	0.821	0.85931	0.970904	0.7485	1
ENST00000308982	ILE148VAL	0.70582	0.56	0.999975	1.97	0.99705	0.25551	0.488	NA	0.165539	0.5761	1
ENST00000308982	THR360SER	0.44905	0.005	0.995803	1.84	0.95984	0.01921	0.324	0.84047	0.0166445	0.7173	0
ENST00000309017	ARG432TRP	0.92824	NA	0.990238	NA	0.91533	0.95366	0.96	NA	0.860272	0.7683	1
ENST00000309042	ARG324CYS	0.83351	0.116	NA	2.8	0.25678	0.90568	0.675	0.7499	0.7921	0.2938	1
ENST00000309157	ARG365CYS	0.64786	NA	1	NA	0.97006	0.78721	0.691	NA	0.957007	0.5902	1
ENST00000309234	CYS282TYR	0.92824	NA	1	NA	0.95282	0.99143	0.918	NA	0.594831	0.797	1
ENST00000309234	LEU183PRO	0.92824	NA	1	NA	0.01885	0.90812	0.914	NA	0.970325	0.5121	1
ENST00000309234	LYS166ASN	0.6789	NA	0.997985	NA	0.11298	0.73477	0.6	NA	0.697961	0.1281	1
ENST00000309285	ARG127CYS	0.92824	1	1	3.945	0.97126	0.95815	0.91	NA	0.541496	0.8358	1
ENST00000309576	VAL290MET	0.62352	NA	1	NA	0.70365	0.4066	0.754	0.89129	0.785752	0.3695	1
ENST00000309680	GLU253VAL	0.92824	0.999	0.999964	4.355	0.91019	0.9298	0.819	0.74171	0.294523	0.4392	1
ENST00000309683	HIS312ARG	0.92824	0.998	0.678412	3.795	0.86722	0.96368	0.214	0.89129	0.0329885	0.6948	1
ENST00000309755	ALA494SER	0.70582	0.991	1	2.85	0.79761	0.55501	0.791	0.89289	0.630305	0.4972	1
ENST00000309755	ARG528HIS	0.61642	0.983	1	1.035	0.77206	0.79482	0.915	0.84229	0.776952	0.5136	1
ENST00000309755	SER433ASN	0.06554	1	1	0.375	0.78645	0.61722	0.917	0.66843	0.587807	0.5852	1
ENST00000309879	ARG858HIS	0.92824	NA	1	NA	0.55945	0.80682	0.945	0.95201	0.953088	0.665	1
ENST00000309889	ARG63HIS	0.27056	0.005	1	1.845	0.88143	0.48354	0.058	0.88315	0.00711101	0.5393	0
ENST00000309931	HIS176TYR	0.83351	1	1	4.28	0.81235	0.86758	0.965	0.97729	0.575044	0.7711	1
ENST00000309958	ARG152HIS	0.41405	0.018	1	0.39	0.92613	0.28084	0.135	NA	0.00299337	0.107	1
ENST00000309996	ARG1713HIS	0.79402	0.993	1	2.66	0.50721	0.75935	0.64	0.54039	0.421492	0.4348	0
ENST00000309996	LYS65GLN	0.7415	0.992	0.999999	3.155	0.61798	0.73893	0.939	0.64718	0.80152	0.3451	1
ENST00000309996	THR271ASN	0.83351	1	1	3.93	0.64264	0.769	0.912	0.90231	0.921487	0.5583	1
ENST00000310193	ARG324HIS	0.01155	0.006	0.999356	-0.83	0.69777	0.00584	0.092	NA	0.0065186	0.0218	0
ENST00000310346	ARG237TRP	0.92824	1	1	3.815	0.90962	0.94457	0.978	0.94601	0.969786	0.6969	1
ENST00000310346	GLN224HIS	0.83351	0.998	1	2.945	0.90451	0.80682	0.752	0.54201	0.142653	0.3805	0
ENST00000310581	ALA1062THR	0.65728	0.013	2e-13	0.695	0.96339	0.02368	0.02	NA	0.0294959	0.0499	0
ENST00000310581	LYS1050GLU	0.72224	0.64	0.997845	2.175	0.96798	0.47852	0.762	0.94905	0.775253	0.2998	1
ENST00000310706	ARG142HIS	0.59732	0.901	0.999984	1.95	0.64445	0.75615	0.453	NA	0.248084	0.5121	0
ENST00000310775	MET525VAL	0.63918	0.019	0.99999	2.985	0.8115	0.5083	0.637	NA	0.0706863	0.591	0
ENST00000311189	ALA146PRO	0.83351	1	1	4.18	0.88847	0.78721	0.98	0.98741	0.977942	0.6721	1
ENST00000311189	ALA18VAL	0.83351	0.99	1	3.215	0.70833	0.65972	0.878	0.95375	0.957926	0.8273	1
ENST00000311189	ALA59THR	0.55341	0.148	1	3.86	0.88611	0.7092	0.975	0.90076	0.948912	0.6344	1
ENST00000311189	ARG164GLN	0.46406	0.381	1	1.265	0.70014	0.55983	0.849	0.72112	0.690373	0.5047	0
ENST00000311189	GLN61ARG	0.5206	0.038	1	3.355	0.83495	0.68651	0.833	0.89763	0.961207	0.3217	1
ENST00000311189	GLY12ALA	0.59159	0.708	1	2.13	0.77843	0.79743	0.875	0.99232	0.949429	0.8374	1
ENST00000311189	GLY12ASP	0.92824	0.399	1	3.22	0.78427	0.85468	0.83	0.99599	0.975418	0.4584	1
ENST00000311189	GLY12CYS	0.5664	0.448	1	3.15	0.78967	0.94377	0.889	0.99047	0.964662	0.7998	1
ENST00000311189	GLY12SER	0.62352	0.447	1	0.73	0.76168	0.78222	0.902	0.99429	0.946071	0.7219	1
ENST00000311189	GLY12VAL	0.83351	0.52	1	2.425	0.78537	0.94249	0.949	0.98385	0.965553	0.5185	1
ENST00000311189	GLY13ASP	0.57104	0.304	1	3.415	0.72785	0.85692	0.96	0.99811	0.969337	0.713	1
ENST00000311189	GLY13CYS	0.92824	0.448	1	2.49	0.73949	0.95696	0.911	0.99599	0.9686	0.6378	1
ENST00000311189	GLY15VAL	0.92824	0.999	1	4.99	0.97732	0.95131	0.929	0.97081	0.969441	0.8191	0
ENST00000311189	THR58ILE	0.92824	1	1	3.4	0.8775	0.88289	0.988	0.99641	0.97257	0.8828	1
ENST00000311303	VAL656ILE	0.0547	0.065	0.851482	-0.3	0.92307	0.09135	0.28	NA	0.00146158	0.3505	0
ENST00000311485	LYS106GLU	0.55341	0.9	0.999878	3.335	0.73311	0.47514	0.67	0.82359	0.571429	0.4659	1
ENST00000311550	ILE306THR	0.83351	0.998	1	3.855	0.87591	0.769	0.948	0.88562	0.968451	0.794	1
ENST00000311737	ARG122CYS	0.35455	0.661	NA	0.735	0.93111	0.69714	0.487	NA	0.0606303	0.2977	1
ENST00000311737	ARG122HIS	0.14818	0.001	NA	0.105	0.92613	0.1439	0.496	0.77022	0.0166183	0.107	1
ENST00000311737	GLY143SER	0.92824	0.999	NA	3.845	0.99525	0.88561	0.909	0.97902	0.698491	0.6053	1
ENST00000311907	ASP562GLU	0.92824	0.995	0.999921	2.96	0.94764	0.68178	0.876	0.96158	0.704127	0.6046	1
ENST00000311907	THR165MET	0.38016	0.08	1	2.175	0.67011	0.41239	0.095	NA	0.00154411	0.0297	0
ENST00000311907	TYR87CYS	0.72224	0.998	1	3.595	0.99866	0.8051	0.895	0.97032	0.760189	0.9668	1
ENST00000311936	ALA18VAL	0.83351	0.893	1	2.615	0.80387	0.7224	0.906	0.87816	0.973278	0.8273	1
ENST00000311936	ALA59THR	0.5664	0.321	1	3.59	0.88611	0.7092	0.925	0.87733	0.960767	0.6344	1
ENST00000311936	ASN116SER	0.83351	0.942	1	3.36	0.87671	0.78636	0.892	0.85844	0.975042	0.795	1
ENST00000311936	ASP153VAL	0.83351	0.501	1	NA	0.80387	0.81985	0.873	0.87816	0.931764	0.499	1
ENST00000311936	GLN22ARG	0.4912	0.997	1	-0.385	0.7643	0.70793	0.956	0.9099	0.976901	0.5764	1
ENST00000311936	GLY12ASP	0.92824	0.257	1	2.685	0.78427	0.90895	0.89	0.89841	0.976574	0.4533	1
ENST00000311936	GLY12SER	0.62352	0.525	1	0.17	0.76168	0.86296	0.819	0.89049	0.967833	0.6869	1
ENST00000311936	GLY12VAL	0.83351	0.969	1	1.84	0.78537	0.97218	0.92	0.89447	0.973132	0.5185	1
ENST00000311936	GLY13ASP	0.60337	0.175	1	3.025	0.82625	0.92561	0.95	0.85667	0.974448	0.713	1
ENST00000311936	GLY13CYS	0.92824	0.981	1	2.3	0.83578	0.97481	0.942	0.87396	0.975719	0.6378	1
ENST00000311936	GLY15VAL	0.92824	0.996	1	4.69	0.99411	0.97954	0.993	0.83862	0.976629	0.8191	0
ENST00000311936	ILE36MET	0.92824	0.918	1	3.16	0.81727	0.60827	0.858	0.89526	0.970267	0.5139	1
ENST00000311936	LEU23ARG	0.92824	0.988	1	2.235	0.77593	0.81755	0.972	0.86972	0.979215	0.6258	1
ENST00000311936	LEU53TRP	0.63109	0.814	1	4.34	0.84487	0.83157	0.833	0.77678	0.974577	0.5267	1
ENST00000311936	MET72LEU	0.41405	0.146	1	0.855	0.75325	0.55181	0.709	0.80292	0.963245	0.464	1
ENST00000311936	THR58ILE	0.92824	0.998	1	2.76	0.8775	0.88289	0.979	0.9372	0.97685	0.8828	1
ENST00000311936	TYR71HIS	0.4553	0.505	1	2.48	0.82076	0.77717	0.947	0.83025	0.974685	0.6702	1
ENST00000312049	ALA385VAL	0.42086	0.024	0.993065	NA	0.99517	0.17834	0.559	0.70593	0.115996	0.0895	1
ENST00000312049	ARG171GLN	0.34837	0.444	0.671297	NA	0.99402	0.23372	0.15	NA	0.0743747	0.2347	0
ENST00000312049	ASP315TYR	0.72224	0.974	0.998497	NA	0.99439	0.79482	0.766	0.91943	0.876933	0.4245	1
ENST00000312049	ASP418GLY	0.64786	1	1	NA	0.99697	0.90254	0.882	0.87142	0.956882	0.734	1
ENST00000312049	GLY281ARG	0.92824	0.983	1	NA	0.99776	0.91436	0.947	0.97816	0.973177	0.7249	1
ENST00000312143	ARG137CYS	0.92824	1	1	4.265	0.97126	0.96495	0.926	NA	0.36171	0.917	1
ENST00000312293	ASN222SER	0.92824	0.999	0.999596	2.955	0.79944	0.7698	0.501	0.67809	0.782218	0.6846	1
ENST00000312358	ARG3206GLN	0.92824	0.985	0.99996	4.275	0.80387	0.68651	0.749	0.97986	0.802256	0.6116	1
ENST00000312358	PRO1103LEU	0.27414	0.003	1	1.63	0.67874	0.73477	0.153	NA	0.00249539	0.355	0
ENST00000312629	PRO289THR	0.79402	0.998	1	2.52	0.73205	0.94511	0.842	0.64135	0.394243	0.6136	0
ENST00000312629	PRO347SER	0.79402	0.74	1	4.835	0.56937	0.90771	0.83	NA	0.250066	0.1612	0
ENST00000312629	THR90ILE	0.34596	0.065	0.904013	0.145	0.75215	0.48354	0.275	NA	0.00986927	0.5079	1
ENST00000313049	THR192ILE	0.83351	1	NA	2.49	0.35775	0.83625	0.958	0.81093	0.546298	0.6616	0
ENST00000313071	ARG230CYS	0.92824	1	1	3.765	0.98066	0.94377	0.946	0.95604	0.977578	0.6196	1
ENST00000313071	ARG230HIS	0.92824	1	1	3.905	0.9802	0.78807	0.974	0.96683	0.977395	0.5879	1
ENST00000313071	PRO182LEU	0.92824	1	1	3.875	0.99303	0.97728	0.875	0.8139	0.970058	0.5008	1
ENST00000313071	TYR208CYS	0.83351	1	1	2.165	0.97242	0.96166	0.872	0.89209	0.970706	0.5496	1
ENST00000313164	ARG521SER	0.92824	0.964	0.0134751	5.025	0.64818	0.86836	0.958	NA	0.26463	0.3923	1
ENST00000313243	ASN130HIS	0.92824	1	1	3.97	0.91956	0.80682	0.996	0.99568	0.636264	0.9637	1
ENST00000313243	GLY13SER	0.92824	1	1	3.635	0.96277	0.86914	0.968	0.96265	0.647526	0.7419	1
ENST00000313243	THR162ILE	0.92824	1	1	3.035	0.67543	0.87611	0.98	NA	0.832533	0.8535	1
ENST00000313352	VAL73LEU	0.70582	NA	1	NA	0.3363	0.56787	0.643	0.78427	0.864087	0.5521	1
ENST00000313546	ARG106PRO	0.79402	0.999	1	2.85	0.62183	0.93509	0.986	0.65149	0.857307	0.7009	1
ENST00000313546	VAL108ALA	0.5664	0.998	0.999999	0.915	0.65378	0.72353	0.908	0.89049	0.499753	0.8413	1
ENST00000313708	ARG63TRP	0.92824	0.981	0.999983	3.045	0.67874	0.89796	0.918	0.60986	0.958676	0.6408	1
ENST00000314011	HIS376TYR	0.0493	0.01	0.79655	1.935	0.07353	0.48184	0.286	0.21567	0.196252	0.6039	1
ENST00000314251	VAL197ILE	0.7415	0.846	1	2.375	0.74371	0.26422	0.835	NA	0.181689	0.1878	1
ENST00000314557	ARG217LEU	0.83351	0.99	1	NA	0.97884	0.92391	0.904	0.75337	0.962299	0.6562	1
ENST00000314557	ARG234CYS	0.92824	1	1	NA	0.9814	0.95455	0.951	0.81192	0.828253	0.231	0
ENST00000314557	HIS274TYR	0.48855	0.792	0.999947	NA	0.23884	0.62976	0.778	NA	0.135598	0.5205	0
ENST00000314589	ARG308LEU	0.83351	0.985	1	NA	0.97884	0.92391	0.917	0.75337	0.96216	0.6562	1
ENST00000314589	ARG325CYS	0.92824	0.999	1	NA	0.9814	0.95455	0.966	0.81192	0.818195	0.231	0
ENST00000314589	HIS365TYR	0.48855	0.877	0.99996	NA	0.23884	0.62976	0.877	NA	0.134463	0.5205	0
ENST00000314672	GLU640LYS	0.79402	NA	1	NA	0.92258	0.70191	0.968	NA	0.665627	0.6085	1
ENST00000314672	LEU87PRO	0.2484	NA	1	NA	0.99585	0.74051	0.667	NA	0.490022	0.2542	1
ENST00000314686	CYS333ARG	0.92824	0.786	0.999995	4.145	0.85799	0.9959	0.753	NA	0.0378787	0.3367	1
ENST00000315273	ILE660VAL	0.23914	0.19	1	1.525	0.58029	0.11913	0.564	0.34747	0.0652402	0.4575	0
ENST00000315285	ALA409VAL	0.69154	0.977	1	2	0.95111	0.71397	0.908	0.96372	0.857889	0.614	1
ENST00000315285	ARG424TRP	0.92824	1	1	4.005	0.94348	0.95634	0.902	0.90689	0.949107	0.6684	1
ENST00000315285	ARG460CYS	0.92824	1	1	3.09	0.94067	0.96495	0.953	0.99628	0.923039	0.6285	1
ENST00000315285	ARG460SER	0.92824	1	1	0.87	0.93587	0.89534	0.985	0.99568	0.960648	0.4707	1
ENST00000315285	ASN579HIS	0.34241	0.15	0.99998	0.945	0.98005	0.59226	0.593	NA	0.197755	0.3132	0
ENST00000315285	ASP542GLY	0.54934	0.042	0.999868	2.175	0.98126	0.7522	0.842	NA	0.400246	0.4719	1
ENST00000315285	GLU442ASP	0.92824	1	0.999999	2.59	0.98081	0.62343	0.961	0.99767	0.950937	0.6522	1
ENST00000315285	GLU454ALA	0.92824	0.995	1	1.12	0.94869	0.89534	0.798	0.96934	0.888051	0.6558	1
ENST00000315285	GLY484ARG	0.83351	1	1	4.255	0.95387	0.85323	0.987	0.98707	0.964826	0.582	1
ENST00000315285	ILE592LYS	0.92824	0.987	1	4.165	0.98629	0.91564	0.724	0.71863	0.942389	0.1835	1
ENST00000315285	LEU422PHE	0.44905	0.998	0.999997	2.255	0.93231	0.7092	0.879	0.82359	0.867638	0.4831	1
ENST00000315285	LEU426PHE	0.76473	0.999	1	1.98	0.95696	0.72594	0.931	0.99208	0.942736	0.4413	1
ENST00000315285	LEU426VAL	0.76473	0.988	1	0.25	0.95212	0.60348	0.841	0.99448	0.863796	0.452	1
ENST00000315285	MET390ARG	0.83351	0.979	1	2.12	0.94904	0.81269	0.963	0.9605	0.970499	0.8924	1
ENST00000315285	MET483ILE	0.3173	0.93	1	-0.94	0.90622	0.70553	0.695	0.61902	0.597541	0.4512	1
ENST00000315285	PHE500CYS	0.79402	0.998	1	2.19	0.95922	0.94484	0.941	0.95375	0.948419	0.7688	1
ENST00000315285	PRO361LEU	0.92824	0.995	1	1.965	0.94799	0.98823	0.983	0.99737	0.972275	0.644	1
ENST00000315285	PRO365SER	0.61642	0.999	1	1.935	0.9494	0.96495	0.89	0.81974	0.879483	0.5019	1
ENST00000315285	PRO383GLN	0.92824	1	1	4.015	0.97343	0.95732	0.877	0.9372	0.976037	0.6572	1
ENST00000315285	PRO489LEU	0.92824	1	1	1.575	0.94975	0.98774	0.951	0.99692	0.962251	0.5237	1
ENST00000315285	THR389LYS	0.83351	0.997	1	3.765	0.98544	0.88148	0.882	0.94167	0.976805	0.5281	1
ENST00000315285	VAL162ILE	0.13673	0.128	0.980242	0.61	0.7048	0.12283	0.368	NA	0.0615808	0.3476	0
ENST00000315285	VAL358PHE	0.92824	0.984	1	2.14	0.95493	0.82341	0.964	0.91288	0.968964	0.5882	1
ENST00000315422	ALA385VAL	0.42086	0.024	0.993065	NA	0.99517	0.17834	0.559	0.70593	0.114783	0.0895	1
ENST00000315422	ARG171GLN	0.34837	0.444	0.671297	NA	0.99402	0.23372	0.15	NA	0.0730602	0.2347	0
ENST00000315422	ASP315TYR	0.72224	0.974	0.998497	NA	0.99439	0.79482	0.766	0.91943	0.859916	0.4245	1
ENST00000315422	ASP418GLY	0.64786	1	1	NA	0.99697	0.90254	0.882	0.87142	0.970863	0.734	1
ENST00000315422	GLY281ARG	0.92824	0.983	1	NA	0.99776	0.91436	0.947	0.97816	0.97437	0.7249	1
ENST00000315684	ILE820VAL	0.01155	0.001	1	-1.75	0.79854	0.05035	0.02	NA	0.00149445	0.0156	0
ENST00000315758	ILE316VAL	0.37589	0.004	0.998643	-0.435	0.66113	0.13611	0.098	0.81192	0.00369281	0.3708	0
ENST00000315758	LYS301ARG	0.3597	0.078	1	2.005	0.68329	0.47344	0.11	NA	0.0318906	0.325	0
ENST00000315758	LYS328GLN	0.12668	0.009	1	0.6	0.67874	0.42001	0.428	NA	0.0151077	0.2985	0
ENST00000315987	MET373ILE	0.28032	0.241	1	0.77	0.96627	0.63438	0.74	0.62805	0.804198	0.5845	1
ENST00000315987	THR366ILE	0.79402	0.993	1	3.85	0.98852	0.85994	0.985	0.97032	0.975305	0.6247	1
ENST00000315987	VAL294PHE	0.58089	0.959	1	2.775	0.98809	0.80682	0.9	0.86367	0.974747	0.5515	1
ENST00000315988	THR251MET	0.33894	0.223	0.98831	0.75	0.65378	0.32791	0.325	0.47007	0.0850311	0.0518	0
ENST00000316059	CYS402TYR	0.92824	0.998	1	4	0.84919	0.99023	0.929	0.95024	0.974197	0.2362	1
ENST00000316099	ARG136GLN	0.54541	0.158	NA	2.595	0.94693	0.69118	0.767	NA	0.969303	0.2283	1
ENST00000316099	ARG331LEU	0.50809	0.383	NA	2.545	0.96908	0.87531	0.907	0.88644	0.956949	0.2303	1
ENST00000316099	ARG333CYS	0.92824	1	NA	4.055	0.98928	0.93856	0.954	0.99347	0.974592	0.6883	1
ENST00000316099	ARG89GLN	0.92824	0.973	NA	1.185	0.96982	0.69477	0.939	0.92299	0.90511	0.197	1
ENST00000316099	ASP283ASN	0.64786	0.367	NA	2.59	0.97218	0.78721	0.695	0.63989	0.552713	0.4103	0
ENST00000316099	CYS120PHE	0.92824	1	NA	3.855	0.99406	0.98774	0.902	0.99389	0.976878	0.9183	1
ENST00000316099	GLU285ASP	0.7415	0.973	NA	3.64	0.9929	0.61129	0.893	0.99776	0.962493	0.6028	1
ENST00000316099	GLY124ASP	0.83351	1	NA	4.395	0.99568	0.90332	0.934	0.99076	0.975235	0.3909	1
ENST00000316099	GLY231ARG	0.79402	0.999	NA	2.82	0.96402	0.95511	0.979	0.82836	0.969316	0.7602	1
ENST00000316099	GLY64ARG	0.83351	0.426	NA	2.345	0.96882	0.90976	0.945	0.97273	0.894878	0.6898	1
ENST00000316099	HIS223ARG	0.46182	0.919	NA	3.535	0.96496	0.95511	0.957	0.91943	0.975513	0.5806	1
ENST00000316099	LEU369PRO	0.83351	0.988	NA	3.8	0.98051	0.91868	0.992	0.97859	0.978174	0.6092	1
ENST00000316099	LYS290THR	0.79402	0.953	NA	3.595	0.97149	0.88495	0.907	0.83025	0.730433	0.609	1
ENST00000316361	ARG294HIS	0.83351	0.902	NA	3.36	0.99026	0.80682	0.87	0.85134	0.95532	0.4019	1
ENST00000316361	HIS310ARG	0.79402	0.999	NA	2.275	0.98428	0.95696	0.812	0.92157	0.975393	0.5697	1
ENST00000316361	PRO362LEU	0.79402	1	NA	2.77	0.97054	0.98488	0.838	0.97986	0.747478	0.3825	0
ENST00000316562	GLY521ARG	0.92824	1	NA	4.01	0.99953	0.95924	0.986	NA	0.956586	0.6108	1
ENST00000316623	ASP1493GLY	0.34009	NA	1	NA	0.93054	0.81675	0.746	0.7136	0.207093	0.2106	0
ENST00000316623	CYS1563SER	0.53426	NA	1	NA	0.99872	0.97728	0.929	0.98639	0.950047	0.8371	0
ENST00000316673	ARG309LEU	0.50809	NA	1	NA	0.96908	0.87531	0.896	0.88644	0.955647	0.2303	1
ENST00000316673	ARG311CYS	0.92824	NA	1	NA	0.98928	0.93856	0.953	0.99347	0.974559	0.6883	1
ENST00000316673	ARG67GLN	0.92824	NA	1	NA	0.96982	0.69477	0.927	0.92299	0.911282	0.197	1
ENST00000316673	GLU263ASP	0.7415	NA	1	NA	0.9929	0.61129	0.888	0.99776	0.962581	0.6028	1
ENST00000316673	GLY42ARG	0.83351	NA	1	NA	0.96882	0.90976	0.935	0.97273	0.897464	0.6898	1
ENST00000316673	HIS201ARG	0.46182	NA	1	NA	0.96496	0.95511	0.947	0.91943	0.975512	0.5806	1
ENST00000316724	THR59ALA	0.3204	0.356	0.992908	1.93	0.62762	0.68532	0.286	0.50125	0.00806825	0.2401	0
ENST00000316824	TRP179CYS	0.56192	1	1	4.22	0.99795	0.99491	0.962	0.93655	0.910106	0.9986	1
ENST00000316881	GLU18LYS	0.13215	0.056	0.860243	1.75	0.08898	0.56144	0.17	0.87649	0.0419733	0.3793	0
ENST00000316920	ASP179VAL	0.92824	NA	1	NA	0.92996	0.97757	0.977	NA	0.939943	0.8324	1
ENST00000316981	ARG138CYS	0.92824	0.998	1	2.27	0.56114	0.91311	0.768	0.5078	0.859937	0.0202	1
ENST00000316981	ARG193TRP	0.61642	0.999	1	2.28	0.1986	0.74661	0.734	NA	0.710306	0.2993	0
ENST00000317135	ILE209VAL	0.01155	0.001	0.920436	-0.52	0.59583	0.02638	0.174	0.58821	0.00288454	0.6185	0
ENST00000317147	LEU1148PRO	0.92824	0.996	1	3.685	0.18414	0.92042	0.982	0.94723	0.975284	0.5292	1
ENST00000317178	CYS409TYR	0.7415	1	0.769607	3.775	0.85703	0.98936	0.447	0.82455	0.0954644	0.9905	1
ENST00000317243	ARG369CYS	0.58613	0.949	1	2.34	0.07711	0.79399	0.243	NA	0.00416688	0.0202	1
ENST00000317477	ALA108THR	0.79402	NA	0.968996	NA	0.73845	0.67241	0.286	NA	0.0975128	0.4853	0
ENST00000317516	ASP139ASN	0.50226	NA	1	NA	0.98213	0.69236	0.86	0.92579	0.960339	0.5121	1
ENST00000317516	ASP183GLU	0.12176	NA	1	NA	0.97149	0.64132	0.671	0.67259	0.706805	0.4593	1
ENST00000317516	ASP194ASN	0.52727	NA	1	NA	0.78645	0.66206	0.842	0.73576	0.835465	0.5054	1
ENST00000317516	ASP48ASN	0.69154	NA	1	NA	0.97469	0.62863	0.734	0.82263	0.954349	0.4556	1
ENST00000317516	LYS197GLN	0.4511	NA	1	NA	0.98525	0.70191	0.792	0.77786	0.961991	0.4865	1
ENST00000317516	VAL59ALA	0.23501	NA	1	NA	0.97606	0.63901	0.9	0.92157	0.964623	0.4536	1
ENST00000317605	ARG51HIS	0.92824	0.999	1	2.39	0.1999	0.73579	0.876	0.94478	0.957626	0.5378	1
ENST00000317840	LYS1010ARG	0.34241	NA	0.856352	NA	0.74159	0.5342	0.859	NA	0.0518194	0.3058	0
ENST00000317840	PRO967ARG	0.83351	NA	0.998403	NA	0.7567	0.95015	0.741	0.66144	0.723839	0.4975	0
ENST00000317896	CYS190TYR	0.92824	0.999	1	NA	0.95282	0.99143	0.708	NA	0.918679	0.797	1
ENST00000318010	ARG631HIS	0.92824	1	1	4.89	0.97343	0.82341	0.976	NA	0.922625	0.8298	1
ENST00000318023	ARG400CYS	0.92824	NA	1	NA	0.89219	0.95542	0.897	0.99641	0.694624	0.9204	1
ENST00000318023	ARG442TRP	0.92824	NA	1	NA	0.90735	0.9587	0.929	NA	0.708754	0.8542	1
ENST00000318023	MET248ARG	0.92824	NA	0.999999	NA	0.88455	0.7674	0.783	0.99183	0.867728	0.4805	1
ENST00000318023	TYR170CYS	0.79402	NA	1	NA	0.89145	0.94023	0.922	0.97641	0.521398	0.1987	1
ENST00000318024	GLU519ASP	0.69154	0.03	0.99806	0.345	0.27032	0.35597	0.174	0.34423	0.00378272	0.2642	0
ENST00000318227	PRO259SER	0.40426	NA	0.999805	NA	0.89496	0.86073	0.522	0.5339	0.0379014	0.0806	0
ENST00000318227	PRO762LEU	0.83351	NA	1	NA	0.94428	0.98572	0.921	NA	0.836975	0.9464	1
ENST00000318493	ASN375SER	0.2954	0.015	0.537467	1.275	0.04494	0.32991	0.089	NA	0.0615924	0.3298	0
ENST00000318493	SER203THR	0.4011	0.273	0.916475	2.955	0.04959	0.30346	0.211	NA	0.0841568	0.1389	0
ENST00000318493	THR301ALA	0.92824	0.928	0.999936	1.525	0.04267	0.18042	0.39	NA	0.190851	0.1549	0
ENST00000318560	ALA337THR	0.6789	0.989	1	0.28	0.61677	0.7224	0.911	0.56129	0.814595	0.0784	1
ENST00000318560	THR194ILE	0.92824	0.995	1	3.635	0.28836	0.87611	0.92	0.70593	0.742539	0.5445	1
ENST00000318789	ARG514CYS	0.92824	0.999	1	3.955	0.98066	0.92302	0.938	0.95201	0.97739	0.5318	1
ENST00000318789	ARG514HIS	0.92824	0.999	1	4.155	0.9802	0.75935	0.961	0.97773	0.971863	0.5689	1
ENST00000318789	HIS368PRO	0.83351	0.969	1	2.775	0.45636	0.9818	0.927	0.30053	0.975876	0.8407	1
ENST00000318789	TYR492CYS	0.92824	0.978	1	2.77	0.97242	0.95102	0.95	0.92855	0.969603	0.5698	1
ENST00000319144	ARG386CYS	0.92824	1	0.999999	2.465	0.90332	0.96142	0.959	0.92228	0.668585	0.9811	1
ENST00000319144	ARG442TRP	0.92824	1	0.999772	3.4	0.86549	0.93366	0.891	0.96785	0.714536	0.4334	1
ENST00000319144	HIS257ASP	0.76473	0.993	0.995287	2.285	0.89496	0.9693	0.841	0.7136	0.308465	0.4074	1
ENST00000319144	PRO127SER	0.52389	0.265	0.51179	1.83	0.89496	0.80085	0.046	NA	0.0113709	0.0806	0
ENST00000319144	TYR521CYS	0.92824	1	0.999997	3.765	0.96659	0.97315	0.959	0.99836	0.785469	0.8471	1
ENST00000320301	ARG929GLN	0.43913	0.018	NA	-0.57	0.60485	0.13418	0.074	NA	0.00908262	0.1216	0
ENST00000320354	ARG121CYS	0.92824	1	NA	4.3	0.98066	0.95131	0.99	0.99894	0.90773	0.6124	1
ENST00000320354	TYR99CYS	0.92824	1	NA	2.395	0.97242	0.97265	0.952	0.97414	0.773936	0.5496	1
ENST00000320356	HIS279ARG	0.79402	0.988	1	2.79	0.86481	0.96243	0.707	0.49471	0.95945	0.63	1
ENST00000320356	LEU178VAL	0.39492	0.995	1	2.565	0.86549	0.56144	0.715	0.12069	0.646491	0.432	0
ENST00000320356	VAL172MET	0.53072	0.999	1	2.255	0.78199	0.47852	0.61	0.17363	0.118051	0.3548	0
ENST00000320389	ARG13CYS	0.92824	NA	NA	NA	0.94693	0.96495	0.936	0.93977	0.977001	0.8506	1
ENST00000320389	ARG167CYS	0.92824	NA	NA	NA	0.7669	0.94594	0.758	0.84503	0.904706	0.3698	1
ENST00000320389	ARG316TRP	0.92824	NA	NA	NA	0.763	0.94702	0.931	0.87057	0.951608	0.464	1
ENST00000320389	ASN211LYS	0.92824	NA	NA	NA	0.8164	0.85994	0.914	0.97552	0.976404	0.8917	1
ENST00000320389	HIS218ASP	0.92824	NA	NA	NA	0.93587	0.96794	0.976	0.99076	0.978419	0.9671	1
ENST00000320389	PRO305LEU	0.92824	NA	NA	NA	0.9374	0.98212	0.983	0.95547	0.969436	0.7211	1
ENST00000320389	SER274LEU	0.83351	NA	NA	NA	0.87591	0.84246	0.975	NA	0.977804	0.912	1
ENST00000320389	SER58LEU	0.83351	NA	NA	NA	0.75911	0.84882	0.874	0.9713	0.964267	0.7032	1
ENST00000320389	THR106ASN	0.76473	NA	NA	NA	0.95493	0.78891	0.97	0.95995	0.965816	0.6008	1
ENST00000320472	ALA354GLU	0.76473	0.956	1	1.955	0.99799	0.60982	0.875	0.58507	0.950481	0.467	1
ENST00000320472	ARG243GLN	0.61642	0.978	1	2.835	0.99884	0.73579	0.96	0.99828	0.972821	0.6233	1
ENST00000320472	ARG243LEU	0.79402	0.958	1	2.835	0.99886	0.93366	0.969	0.99852	0.97707	0.6088	1
ENST00000320472	ARG318CYS	0.92824	0.967	1	2.935	0.99868	0.95634	0.949	0.99641	0.959454	0.4705	1
ENST00000320472	ARG318HIS	0.83351	0.898	1	2.935	0.99866	0.80767	0.953	0.99641	0.960803	0.5485	1
ENST00000320472	ARG319CYS	0.92824	0.982	1	2.825	0.99868	0.95574	0.952	0.99868	0.968411	0.5428	1
ENST00000320472	ARG319HIS	0.83351	0.96	1	2.825	0.99866	0.80595	0.968	0.99868	0.967644	0.5093	1
ENST00000320472	ARG337GLN	0.51421	0.977	1	2.825	0.99862	0.71157	0.987	0.99747	0.949359	0.5493	1
ENST00000320472	ARG338HIS	0.76473	0.982	1	1.96	0.99824	0.79743	0.933	0.79163	0.860665	0.4922	1
ENST00000320472	ARG343GLN	0.92824	0.927	1	2.89	0.99862	0.71762	0.966	0.99776	0.937432	0.5888	1
ENST00000320472	ASN309SER	0.34009	0.968	1	2.7	0.99795	0.65858	0.669	0.84138	0.847083	0.6111	1
ENST00000320472	CYS308TYR	0.83351	0.996	1	2.845	0.99963	0.99028	0.985	0.99803	0.97858	0.7661	1
ENST00000320472	CYS345ARG	0.92824	0.984	1	2.94	0.99872	0.99425	0.997	0.99553	0.978495	0.7285	1
ENST00000320472	CYS347PHE	0.92824	0.915	1	2.935	0.99872	0.99028	0.961	0.99325	0.977687	0.7188	1
ENST00000320472	CYS347TYR	0.92824	0.975	1	2.935	0.99872	0.99028	0.979	0.99183	0.977408	0.7854	1
ENST00000320472	GLY173VAL	0.83351	1	1	2.845	0.99898	0.97364	0.994	0.96734	0.973023	0.2689	1
ENST00000320472	GLY349GLU	0.83351	0.995	1	2.77	0.99896	0.95305	0.931	0.98069	0.97485	0.5295	1
ENST00000320472	HIS247PRO	0.79402	0.988	1	2.82	0.99908	0.98774	0.969	0.99776	0.977193	0.6256	1
ENST00000320472	LYS207GLU	0.60337	0.975	1	2.075	0.99811	0.63323	0.902	0.83862	0.902955	0.4565	1
ENST00000320472	PRO348ALA	0.53072	0.189	1	2.145	0.99879	0.95305	0.944	0.98569	0.968673	0.6991	1
ENST00000320472	PRO348SER	0.76473	0.902	1	2.835	0.9988	0.95305	0.978	0.9913	0.961472	0.7756	1
ENST00000320472	SER310ASN	0.54159	0.814	1	1.585	0.99829	0.52289	0.709	0.97816	0.841311	0.4819	1
ENST00000320472	TYR231CYS	0.92824	0.998	1	2.65	0.9987	0.96707	0.978	0.96529	0.970543	0.7754	1
ENST00000320493	GLN242GLU	0.01155	0.028	1	-0.63	0.6324	0.13418	0.036	NA	0.00136457	0.1582	0
ENST00000320493	GLY303GLU	0.6789	0.976	1	3.125	0.7669	0.89648	0.473	0.96934	0.00374226	0.3399	0
ENST00000320574	ALA31SER	0.05995	0.008	0.999996	1.385	0.03033	0.0946	0.391	NA	0.00422245	0.1054	0
ENST00000320574	ARG2165HIS	0.4808	0.616	0.999998	3.29	0.24285	0.70553	0.633	NA	0.269056	0.4919	0
ENST00000320574	ASP287GLU	0.7415	0.996	0.99992	2.91	0.08547	0.6678	0.652	0.37349	0.091271	0.8469	0
ENST00000320574	LEU424VAL	0.92824	1	0.999991	3.33	0.69027	0.58896	0.973	0.88806	0.605189	0.4938	1
ENST00000320574	VAL411MET	0.92824	1	1	3.33	0.10674	0.58569	0.938	0.80089	0.732819	0.5574	1
ENST00000320694	ASN264LYS	0.63109	0.954	1	NA	0.28604	0.74348	0.856	0.34909	0.958029	0.8807	1
ENST00000320694	MET26ILE	0.2567	0	7.63e-07	NA	0.61923	0.20358	0.198	NA	0.0584178	0.0586	0
ENST00000320955	VAL140MET	0.79402	1	0.757705	2.925	0.95794	0.50337	0.656	NA	0.0563327	0.5621	1
ENST00000321117	ARG688HIS	0.58089	0.949	1	2.655	0.85003	0.76496	0.873	NA	0.814987	0.5615	1
ENST00000321117	ARG736PRO	0.7415	1	1	3.98	0.88377	0.85247	0.907	0.94292	0.968136	0.5256	1
ENST00000321117	ARG749CYS	0.92824	0.943	1	3.2	0.94546	0.9587	0.888	0.72484	0.832069	0.3678	1
ENST00000321117	MET548THR	0.58613	0.957	1	1.15	0.75553	0.70432	0.877	0.76912	0.902147	0.3647	1
ENST00000321117	MET801VAL	0.52727	0.907	1	1.345	0.96529	0.7271	0.885	0.64573	0.892752	0.5397	1
ENST00000321287	HIS278TYR	0.83351	0.99	0.795068	3.39	0.86624	0.87911	0.207	NA	0.0361823	0.3733	1
ENST00000321897	VAL350ILE	0.3773	0.447	0.998548	2.07	0.44065	0.25332	0.318	0.91654	0.0370635	0.5234	1
ENST00000322002	ARG51LEU	0.76473	0.994	1	4.175	0.99311	0.91353	0.941	0.97641	0.972394	0.8227	1
ENST00000322088	ARG182TRP	0.92824	1	0.999999	4.03	0.55439	0.95216	0.97	0.94355	0.976097	0.8759	1
ENST00000322088	PRO179LEU	0.59159	0.681	1	4.01	0.16351	0.98415	0.751	0.91726	0.94014	0.784	1
ENST00000322088	VAL220MET	0.83351	0.996	0.999998	4.05	0.30133	0.60507	0.753	0.87983	0.97039	0.4634	1
ENST00000322122	PRO400SER	0.44501	0.999	0.999887	1.215	0.69287	0.769	0.165	0.36535	0.09145	0.0487	0
ENST00000322213	ASN132ILE	0.92824	1	1	3.13	0.79475	0.97186	0.84	0.82167	0.968354	0.6448	1
ENST00000322213	ILE31THR	0.79402	0.997	0.999998	3.17	0.91421	0.76254	0.583	0.92717	0.823087	0.6419	1
ENST00000322263	ARG347GLN	0.92824	0.999	1	NA	0.85799	0.73893	0.982	0.9746	0.849686	0.5466	1
ENST00000322635	ARG292CYS	0.92824	0.792	1	1.47	0.69657	0.85176	0.437	0.62355	0.817537	0.3462	1
ENST00000322680	ARG292CYS	0.92824	NA	1	NA	0.69657	0.85176	0.45	0.62355	0.838069	0.3667	1
ENST00000322680	PRO213ALA	0.92824	NA	1	NA	0.38718	0.9443	0.826	0.95995	0.953046	0.5933	0
ENST00000322734	ARG145GLN	0.01155	0.023	1	0.61	0.18414	0.03955	0.045	NA	0.00795561	0.3703	1
ENST00000323110	ASP147GLU	0.01155	0.001	0.999786	0.12	0.67187	0.06488	0.079	0.30861	0.00151749	0.5349	0
ENST00000323110	ILE248THR	0.4011	0.005	1	-0.695	0.69027	0.02038	0.051	NA	0.00156218	0.0861	0
ENST00000323110	ILE339THR	0.13177	0	0.99986	-0.55	0.67543	0.00973	0.024	NA	0.00157276	0.4081	0
ENST00000323110	LEU451PHE	0.48336	0.987	0.849554	3.12	0.72458	0.62518	0.256	0.88397	0.0915504	0.5902	1
ENST00000323110	LYS152ASN	0.23097	0.005	1	2.215	0.69536	0.49018	0.239	0.49307	0.00158592	0.3679	0
ENST00000323110	LYS173ARG	0.03527	0.001	1	0.33	0.66834	0.12661	0.052	NA	0.00139537	0.5418	0
ENST00000323110	SER150LEU	0.33666	0.473	1	2.535	0.7095	0.82511	0.433	0.81093	0.0588487	0.3711	1
ENST00000323110	THR185ILE	0.79402	0.976	0.999835	2.74	0.68329	0.85921	0.833	0.93913	0.113951	0.1681	1
ENST00000323115	SER698PHE	0.83351	1	1	2.945	0.90679	0.81755	0.99	0.98673	0.976335	0.8288	1
ENST00000323144	ARG131CYS	0.92824	NA	1	NA	0.98313	0.9302	0.919	NA	0.958654	0.5198	1
ENST00000323144	ARG131HIS	0.52727	NA	0.999997	NA	0.98333	0.74661	0.907	NA	0.946975	0.6057	1
ENST00000324036	CYS30TYR	0.79402	NA	1	NA	0.95422	0.98093	0.95	0.99429	0.894325	0.9153	1
ENST00000324300	SER373ARG	0.92824	0.978	1	2.61	0.42888	0.76655	0.978	0.9605	0.966231	0.7023	0
ENST00000324411	ARG618GLN	0.15698	0.018	1	0.755	0.56772	0.04306	0.072	NA	0.00141734	0.3703	1
ENST00000324545	LEU1693TRP	0.83351	0.999	1	4.715	0.13317	0.86073	0.952	0.8992	0.967388	0.8304	1
ENST00000324545	VAL1792ILE	0.09931	0.046	1	0.865	0.30133	0.15178	0.533	0.79267	0.0650964	0.3701	0
ENST00000324631	GLY171ARG	0.65728	1	1	2.635	0.97866	0.92605	0.973	0.9372	0.857401	0.6317	1
ENST00000324642	PRO382LEU	0.72224	0.453	0.999124	2.705	0.77078	0.49684	0.304	NA	0.0633761	0.5957	1
ENST00000324727	HIS65LEU	0.08991	0.026	1	1.32	0.6463	0.37759	0.235	NA	0.032917	0.3557	0
ENST00000325017	GLN175HIS	0.92824	1	0.998302	2.78	0.97054	0.81985	0.983	0.97685	0.116257	0.7375	1
ENST00000325017	PHE151LEU	0.92824	1	0.999106	3.105	0.99392	0.89152	0.967	0.99208	0.273808	0.6503	1
ENST00000325134	CYS348ARG	0.92824	NA	0.999986	4.32	0.85799	0.99587	0.578	NA	0.0865588	0.3367	1
ENST00000325327	ARG350GLN	0.2886	NA	0.999998	NA	0.87671	NA	0.652	NA	0.0629396	0.1171	0
ENST00000325404	GLU86GLN	0.7415	0.976	1	1.875	0.95352	0.5663	0.828	0.7568	0.533176	0.4076	0
ENST00000325885	ALA215THR	0.69154	0.999	1	2.36	0.80983	0.6263	0.956	0.92579	0.1946	0.4853	0
ENST00000325888	ALA193THR	0.83351	0.998	1	3.685	0.95826	0.71882	0.99	0.87816	0.805196	0.6446	1
ENST00000325888	ALA2537THR	0.06448	0.07	0.958694	0.625	0.84487	0.42001	0.245	NA	0.0105475	0.1299	0
ENST00000325888	ARG558HIS	0.44302	0.953	0.999344	2.105	0.918	0.71997	0.549	0.68217	0.0416192	0.2008	0
ENST00000325888	ASP693ALA	0.76473	0.85	0.999999	3.315	0.85247	0.93764	0.503	NA	0.292158	0.5703	0
ENST00000325888	ASP710ASN	0.34124	0.122	0.999999	1.1	0.72348	0.50992	0.365	NA	0.0187748	0.309	0
ENST00000325888	GLY1796ARG	0.83351	0.999	1	2.815	0.84047	0.90608	0.75	0.91508	0.253958	0.525	0
ENST00000325888	GLY507ARG	0.83351	0.991	1	3.67	0.9374	0.90895	0.821	NA	0.635986	0.4428	0
ENST00000325888	ILE1882VAL	0.10857	0.02	0.996531	-0.42	0.90147	0.10308	0.19	NA	0.015402	0.3157	0
ENST00000325888	ILE549VAL	0.10103	0.052	0.999861	0.365	0.81559	0.21429	0.301	NA	0.0200115	0.3217	0
ENST00000325888	LYS2637GLN	0.5664	0.367	0.999087	2.21	0.86481	0.59545	0.385	0.45695	0.0692755	0.3455	0
ENST00000325888	LYS492GLU	0.4912	0.388	0.999749	2.655	0.91748	0.58569	0.576	NA	0.076259	0.0606	0
ENST00000325888	PHE106LEU	0.79402	0.954	0.999982	2.68	0.95728	0.78046	0.927	0.8139	0.772568	0.5876	1
ENST00000325888	PRO1102SER	0.76473	1	1	3.645	0.94546	0.92302	0.787	NA	0.365189	0.228	0
ENST00000325888	PRO2393SER	0.63109	0.826	1	2.57	0.85091	0.92561	0.717	0.86541	0.288163	0.6309	1
ENST00000325888	VAL123MET	0.83351	1	0.999983	3.53	0.64818	0.5711	0.893	0.82741	0.766593	0.5621	1
ENST00000325888	VAL2724PHE	0.83351	0.917	0.999999	3.11	0.82897	0.73893	0.544	0.63547	0.520518	0.5265	0
ENST00000325888	VAL491MET	0.46862	0.523	0.999319	2.735	0.86216	0.55025	0.293	0.81291	0.0284046	0.2315	0
ENST00000325980	ARG143CYS	0.79402	1	0.99997	3.87	0.99303	0.95483	0.54	NA	0.0763219	0.8914	1
ENST00000326003	THR227MET	0.70582	NA	0.999999	1.885	0.89496	0.74051	0.164	NA	0.064577	0.5677	1
ENST00000326043	ASN298ILE	0.92824	0.924	1	3.41	0.98081	0.97757	0.809	0.9299	0.945615	0.8617	1
ENST00000326043	ASN298TYR	0.92824	0.997	0.999999	3.41	0.98081	0.95924	0.775	0.88725	0.928008	0.903	1
ENST00000326047	ARG325TRP	0.83351	1	1	2.555	0.763	0.87687	0.948	0.90231	0.61417	0.4852	1
ENST00000326047	ARG34CYS	0.92824	1	1	3.965	0.85173	0.94594	0.907	NA	0.788277	0.682	1
ENST00000326270	THR640ILE	0.92824	1	1	3.41	0.7669	0.87457	0.965	0.97685	0.972471	0.7107	1
ENST00000326324	ARG163TRP	0.92824	0.927	1	NA	0.80035	0.96005	0.872	0.86541	0.949844	0.5828	1
ENST00000326324	ARG555TRP	0.92824	1	1	NA	0.8532	0.94196	0.971	0.9928	0.961479	0.6966	1
ENST00000326324	ASN173LYS	0.83351	0.319	1	NA	0.77964	0.8863	0.839	0.91065	0.96753	0.297	1
ENST00000326324	ASN455LYS	0.79402	1	1	NA	0.90509	0.85397	0.969	0.89998	0.968772	0.5603	1
ENST00000326324	ASP532TYR	0.92824	1	1	NA	0.96772	0.96218	0.989	0.98707	0.97853	0.9582	1
ENST00000326324	GLY146SER	0.92824	0.385	1	NA	0.74159	0.89029	0.933	0.94844	0.950037	0.4036	1
ENST00000326324	GLY257ARG	0.92824	0.998	1	NA	0.98296	0.9298	0.949	0.87983	0.973879	0.5152	1
ENST00000326324	ILE209THR	0.38305	0.003	0.765709	NA	0.68754	0.34397	0.4	NA	0.0363997	0.2267	0
ENST00000326324	LEU523VAL	0.92824	0.998	1	NA	0.92158	0.56301	0.882	0.96212	0.9468	0.5877	1
ENST00000326324	LYS507ASN	0.76473	0.81	1	NA	0.82985	0.72594	0.674	0.74874	0.30878	0.1841	0
ENST00000326324	PRO161ARG	0.83351	1	1	NA	0.81478	0.96554	0.909	0.85045	0.879414	0.425	1
ENST00000326324	SER262PRO	0.64786	0.046	1	NA	0.69027	0.7224	0.754	0.7937	0.75355	0.4941	1
ENST00000326324	TYR137CYS	0.92824	0.999	1	NA	0.95493	0.98093	0.954	0.92299	0.976847	0.7788	1
ENST00000326324	TYR248CYS	0.92824	0.999	1	NA	0.99601	0.95336	0.968	0.9326	0.976242	0.7332	1
ENST00000326441	CYS457ARG	0.70582	0.999	NA	2.475	0.99924	0.99152	0.813	0.95259	0.783938	0.3367	1
ENST00000326637	ALA704THR	0.14544	0.003	NA	0.695	0.3405	0.12661	0.249	NA	0.0176481	0.5743	0
ENST00000326637	ILE686THR	0.79402	0.272	NA	2.225	0.81987	0.67477	0.536	NA	0.195688	0.4897	0
ENST00000326637	LEU171SER	0.92824	1	NA	4.21	0.819	0.84035	0.961	NA	0.387655	0.6388	0
ENST00000326637	LEU219SER	0.92824	0.998	NA	3.935	0.79854	0.83357	0.976	0.8748	0.219851	0.6727	0
ENST00000326799	PHE498CYS	0.92824	0.979	1	3.075	0.81235	0.96032	0.956	0.9928	0.967755	0.6709	1
ENST00000326866	ARG267CYS	0.5664	0.087	0.975658	2.905	0.25678	0.9462	0.278	0.90076	0.0418457	0.0441	1
ENST00000326873	ARG304TRP	0.7415	0.996	NA	1.54	0.82806	0.86527	0.701	0.95142	0.519151	0.1407	1
ENST00000326873	ARG331GLN	0.18617	0.007	NA	1.955	0.8244	0.04694	0.412	NA	0.00307716	0.589	0
ENST00000326873	ASN181SER	0.92824	1	NA	3.53	0.91851	0.82341	0.959	0.99628	0.878215	0.9593	1
ENST00000326873	ASN181TYR	0.92824	1	NA	4.225	0.91956	0.96495	0.992	0.99868	0.952256	0.7736	1
ENST00000326873	ASP176TYR	0.92824	1	NA	4.705	0.92996	0.98093	0.997	0.98533	0.966088	0.9443	1
ENST00000326873	LEU290PRO	0.83351	1	NA	4.03	0.88847	0.91609	0.787	0.95201	0.904626	0.8939	1
ENST00000326873	SER240LEU	0.79402	0.995	NA	3.975	0.90962	0.84457	0.957	0.95995	0.889098	0.8693	1
ENST00000327111	ARG135CYS	0.92824	1	NA	3.89	0.98988	0.92518	0.817	0.9605	0.978873	0.7342	1
ENST00000327111	ARG366CYS	0.92824	0.995	NA	3.39	0.98928	0.90648	0.868	0.98673	0.955707	0.6883	1
ENST00000327111	GLU318ASP	0.7415	0.917	NA	3.2	0.72785	0.55983	0.797	0.9952	0.969034	0.6028	1
ENST00000327111	GLY105ASP	0.92824	1	NA	4	0.97101	0.85844	0.851	0.96785	0.977952	0.9763	1
ENST00000327111	GLY395CYS	0.54159	0.996	NA	3.77	0.58029	0.89796	0.711	0.90613	0.899835	0.5304	1
ENST00000327111	LYS323THR	0.83351	0.957	NA	2.465	0.97149	0.83625	0.8	0.80493	0.953664	0.609	1
ENST00000327111	SER113ARG	0.60337	0.999	NA	3.01	0.97866	0.7212	0.889	0.95084	0.976898	0.5769	1
ENST00000327367	GLY293CYS	0.92824	0.999	1	4.12	0.99871	0.97656	0.973	0.99047	0.970751	0.8115	1
ENST00000327367	MET106VAL	0.31936	0.001	0.999822	-1.385	0.96908	0.04022	0.133	NA	0.0570613	0.5033	0
ENST00000327367	PHE314LEU	0.63109	0.719	1	3.44	0.99184	0.86686	0.977	0.94783	0.975616	0.5642	1
ENST00000327367	PRO393HIS	0.92824	1	1	3.435	0.99721	0.97298	0.892	0.96319	0.974961	0.5879	0
ENST00000327367	VAL294MET	0.83351	0.959	1	3.12	0.9933	0.56301	0.841	0.92157	0.783916	0.5338	1
ENST00000327443	SER670LEU	0.92824	0.982	1	0.805	0.34253	0.87988	0.771	0.63989	0.662658	0.5188	1
ENST00000327726	GLU69LYS	0.03621	0.08	1	-0.435	0.88066	0.25551	0.365	NA	0.0199661	0.1665	0
ENST00000327920	HIS278TYR	0.83351	0.99	NA	3.39	0.86624	0.87911	0.354	NA	0.0362125	0.3733	1
ENST00000327921	GLY477ARG	0.0893	0.868	0.999977	NA	0.37746	0.04161	0.442	0.3898	0.020507	0.1663	0
ENST00000328024	ALA68THR	0.92824	0.998	1	3.675	0.88611	0.7224	0.835	0.97179	0.970829	0.6174	1
ENST00000328111	VAL836MET	0.83351	0.999	0.998041	2.74	0.97149	0.58085	0.509	0.87396	0.675067	0.5405	1
ENST00000328159	ARG131CYS	0.92824	NA	1	NA	0.98313	0.9302	0.932	NA	0.952693	0.5198	1
ENST00000328159	ARG131HIS	0.52727	NA	0.999997	NA	0.98333	0.74661	0.919	NA	0.936518	0.6057	1
ENST00000328199	CYS363TYR	0.92824	NA	0.934696	NA	0.85703	0.99282	0.618	0.8549	0.0628192	0.9905	1
ENST00000328300	ARG1683GLN	0.92824	NA	1	NA	0.97218	0.69835	0.895	0.99325	0.783497	0.6069	1
ENST00000328300	CYS1638TYR	0.92824	NA	1	NA	0.99724	0.99174	0.975	0.98028	0.972384	0.6604	1
ENST00000328300	THR1486LYS	0.66756	NA	1	NA	0.87194	0.73579	0.857	0.76689	0.583958	0.4119	1
ENST00000328300	TRP1544SER	0.92824	NA	1	NA	0.94584	0.99987	0.973	0.98931	0.97436	0.7351	1
ENST00000328333	CYS2876SER	0.92824	0.998	0.99999	4.145	0.96687	0.46503	0.734	0.84684	0.941584	0.7803	1
ENST00000328333	PRO268SER	0.92824	0.971	0.998648	1.84	0.57261	0.49846	0.639	NA	0.313761	0.0922	0
ENST00000328354	ARG117GLY	0.92824	1	0.999995	4.41	0.97469	0.91353	0.929	NA	0.93065	0.5174	1
ENST00000328354	ARG137GLN	0.11371	0.019	1	0.595	0.9021	0.04456	0.322	NA	0.0261491	0.2412	0
ENST00000328354	ARG145TRP	0.92824	0.993	0.999999	2.855	0.90509	0.90411	0.973	NA	0.783226	0.5249	1
ENST00000328354	ARG180HIS	0.59732	0.081	0.997373	1.875	0.86815	0.63782	0.82	NA	0.057779	0.4287	0
ENST00000328354	ASN446ASP	0.10465	0.007	0.671869	-0.745	0.64818	0.25551	0.368	0.33776	0.0219782	0.0642	0
ENST00000328354	ASP347TYR	0.92824	1	1	3.965	0.92996	0.97281	0.992	0.83305	0.972451	0.9443	1
ENST00000328354	ILE448SER	0.05018	0.112	1	0.69	0.62459	0.28497	0.627	NA	0.496371	0.2564	0
ENST00000328354	LEU193PRO	0.47581	0.148	1	1.115	0.90391	0.58085	0.59	0.68217	0.764189	0.3932	0
ENST00000328354	PHE169LEU	0.6789	0.99	0.999958	2.205	0.88611	0.84674	0.812	0.91581	0.379312	0.6652	0
ENST00000328354	PRO449THR	0.11933	0.029	0.999986	1.33	0.64264	0.54217	0.567	0.65577	0.0509564	0.1778	0
ENST00000328354	PRO509SER	0.3845	0.001	0.999992	0.895	0.65747	0.62863	0.25	0.08251	0.00705581	0.2903	0
ENST00000328528	ARG323LEU	0.83351	0.99	1	NA	0.97884	0.92391	0.904	0.75337	0.961903	0.6562	1
ENST00000328528	ARG340CYS	0.92824	1	1	NA	0.9814	0.95455	0.969	0.81192	0.815964	0.231	0
ENST00000328528	HIS380TYR	0.48855	0.815	0.99996	NA	0.23884	0.62976	0.845	NA	0.131997	0.5205	0
ENST00000328747	HIS387TYR	0.70582	1	0.728738	4.125	0.86624	0.87143	0.219	0.89447	0.0447419	0.1465	1
ENST00000328850	ALA728THR	0.79402	0.999	1	3.885	0.78427	0.70314	0.939	0.95317	0.954853	0.7543	1
ENST00000328850	ARG687TRP	0.92824	1	1	3.66	0.8783	0.94594	0.987	0.99076	0.960099	0.8563	1
ENST00000328916	ARG119HIS	0.5206	0.468	0.00196128	2.645	0.19588	0.76334	0.077	NA	0.0651695	0.1556	0
ENST00000329125	PRO69LEU	0.07244	NA	1	1.47	0.51474	0.5971	0.188	NA	0.0355885	0.0751	0
ENST00000329198	ARG142CYS	0.83351	0.999	1	4.58	0.99175	0.95815	0.945	0.9423	0.968386	0.739	1
ENST00000329198	ARG190CYS	0.92824	1	1	4.015	0.99156	0.96142	0.964	0.99232	0.973264	0.8914	1
ENST00000329198	ARG190HIS	0.92824	1	1	4.91	0.99147	0.81755	0.95	0.98569	0.972352	0.9505	1
ENST00000329198	ASN188LYS	0.92824	1	1	4.235	0.99374	0.88904	0.867	0.98028	0.970793	0.6666	1
ENST00000329198	GLN181HIS	0.92824	1	1	2.905	0.97054	0.81595	0.992	0.97032	0.832735	0.7375	1
ENST00000329198	PHE145LEU	0.92824	0.997	1	2.605	0.96982	0.88561	0.971	0.90765	0.952804	0.4548	1
ENST00000329198	PHE157LEU	0.92824	0.994	1	3.655	0.99392	0.88767	0.977	0.95375	0.971677	0.6503	1
ENST00000329305	ALA155VAL	0.7415	NA	1	NA	0.97956	0.71397	0.822	0.75452	0.958843	0.5175	1
ENST00000329305	ARG133TRP	0.92824	NA	0.995926	NA	0.819	0.9381	0.895	0.91726	0.881002	0.5618	1
ENST00000329665	CYS413TYR	0.92824	0.997	0.998637	4.15	0.85703	0.99253	0.539	0.86886	0.231401	0.9905	1
ENST00000329875	ALA179THR	0.83351	0.941	1	4.27	0.94114	0.7224	0.976	NA	0.937935	0.6291	1
ENST00000329875	ARG119HIS	0.92824	0.806	1	4.385	0.68181	0.81755	0.974	NA	0.910837	0.6346	1
ENST00000330070	ARG147CYS	0.92824	1	1	4.15	0.99175	0.94249	0.965	0.94355	0.169611	0.739	1
ENST00000330188	ARG131CYS	0.92824	NA	1	NA	0.98313	0.9302	0.921	NA	0.965559	0.5198	1
ENST00000330188	ARG131HIS	0.52727	NA	0.999997	NA	0.98333	0.74661	0.907	NA	0.957277	0.6057	1
ENST00000330287	ARG43HIS	0.76473	NA	0.999953	NA	0.98949	0.76015	0.54	NA	0.485002	0.4313	1
ENST00000330287	ARG93GLN	0.92824	NA	0.999997	NA	0.98468	0.74051	0.556	0.98673	0.905514	0.3835	1
ENST00000330287	ASP117HIS	0.92824	NA	1	NA	0.99156	0.91827	0.574	0.94783	0.93063	0.5601	1
ENST00000330287	GLN130ARG	0.62352	NA	0.999982	NA	0.97973	0.73042	0.923	0.98838	0.872889	0.7762	1
ENST00000330287	PHE118LEU	0.09829	NA	0.981704	NA	0.92721	0.0834	0.177	0.70075	0.658831	0.4635	0
ENST00000330315	ARG103CYS	0.92824	0.998	NA	4.065	0.98066	0.96243	0.96	0.9986	0.951679	0.6124	1
ENST00000330315	MET65VAL	0.92824	0.989	NA	3.16	0.95528	0.73788	0.948	0.99409	0.728433	0.6415	0
ENST00000330315	PRO89SER	0.55759	0.906	NA	2.315	0.96687	0.96368	0.81	0.91654	0.161955	0.2647	1
ENST00000330368	MET16ILE	0.21545	0.002	0.985467	1.015	0.94114	0.26639	0.048	0.51271	0.00174083	0.7315	0
ENST00000330494	ARG966GLN	0.92824	0.992	1	3.7	0.95212	0.72353	0.97	0.97081	0.970912	0.8659	1
ENST00000330494	ARG985TRP	0.83351	0.998	1	1.445	0.7567	0.95246	0.737	0.86105	0.868465	0.5179	1
ENST00000330634	ARG177CYS	0.92824	0.999	1	3.16	0.89822	0.95665	0.911	0.88562	0.609173	0.5079	1
ENST00000330634	CYS104ARG	0.92824	0.999	1	3.03	0.95179	0.99491	0.941	0.88562	0.927672	0.8526	1
ENST00000330634	CYS745PHE	0.79402	0.999	1	3.215	0.20255	0.97901	0.82	0.81192	0.566384	0.5827	0
ENST00000330634	LEU224ARG	0.92824	0.997	0.999994	3.125	0.85542	0.89152	0.888	0.88644	0.384797	0.3809	1
ENST00000330634	LEU53ARG	0.92824	0.999	0.999635	2.9	0.96047	0.87911	0.911	0.74407	0.880555	0.5995	1
ENST00000330634	MET109ARG	0.92824	0.968	0.999986	3.03	0.92357	0.86914	0.855	0.93326	0.74963	0.9733	1
ENST00000330684	ARG504TRP	0.83351	0.935	0.999677	2.7	0.55439	0.92042	0.856	0.76132	0.473529	0.4612	1
ENST00000330684	GLY458ARG	0.92824	0.987	1	3.5	0.97469	0.96032	0.979	0.99019	0.977555	0.6708	1
ENST00000330684	GLY760SER	0.7415	1	1	2.275	0.54728	0.84954	0.977	0.94292	0.956136	0.8565	1
ENST00000330684	MET705VAL	0.61642	0.988	1	3.11	0.26152	0.71882	0.975	0.79163	0.89998	0.5162	1
ENST00000330688	THR226PRO	0.61642	NA	1	NA	0.97006	0.84246	0.709	0.86541	0.961464	0.7147	1
ENST00000330794	PHE153ILE	0.13953	0.053	1	2.175	0.21291	0.04456	0.478	0.08871	0.00644152	0.4781	1
ENST00000330807	ARG452HIS	0.49663	0.99	1	1.275	0.90509	0.53898	0.859	0.96785	NA	0.3532	1
ENST00000330838	ALA704THR	0.79402	NA	0.99986	3.025	0.81815	0.70314	0.878	0.85401	0.835005	0.5765	0
ENST00000330883	GLU448LYS	0.83351	0.977	0.999969	NA	0.92258	0.7092	0.963	0.9549	0.957825	0.6279	1
ENST00000331006	PRO49LEU	0.66756	NA	1	NA	0.52867	0.70553	0.65	NA	0.046693	0.4751	1
ENST00000331251	ARG134CYS	0.92824	1	1	4.28	0.97126	0.94674	0.494	0.98806	0.245384	0.888	1
ENST00000331327	ALA189PRO	0.7415	0.993	1	2.57	0.38236	0.78135	0.756	0.9605	0.966382	0.4032	1
ENST00000331327	SER145ARG	0.83351	0.984	1	2.975	0.38556	0.75776	0.767	0.78427	0.936489	0.4894	0
ENST00000331334	ALA146THR	0.30631	0.082	5.04e-08	2.035	0.36146	0.60507	0.136	NA	0.00579739	0.1843	0
ENST00000331340	CYS150ARG	0.92824	0.999	1	NA	0.85799	0.99272	0.973	0.90689	0.97713	0.3367	1
ENST00000331789	ARG183TRP	0.58613	0.153	0.99839	4.5	0.94799	0.90178	0.838	0.99485	0.974729	0.703	1
ENST00000331789	ARG335CYS	0.92824	0.249	0.999994	4.69	0.96308	0.79143	0.92	0.96734	0.977157	0.8413	1
ENST00000331789	ASP311ASN	0.4511	0.562	0.999962	3.075	0.94799	0.52612	0.777	0.78108	0.811342	0.3031	1
ENST00000331789	GLY343SER	0.57587	0.938	0.999999	4.58	0.9839	0.66206	0.938	0.98028	0.970706	0.8729	1
ENST00000331789	MET16ILE	0.3584	0.049	0.955928	1.87	0.94114	0.50337	0.894	0.2427	0.656963	0.7315	0
ENST00000331789	PRO258LEU	0.69154	0.971	1	4.795	0.95528	0.95305	0.924	0.91435	0.97237	0.8439	1
ENST00000331789	SER281CYS	0.66756	0.079	0.993882	3.22	0.95922	0.67824	0.91	0.81683	0.948691	0.6319	1
ENST00000331789	TYR91SER	0.5206	0.935	0.999883	2.725	0.94161	0.97381	0.838	0.87983	0.971623	0.7267	1
ENST00000331925	ALA144PRO	0.66756	0.408	0.999998	4.105	0.97792	0.68056	0.983	0.97816	0.977667	0.6439	1
ENST00000331925	ARG183GLN	0.54159	0.341	0.999914	2.93	0.94428	0.63554	0.805	0.97179	0.96379	0.7421	1
ENST00000331925	ARG183TRP	0.58089	0.002	0.999999	4.325	0.94799	0.90178	0.856	0.99076	0.97242	0.7127	1
ENST00000331925	ARG256TRP	0.54541	0.694	0.995252	3.98	0.94904	0.90411	0.905	0.98497	0.966332	0.5985	1
ENST00000331925	ARG28GLY	0.60972	0.075	0.998183	3.535	0.9494	0.67824	0.883	0.97179	0.784039	0.5226	0
ENST00000331925	ARG335CYS	0.92824	0.823	1	4.65	0.96308	0.79143	0.926	0.97081	0.975756	0.8413	1
ENST00000331925	ASP51ASN	0.52389	0.243	0.999989	2.72	0.94161	0.53736	0.927	0.96212	0.97115	0.7302	1
ENST00000331925	CYS285ARG	0.92824	0.89	1	5.035	0.95387	0.97202	0.958	0.96885	0.977682	0.9482	1
ENST00000331925	ILE192PHE	0.76473	0.985	0.999974	2.175	0.97444	0.59545	0.892	0.83491	0.949173	0.5448	1
ENST00000331925	LEU236PRO	0.7415	0.904	1	2.105	0.93975	0.74504	0.864	0.78639	0.959847	0.3624	1
ENST00000331925	LEU349PRO	0.66756	0.999	1	4.46	0.98183	0.72932	0.969	0.97859	0.974141	0.503	1
ENST00000331925	LYS118MET	0.58089	0.673	0.999994	3.77	0.95761	0.76334	0.926	0.9952	0.950625	0.5295	1
ENST00000331925	LYS315ASN	0.40426	0.129	0.999639	2.31	0.94834	0.64939	0.722	0.82071	0.363103	0.4353	0
ENST00000331925	PHE200LEU	0.31026	0.983	0.999564	1.64	0.94428	0.78222	0.839	0.9454	0.953337	0.6863	1
ENST00000331925	PRO258LEU	0.69154	0.386	1	4.615	0.95528	0.95305	0.951	0.94844	0.972329	0.8439	1
ENST00000331925	SER281CYS	0.66756	0.995	0.988296	3.105	0.95922	0.67824	0.915	0.90385	0.956888	0.6221	1
ENST00000331925	THR278ILE	0.28764	0.01	0.999979	0.66	0.96496	0.67941	0.949	0.86972	0.933491	0.5806	1
ENST00000331925	THR351PRO	0.83351	0.99	0.999856	4.125	0.95009	0.63901	0.713	0.8992	0.950204	0.1742	1
ENST00000331925	THR66ILE	0.36901	0.019	0.999993	1.605	0.94693	0.57435	0.923	0.79783	0.919846	0.3381	1
ENST00000331925	THR89ILE	0.47581	0.01	0.99982	2.59	0.96934	0.71997	0.896	0.91799	0.967326	0.6305	1
ENST00000331968	LEU820PRO	0.92824	1	1	4.205	0.88847	0.92391	0.953	0.9887	0.973191	0.8939	1
ENST00000332007	GLY207ARG	0.17531	0.606	0.99989	NA	0.34452	0.12847	0.349	0.60527	0.0640602	0.1806	0
ENST00000332007	LYS509GLN	0.08025	0	0.976459	NA	0.3363	0.0946	0.083	NA	0.00174443	0.344	0
ENST00000332070	ASP262ASN	0.07173	0.007	0.999963	0	0.86963	0.18042	0.184	0.50616	0.152523	0.3025	0
ENST00000332070	HIS229ARG	0.33219	0.966	1	1.845	0.90509	0.61865	0.78	0.89605	0.698221	0.4006	1
ENST00000332070	ILE314VAL	0.92824	0.639	0.999897	0.655	0.70365	0.07444	0.525	0.86192	0.148232	0.1369	1
ENST00000332070	LYS276ARG	0.21678	0.992	1	-0.14	0.89757	0.2446	0.599	0.3898	0.168467	0.2008	0
ENST00000332070	TYR313ASN	0.66756	0.997	1	1.24	0.70597	0.31778	0.897	0.6068	0.932058	0.6232	1
ENST00000332281	ARG203CYS	0.92824	1	1	2.355	0.58323	0.96426	0.896	NA	0.233865	0.0441	1
ENST00000332281	ARG229CYS	0.92824	1	1	3.17	0.25678	0.96395	0.892	NA	0.123019	0.2938	1
ENST00000332323	ARG630TRP	0.25907	0.539	1	2.16	0.30133	0.46673	0.117	NA	0.00271918	0.181	1
ENST00000332351	ARG462GLN	0.39492	NA	1	NA	0.60485	0.70191	0.937	NA	0.963811	0.3703	1
ENST00000332351	ARG462LEU	0.6789	NA	1	NA	0.60361	0.91268	0.914	NA	0.975781	0.1768	1
ENST00000332351	ARG462TRP	0.92824	NA	1	NA	0.61443	0.94594	0.934	NA	0.970602	0.181	1
ENST00000332351	HIS465TYR	0.6789	NA	1	NA	0.60361	0.85844	0.825	NA	0.940225	0.6039	1
ENST00000332503	GLN205HIS	0.92824	1	1	2.54	0.97054	0.78807	0.883	0.95661	0.623717	0.7375	1
ENST00000332509	PRO353LEU	0.69154	0.996	1	1.965	0.78967	0.93404	0.919	0.99429	0.894993	0.5471	1
ENST00000332512	LEU108ARG	0.83351	0.998	1	2.535	0.72568	0.7522	0.962	0.97367	0.903386	0.6363	1
ENST00000332517	PRO50ALA	0.29945	0.253	1	1.02	0.06368	0.45222	0.157	0.46516	0.00564093	0.0655	0
ENST00000332700	ARG184TRP	0.83351	0.991	0.999982	2.045	0.95794	0.92391	0.657	NA	0.390007	0.5809	1
ENST00000332822	PRO170LEU	0.70582	1	1	3.385	0.99871	0.98804	0.955	0.96785	0.964529	0.7456	1
ENST00000332822	PRO35ARG	0.92824	1	0.999998	3.055	0.99131	0.89985	0.897	0.99767	0.96012	0.4324	1
ENST00000332884	ASP316VAL	0.83351	0.999	1	4.525	0.85003	0.96707	0.983	0.87983	0.861716	0.5918	1
ENST00000333129	PRO505LEU	0.92824	1	1	4.15	0.94799	0.98636	0.814	NA	0.697373	0.636	1
ENST00000333201	CYS494TYR	0.92824	1	0.764107	3.795	0.84919	0.98951	0.23	0.88968	NA	0.2362	1
ENST00000333535	ARG1583CYS	0.92824	0.999	0.999999	4.575	0.97713	0.9412	0.954	0.9815	0.837293	0.4113	1
ENST00000333535	ARG1623GLN	0.4011	0.363	0.999985	3.35	0.97973	0.70553	0.785	0.98707	0.907767	0.5085	1
ENST00000333535	ARG1629GLN	0.83351	0.999	0.999989	5.14	0.98731	0.70553	0.905	0.99584	0.947349	0.7256	1
ENST00000333535	ARG1914GLY	0.4011	0.034	0.999516	2.515	0.96111	0.5663	0.583	0.43231	0.0774852	0.4033	0
ENST00000333535	ASP1275ASN	0.83351	0.982	0.999997	4.525	0.99368	0.8135	0.997	0.99704	0.969321	0.8947	1
ENST00000333535	ASP1595ASN	0.83351	0.991	0.999995	5.23	0.99368	0.77798	0.993	0.99767	0.973834	0.8947	1
ENST00000333535	ASP1816ASN	0.45318	0.058	0.97045	1.445	0.96047	0.67705	0.117	0.49634	0.108085	0.3776	0
ENST00000333535	GLU1784LYS	0.34359	0.551	1	2.125	0.96078	0.69593	0.734	0.88806	0.43948	0.3195	1
ENST00000333535	ILE1660VAL	0.83351	0.94	0.999912	1.41	0.9792	0.24244	0.719	NA	0.833483	0.7158	1
ENST00000333535	PRO1332LEU	0.42261	0.99	1	3.86	0.97317	0.9867	0.962	0.95884	0.870629	0.5024	1
ENST00000333535	VAL1763MET	0.60972	0.965	0.999997	2.335	0.98525	0.58896	0.913	0.97859	0.759204	0.7523	1
ENST00000333684	PRO367LEU	0.83351	NA	1	NA	0.99662	0.98144	0.869	0.97032	0.485605	0.5881	1
ENST00000334060	ARG169LYS	0.72224	0.956	1	3.555	0.9921	0.59545	0.603	0.92923	0.176528	0.909	1
ENST00000334060	ARG173HIS	0.92824	0.999	1	3.95	0.97583	0.77554	0.802	0.95201	0.113165	0.6008	0
ENST00000334060	ARG173LEU	0.92824	0.999	1	4.035	0.9756	0.90852	0.889	0.91139	0.317079	0.6399	1
[truncated: 4,170 more rows]
